# Supplementary material for: METTL3-mediated mRNA N6-methyladenosine is required for oocyte and follicle development in mice
Source: Cell Death Dis. 2021 Oct 23;12(11):989. doi: 10.1038/s41419-021-04272-9 (PMC8542036; doi:10.1038/s41419-021-04272-9)
Supplement: Supplementary file 5 — Table-S1 [file 41419_2021_4272_MOESM5_ESM.xlsx]

## Sheet: a. meRIP-seq-rep1
Chr	Start	End	Strand	Fold_enrichment	ENSEMBL_ID	Gene_Name	RNA_type	Segment
chr10	100446414	100447667	-	5.84553	ENSMUSG00000036676	Tmtc3	mRNA	CDS
chr10	102388548	102389395	+	5.54608	ENSMUSG00000019888	Mgat4c	mRNA	CDS
chr10	103418087	103418437	+	2.74052	ENSMUSG00000019894	Slc6a15	mRNA	CDS
chr10	103418087	103418437	+	2.74052	ENSMUSG00000019894	Slc6a15	mRNA	stop_codon
chr10	10546057	10546362	-	4.31467	ENSMUSG00000019832	Rab32	mRNA	3'UTR
chr10	10546057	10546362	-	4.31467	ENSMUSG00000019832	Rab32	mRNA	stop_codon
chr10	105826031	105826591	-	4.29635	ENSMUSG00000036009	BC067068	mRNA	3'UTR
chr10	105847137	105847341	+	3.67461	ENSMUSG00000019897	Ccdc59	mRNA	3'UTR
chr10	105847137	105847341	+	3.67461	ENSMUSG00000019897	Ccdc59	mRNA	stop_codon
chr10	108260733	108261035	+	1.33778	ENSMUSG00000019907	Ppp1r12a	mRNA	CDS
chr10	108261245	108261444	+	1.56916	ENSMUSG00000019907	Ppp1r12a	mRNA	CDS
chr10	108273989	108274360	+	2.79427	ENSMUSG00000019907	Ppp1r12a	mRNA	stop_codon
chr10	108277092	108277578	+	5.30133	ENSMUSG00000019907	Ppp1r12a	mRNA	3'UTR
chr10	108333112	108333311	+	2.1445	ENSMUSG00000035873	Pawr	mRNA	CDS
chr10	109766955	109767637	-	2.48591	ENSMUSG00000020181	Nav3	mRNA	CDS
chr10	109769059	109769488	-	2.09459	ENSMUSG00000020181	Nav3	mRNA	CDS
chr10	109852871	109853533	-	3.18174	ENSMUSG00000020181	Nav3	mRNA	CDS
chr10	111293092	111293503	+	4.91891	ENSMUSG00000020189	Osbpl8	mRNA	stop_codon
chr10	111293092	111293503	+	4.91891	ENSMUSG00000020189	Osbpl8	mRNA	3'UTR
chr10	11151713	11151959	+	2.04061	ENSMUSG00000090112	Shprh	mRNA	CDS
chr10	11164438	11164669	+	3.17542	ENSMUSG00000090112	Shprh	mRNA	CDS
chr10	111984438	111984738	+	1.54279	ENSMUSG00000063334	Krr1	mRNA	stop_codon
chr10	11281301	11281608	+	3.13419	ENSMUSG00000047648	Fbxo30	mRNA	5'UTR
chr10	11281301	11281608	+	3.13419	ENSMUSG00000047648	Fbxo30	mRNA	TSS
chr10	11289412	11289849	+	3.43025	ENSMUSG00000047648	Fbxo30	mRNA	CDS
chr10	11289992	11291736	+	4.25792	ENSMUSG00000047648	Fbxo30	mRNA	CDS
chr10	11295120	11295520	+	6.44994	ENSMUSG00000047648	Fbxo30	mRNA	stop_codon
chr10	115290631	115290874	-	2.80695	ENSMUSG00000020132	Rab21	mRNA	3'UTR
chr10	115290631	115290874	-	2.80695	ENSMUSG00000020132	Rab21	mRNA	stop_codon
chr10	115315195	115315516	-	4.0831	ENSMUSG00000020132	Rab21	mRNA	5'UTR
chr10	115342429	115342659	-	3.19129	ENSMUSG00000069520	Tmem19	mRNA	CDS
chr10	115342429	115342659	-	3.19129	ENSMUSG00000069520	Tmem19	mRNA	stop_codon
chr10	116485209	116485458	-	3.68916	ENSMUSG00000020166	Cnot2	mRNA	3'UTR
chr10	116906786	116907012	-	2.51367	ENSMUSG00000064181	Rab3ip	mRNA	3'UTR
chr10	116906786	116907012	-	2.51367	ENSMUSG00000064181	Rab3ip	mRNA	stop_codon
chr10	117215392	117215956	-	2.48872	ENSMUSG00000020171	Yeats4	mRNA	stop_codon
chr10	117349268	117349543	-	2.80642	ENSMUSG00000055531	Cpsf6	mRNA	3'UTR
chr10	117683419	117684553	+	5.32932	ENSMUSG00000020183	Cpm	mRNA	3'UTR
chr10	117684675	117684891	+	4.00204	ENSMUSG00000020183	Cpm	mRNA	3'UTR
chr10	117690095	117690785	-	7.72256	ENSMUSG00000020184	Mdm2	mRNA	CDS
chr10	117845732	117846030	-	2.46205	ENSMUSG00000052681	Rap1b	mRNA	TSS
chr10	118158383	118158596	+	3.79948	ENSMUSG00000020212	Mdm1	mRNA	CDS
chr10	118209449	118209648	+	3.75402	ENSMUSG00000074695	Il22	mRNA	3'UTR
chr10	118209449	118209648	+	3.75402	ENSMUSG00000074695	Il22	mRNA	stop_codon
chr10	119210894	119211927	-	3.50327	ENSMUSG00000020114	Cand1	mRNA	CDS
chr10	120228004	120228360	+	2.03191	ENSMUSG00000020224	Llph	mRNA	CDS
chr10	120231130	120231566	+	2.13424	ENSMUSG00000020224	Llph	mRNA	stop_codon
chr10	121395148	121395515	+	3.79448	ENSMUSG00000034707	Gns	mRNA	3'UTR
chr10	121396026	121396317	+	2.60358	ENSMUSG00000034707	Gns	mRNA	3'UTR
chr10	121410750	121410956	-	2.4258	ENSMUSG00000025795	Rassf3	mRNA	3'UTR
chr10	121411468	121411894	-	3.1018	ENSMUSG00000025795	Rassf3	mRNA	3'UTR
chr10	121412224	121413170	-	6.85895	ENSMUSG00000025795	Rassf3	mRNA	3'UTR
chr10	121414268	121414467	-	1.34103	ENSMUSG00000025795	Rassf3	mRNA	CDS
chr10	121750303	121751313	+	7.51486	ENSMUSG00000053684	BC048403	mRNA	CDS
chr10	122941187	122941577	+	7.43739	ENSMUSG00000034613	Ppm1h	mRNA	stop_codon
chr10	122941187	122941577	+	7.43739	ENSMUSG00000034613	Ppm1h	mRNA	3'UTR
chr10	123013630	123013890	-	2.19902	ENSMUSG00000034602	Mon2	mRNA	CDS
chr10	123113363	123113772	-	7.07563	ENSMUSG00000020124	Usp15	mRNA	stop_codon
chr10	123264472	123265541	+	3.26854	ENSMUSG00000044071	Fam19a2	mRNA	5'UTR
chr10	123738810	123739434	+	4.81811	ENSMUSG00000044071	Fam19a2	mRNA	3'UTR
chr10	127067502	127067799	-	1.86136	ENSMUSG00000006736	Tspan31	mRNA	3'UTR
chr10	127094521	127094746	-	2.41734	ENSMUSG00000040462	Os9	mRNA	3'UTR
chr10	127095697	127096372	-	1.71126	ENSMUSG00000040462	Os9	mRNA	3'UTR
chr10	127097922	127098131	-	1.44225	ENSMUSG00000040462	Os9	mRNA	CDS
chr10	127100085	127100284	-	1.25942	ENSMUSG00000040462	Os9	mRNA	CDS
chr10	127198400	127198654	-	5.56855	ENSMUSG00000025417	Pip4k2c	mRNA	3'UTR
chr10	127295823	127296266	+	6.19776	ENSMUSG00000025408	Ddit3	mRNA	CDS
chr10	127295823	127296266	+	6.19776	ENSMUSG00000025408	Ddit3	mRNA	stop_codon
chr10	127498369	127498824	+	6.83424	ENSMUSG00000025404	R3hdm2	mRNA	CDS
chr10	127498369	127498824	+	6.83424	ENSMUSG00000025404	R3hdm2	mRNA	stop_codon
chr10	127517713	127517916	-	2.14733	ENSMUSG00000025403	Shmt2	mRNA	CDS
chr10	127517713	127517916	-	2.14733	ENSMUSG00000025403	Shmt2	mRNA	stop_codon
chr10	127659831	127660446	+	3.67107	ENSMUSG00000002147	Stat6	mRNA	3'UTR
chr10	127659831	127660446	+	3.67107	ENSMUSG00000002147	Stat6	mRNA	stop_codon
chr10	128110821	128111218	+	1.95119	ENSMUSG00000040054	Baz2a	mRNA	CDS
chr10	128131356	128131855	-	5.40742	ENSMUSG00000040043	Rbms2	mRNA	3'UTR
chr10	128132088	128132316	-	2.45243	ENSMUSG00000040043	Rbms2	mRNA	3'UTR
chr10	128241540	128241739	+	1.85048	ENSMUSG00000039994	Timeless	mRNA	CDS
chr10	128244088	128244441	+	1.35779	ENSMUSG00000039994	Timeless	mRNA	CDS
chr10	128321028	128321236	+	2.24216	ENSMUSG00000005682	Pan2	mRNA	3'UTR
chr10	128360968	128361219	+	3.38747	ENSMUSG00000005683	Cs	mRNA	CDS
chr10	128360968	128361219	+	3.38747	ENSMUSG00000005683	Cs	mRNA	stop_codon
chr10	128401724	128401923	-	1.51202	ENSMUSG00000025374	Obfc2b	mRNA	CDS
chr10	128401724	128401923	-	1.51202	ENSMUSG00000025374	Obfc2b	mRNA	stop_codon
chr10	128438083	128438675	+	5.03282	ENSMUSG00000025373	Rnf41	mRNA	CDS
chr10	128438083	128438675	+	5.03282	ENSMUSG00000025373	Rnf41	mRNA	stop_codon
chr10	128765610	128766465	+	4.88643	ENSMUSG00000064030	Wibg	mRNA	CDS
chr10	128806205	128807520	+	10.4784	ENSMUSG00000025354	Dnajc14	mRNA	CDS
chr10	13008488	13009155	+	7.71545	ENSMUSG00000078348	Sf3b5	mRNA	CDS
chr10	13008488	13009155	+	7.71545	ENSMUSG00000078348	Sf3b5	mRNA	stop_codon
chr10	13647507	13647706	-	1.43383	ENSMUSG00000019806	Aig1	mRNA	3'UTR
chr10	13647507	13647706	-	1.43383	ENSMUSG00000019806	Aig1	mRNA	stop_codon
chr10	17723260	17723459	+	1.17873	ENSMUSG00000039910	Cited2	mRNA	5'UTR
chr10	17723260	17723459	+	1.17873	ENSMUSG00000039910	Cited2	mRNA	TSS
chr10	17724096	17724866	+	4.78976	ENSMUSG00000039910	Cited2	mRNA	CDS
chr10	17725141	17725387	+	2.14429	ENSMUSG00000039910	Cited2	mRNA	3'UTR
chr10	18523933	18524680	+	2.66646	ENSMUSG00000039835	Nhsl1	mRNA	CDS
chr10	18524806	18525655	+	3.0183	ENSMUSG00000039835	Nhsl1	mRNA	CDS
chr10	18525876	18526981	+	2.31198	ENSMUSG00000039835	Nhsl1	mRNA	CDS
chr10	18527469	18527668	+	1.31471	ENSMUSG00000039835	Nhsl1	mRNA	CDS
chr10	18531268	18532042	+	16.4902	ENSMUSG00000039835	Nhsl1	mRNA	CDS
chr10	18533323	18533579	+	3.21523	ENSMUSG00000039835	Nhsl1	mRNA	3'UTR
chr10	20141463	20141851	+	2.61619	ENSMUSG00000071369	Map3k5	mRNA	3'UTR
chr10	20141463	20141851	+	2.61619	ENSMUSG00000071369	Map3k5	mRNA	stop_codon
chr10	20267123	20267521	+	1.49542	ENSMUSG00000019996	Mtap7	mRNA	CDS
chr10	20269360	20269738	+	4.30712	ENSMUSG00000019996	Mtap7	mRNA	CDS
chr10	20325240	20325606	+	2.5609	ENSMUSG00000037608	Bclaf1	mRNA	CDS
chr10	20332062	20332261	+	1.52381	ENSMUSG00000037608	Bclaf1	mRNA	CDS
chr10	20339711	20339916	+	1.36704	ENSMUSG00000037608	Bclaf1	mRNA	CDS
chr10	20357403	20357645	+	2.50082	ENSMUSG00000019992	Fam54a	mRNA	CDS
chr10	20360856	20361063	+	1.64135	ENSMUSG00000019992	Fam54a	mRNA	3'UTR
chr10	21368289	21368637	+	3.47732	ENSMUSG00000019977	Hbs1l	mRNA	3'UTR
chr10	21368289	21368637	+	3.47732	ENSMUSG00000019977	Hbs1l	mRNA	stop_codon
chr10	22664420	22664748	+	3.37653	ENSMUSG00000037490	Slc2a12	mRNA	CDS
chr10	22665086	22665621	+	3.66233	ENSMUSG00000037490	Slc2a12	mRNA	CDS
chr10	22702123	22702328	+	3.93427	ENSMUSG00000037490	Slc2a12	mRNA	3'UTR
chr10	22702123	22702328	+	3.93427	ENSMUSG00000037490	Slc2a12	mRNA	stop_codon
chr10	25170725	25171260	-	7.77055	ENSMUSG00000039166	Akap7	mRNA	3'UTR
chr10	25170725	25171260	-	7.77055	ENSMUSG00000039166	Akap7	mRNA	stop_codon
chr10	25359782	25360129	+	1.67387	ENSMUSG00000019978	Epb4.1l2	mRNA	5'UTR
chr10	25359782	25360129	+	1.67387	ENSMUSG00000019978	Epb4.1l2	mRNA	TSS
chr10	25441673	25442124	+	2.26695	ENSMUSG00000019978	Epb4.1l2	mRNA	CDS
chr10	25443582	25443941	+	2.28236	ENSMUSG00000019978	Epb4.1l2	mRNA	CDS
chr10	25501843	25502312	+	2.96493	ENSMUSG00000019978	Epb4.1l2	mRNA	CDS
chr10	27118479	27118683	-	1.80014	ENSMUSG00000019899	Lama2	mRNA	CDS
chr10	29344358	29344800	-	4.87067	ENSMUSG00000038876	Rnf146	mRNA	3'UTR
chr10	29346732	29347729	-	7.47307	ENSMUSG00000038876	Rnf146	mRNA	CDS
chr10	33513053	33513477	-	4.58707	ENSMUSG00000019785	Clvs2	mRNA	stop_codon
chr10	33528206	33528522	-	2.87672	ENSMUSG00000019785	Clvs2	mRNA	CDS
chr10	33623981	33624335	-	4.2658	ENSMUSG00000019785	Clvs2	mRNA	5'UTR
chr10	33949059	33949451	-	3.50935	ENSMUSG00000039531	Zufsp	mRNA	CDS
chr10	34109450	34109747	+	4.52644	ENSMUSG00000071340	Bet3l	mRNA	3'UTR
chr10	34151634	34151908	-	3.64712	ENSMUSG00000039497	Dse	mRNA	3'UTR
chr10	34152298	34154059	-	3.99882	ENSMUSG00000039497	Dse	mRNA	CDS
chr10	34155771	34156108	-	2.64979	ENSMUSG00000039497	Dse	mRNA	CDS
chr10	34183692	34184160	-	2.35656	ENSMUSG00000039497	Dse	mRNA	CDS
chr10	34206957	34207279	-	1.755	ENSMUSG00000039497	Dse	mRNA	5'UTR
chr10	34282277	34283873	+	7.45244	ENSMUSG00000047514	Tspyl1	mRNA	CDS
chr10	34297741	34298340	+	2.6659	ENSMUSG00000039485	Tspyl4	mRNA	CDS
chr10	34298960	34299376	+	6.49334	ENSMUSG00000039485	Tspyl4	mRNA	3'UTR
chr10	36998370	36998613	+	1.40965	ENSMUSG00000019777	Hdac2	mRNA	CDS
chr10	3872970	3873441	+	4.33142	ENSMUSG00000040624	Plekhg1	mRNA	CDS
chr10	39563672	39564193	+	2.74204	ENSMUSG00000019843	Fyn	mRNA	stop_codon
chr10	3956546	3958428	+	7.17233	ENSMUSG00000040624	Plekhg1	mRNA	CDS
chr10	3963305	3964498	+	10.1377	ENSMUSG00000040624	Plekhg1	mRNA	CDS
chr10	39891226	39892324	-	5.08177	ENSMUSG00000096687	RP24-170A20.3	mRNA	CDS
chr10	40036617	40037404	-	2.6555	ENSMUSG00000019838	Slc16a10	mRNA	3'UTR
chr10	40223721	40224022	-	1.39296	ENSMUSG00000038510	Rpf2	mRNA	CDS
chr10	40223721	40224022	-	1.39296	ENSMUSG00000038510	Rpf2	mRNA	stop_codon
chr10	40249381	40249831	-	2.60628	ENSMUSG00000019837	Gtf3c6	mRNA	CDS
chr10	40249381	40249831	-	2.60628	ENSMUSG00000019837	Gtf3c6	mRNA	stop_codon
chr10	40287967	40288189	-	1.86379	ENSMUSG00000075232	Amd1	mRNA	3'UTR
chr10	40936390	40936728	+	2.18141	ENSMUSG00000019831	Wasf1	mRNA	CDS
chr10	40937632	40937911	+	2.55817	ENSMUSG00000019831	Wasf1	mRNA	CDS
chr10	40937632	40937911	+	2.55817	ENSMUSG00000019831	Wasf1	mRNA	stop_codon
chr10	41450331	41450530	+	1.98592	ENSMUSG00000019826	Zbtb24	mRNA	5'UTR
chr10	41450331	41450530	+	1.98592	ENSMUSG00000019826	Zbtb24	mRNA	TSS
chr10	41451442	41452074	+	5.40094	ENSMUSG00000019826	Zbtb24	mRNA	CDS
chr10	41464429	41464979	+	5.2006	ENSMUSG00000019826	Zbtb24	mRNA	CDS
chr10	41528714	41528967	+	5.04693	ENSMUSG00000019818	Cd164	mRNA	stop_codon
chr10	41719114	41720013	-	2.52367	ENSMUSG00000019813	Cep57l1	mRNA	3'UTR
chr10	42182576	42182976	-	2.58079	ENSMUSG00000048756	Foxo3	mRNA	3'UTR
chr10	42185920	42186490	-	10.8344	ENSMUSG00000048756	Foxo3	mRNA	3'UTR
chr10	42196326	42197947	-	11.0085	ENSMUSG00000048756	Foxo3	mRNA	CDS
chr10	42274647	42275446	-	2.98101	ENSMUSG00000048756	Foxo3	mRNA	CDS
chr10	42312729	42312928	-	2.72335	ENSMUSG00000038302	Lace1	mRNA	3'UTR
chr10	42313259	42313695	-	5.19928	ENSMUSG00000038302	Lace1	mRNA	3'UTR
chr10	42562186	42562624	-	5.34638	ENSMUSG00000019803	Nr2e1	mRNA	3'UTR
chr10	42562962	42563507	-	8.53437	ENSMUSG00000019803	Nr2e1	mRNA	3'UTR
chr10	42562962	42563507	-	8.53437	ENSMUSG00000019803	Nr2e1	mRNA	stop_codon
chr10	43440189	43440526	+	2.83553	ENSMUSG00000038240	Pdss2	mRNA	3'UTR
chr10	43525209	43525561	-	2.1897	ENSMUSG00000019797	1700021F05Rik	mRNA	stop_codon
chr10	4353052	4358054	+	6.92753	ENSMUSG00000038587	Akap12	mRNA	CDS
chr10	43532603	43533149	-	3.61712	ENSMUSG00000019797	1700021F05Rik	mRNA	CDS
chr10	4358434	4358691	+	2.71847	ENSMUSG00000038587	Akap12	mRNA	3'UTR
chr10	4368332	4369167	-	7.0241	ENSMUSG00000075327	Zbtb2	mRNA	CDS
chr10	4369311	4369688	-	4.63434	ENSMUSG00000075327	Zbtb2	mRNA	CDS
chr10	43950803	43951354	-	3.73511	ENSMUSG00000019866	Aim1	mRNA	3'UTR
chr10	43951758	43951957	-	1.32496	ENSMUSG00000019866	Aim1	mRNA	3'UTR
chr10	43951758	43951957	-	1.32496	ENSMUSG00000019866	Aim1	mRNA	stop_codon
chr10	43997152	43997363	-	1.53352	ENSMUSG00000019866	Aim1	mRNA	CDS
chr10	43997694	43998331	-	2.6624	ENSMUSG00000019866	Aim1	mRNA	CDS
chr10	43998610	43999347	-	2.97018	ENSMUSG00000019866	Aim1	mRNA	CDS
chr10	44003428	44004740	-	4.31204	ENSMUSG00000019866	Aim1	mRNA	5'UTR
chr10	44362916	44363398	+	1.73518	ENSMUSG00000038160	Atg5	mRNA	3'UTR
chr10	44362916	44363398	+	1.73518	ENSMUSG00000038160	Atg5	mRNA	stop_codon
chr10	44439409	44440074	-	8.11052	ENSMUSG00000038151	Prdm1	mRNA	CDS
chr10	44439409	44440074	-	8.11052	ENSMUSG00000038151	Prdm1	mRNA	stop_codon
chr10	44441616	44442164	-	5.0963	ENSMUSG00000038151	Prdm1	mRNA	CDS
chr10	44458467	44458666	-	4.19943	ENSMUSG00000038151	Prdm1	mRNA	5'UTR
chr10	44458467	44458666	-	4.19943	ENSMUSG00000038151	Prdm1	mRNA	TSS
chr10	45107678	45107877	+	1.34957	ENSMUSG00000019849	Prep	mRNA	CDS
chr10	45158261	45158760	+	2.64416	ENSMUSG00000019849	Prep	mRNA	CDS
chr10	45158261	45158760	+	2.64416	ENSMUSG00000019849	Prep	mRNA	stop_codon
chr10	4856994	4857193	+	3.30868	ENSMUSG00000019768	Esr1	mRNA	CDS
chr10	5001189	5001964	+	3.30566	ENSMUSG00000019768	Esr1	mRNA	3'UTR
chr10	5001189	5001964	+	3.30566	ENSMUSG00000019768	Esr1	mRNA	stop_codon
chr10	5002262	5002891	+	5.17231	ENSMUSG00000019768	Esr1	mRNA	3'UTR
chr10	50617833	50618414	+	1.86602	ENSMUSG00000038774	Ascc3	mRNA	CDS
chr10	50716485	50716684	+	5.01368	ENSMUSG00000038774	Ascc3	mRNA	CDS
chr10	50842091	50842290	+	1.95877	ENSMUSG00000038774	Ascc3	mRNA	CDS
chr10	52319384	52320191	+	6.23139	ENSMUSG00000019891	Dcbld1	mRNA	CDS
chr10	52436577	52436803	+	2.90577	ENSMUSG00000023068	Nus1	mRNA	3'UTR
chr10	52436577	52436803	+	2.90577	ENSMUSG00000023068	Nus1	mRNA	stop_codon
chr10	52437618	52437891	+	3.06718	ENSMUSG00000023068	Nus1	mRNA	3'UTR
chr10	52438393	52438746	+	2.32554	ENSMUSG00000023068	Nus1	mRNA	3'UTR
chr10	53281254	53281548	-	5.24222	ENSMUSG00000038594	Gm9766	mRNA	CDS
chr10	53348564	53349198	-	4.03795	ENSMUSG00000038594	Gm9766	mRNA	CDS
chr10	53536350	53536825	-	4.4038	ENSMUSG00000058298	Mcm9	mRNA	3'UTR
chr10	53537325	53538754	-	5.06662	ENSMUSG00000058298	Mcm9	mRNA	CDS
chr10	53607765	53608000	+	5.00201	ENSMUSG00000019857	Asf1a	mRNA	stop_codon
chr10	53607765	53608000	+	5.00201	ENSMUSG00000019857	Asf1a	mRNA	3'UTR
chr10	53633491	53633715	-	2.94368	ENSMUSG00000019856	Fam184a	mRNA	3'UTR
chr10	53633491	53633715	-	2.94368	ENSMUSG00000019856	Fam184a	mRNA	stop_codon
chr10	53654967	53655173	-	2.44781	ENSMUSG00000019856	Fam184a	mRNA	CDS
chr10	53677682	53677930	-	3.0856	ENSMUSG00000019856	Fam184a	mRNA	CDS
chr10	53689949	53690150	-	1.70264	ENSMUSG00000019856	Fam184a	mRNA	CDS
chr10	53698623	53698866	-	2.48018	ENSMUSG00000019856	Fam184a	mRNA	CDS
chr10	5799433	5799793	-	2.47101	ENSMUSG00000019773	Fbxo5	mRNA	CDS
chr10	5799433	5799793	-	2.47101	ENSMUSG00000019773	Fbxo5	mRNA	stop_codon
chr10	5801869	5802481	-	5.81078	ENSMUSG00000019773	Fbxo5	mRNA	CDS
chr10	58234978	58236433	-	8.68107	ENSMUSG00000075045	Gm4981	mRNA	CDS
chr10	58269281	58270154	+	1.93868	ENSMUSG00000038039	Gcc2	mRNA	CDS
chr10	58270678	58271011	+	5.81312	ENSMUSG00000038039	Gcc2	mRNA	CDS
chr10	58476705	58477037	+	1.92718	ENSMUSG00000003226	Ranbp2	mRNA	CDS
chr10	58477934	58478273	+	2.73957	ENSMUSG00000003226	Ranbp2	mRNA	CDS
chr10	58478852	58479104	+	3.39737	ENSMUSG00000003226	Ranbp2	mRNA	CDS
chr10	58479269	58479595	+	2.37648	ENSMUSG00000003226	Ranbp2	mRNA	CDS
chr10	58479813	58480399	+	3.43175	ENSMUSG00000003226	Ranbp2	mRNA	CDS
chr10	58480620	58480819	+	1.75497	ENSMUSG00000003226	Ranbp2	mRNA	CDS
chr10	58492374	58492610	+	1.81769	ENSMUSG00000003226	Ranbp2	mRNA	CDS
chr10	59421666	59421881	+	3.91469	ENSMUSG00000009646	Pla2g12b	mRNA	3'UTR
chr10	59421666	59421881	+	3.91469	ENSMUSG00000009646	Pla2g12b	mRNA	stop_codon
chr10	59863031	59863689	+	6.12401	ENSMUSG00000020111	Micu1	mRNA	3'UTR
chr10	59863031	59863689	+	6.12401	ENSMUSG00000020111	Micu1	mRNA	stop_codon
chr10	61691285	61691484	+	2.05115	ENSMUSG00000020088	Sar1a	mRNA	CDS
chr10	61691285	61691484	+	2.05115	ENSMUSG00000020088	Sar1a	mRNA	stop_codon
chr10	62108607	62109123	-	3.51986	ENSMUSG00000020083	2010107G23Rik	mRNA	CDS
chr10	62108607	62109123	-	3.51986	ENSMUSG00000020083	2010107G23Rik	mRNA	stop_codon
chr10	62429412	62429684	-	4.43713	ENSMUSG00000020079	Supv3l1	mRNA	CDS
chr10	62429412	62429684	-	4.43713	ENSMUSG00000020079	Supv3l1	mRNA	stop_codon
chr10	62746887	62747086	-	1.38876	ENSMUSG00000020074	Ccar1	mRNA	CDS
chr10	62753046	62753379	-	1.71743	ENSMUSG00000020074	Ccar1	mRNA	CDS
chr10	62760094	62760293	-	1.32131	ENSMUSG00000020074	Ccar1	mRNA	CDS
chr10	63929958	63930351	-	3.86206	ENSMUSG00000042846	Lrrtm3	mRNA	CDS
chr10	63929958	63930351	-	3.86206	ENSMUSG00000042846	Lrrtm3	mRNA	stop_codon
chr10	64087700	64089300	-	5.44328	ENSMUSG00000042846	Lrrtm3	mRNA	CDS
chr10	67267754	67268010	-	3.29757	ENSMUSG00000075000	Nrbf2	mRNA	3'UTR
chr10	68096018	68098844	-	3.37052	ENSMUSG00000019947	Arid5b	mRNA	CDS
chr10	68101894	68102093	-	1.45318	ENSMUSG00000019947	Arid5b	mRNA	CDS
chr10	6888424	6888802	-	1.69916	ENSMUSG00000064065	Ipcef1	mRNA	3'UTR
chr10	6889580	6890807	-	7.26925	ENSMUSG00000064065	Ipcef1	mRNA	3'UTR
chr10	6900486	6900769	-	2.21622	ENSMUSG00000064065	Ipcef1	mRNA	CDS
chr10	6919564	6919913	-	1.57076	ENSMUSG00000064065	Ipcef1	mRNA	CDS
chr10	69270003	69270816	+	8.14328	ENSMUSG00000019944	Rhobtb1	mRNA	CDS
chr10	69289520	69290138	+	5.68209	ENSMUSG00000019944	Rhobtb1	mRNA	stop_codon
chr10	70097382	70097581	+	1.21616	ENSMUSG00000048701	Ccdc6	mRNA	CDS
chr10	70189078	70189583	+	1.08594	ENSMUSG00000048701	Ccdc6	mRNA	3'UTR
chr10	70189078	70189583	+	1.08594	ENSMUSG00000048701	Ccdc6	mRNA	stop_codon
chr10	70192630	70193147	+	5.89328	ENSMUSG00000048701	Ccdc6	mRNA	3'UTR
chr10	71228289	71228558	-	3.56577	ENSMUSG00000003923	Tfam	mRNA	3'UTR
chr10	71228289	71228558	-	3.56577	ENSMUSG00000003923	Tfam	mRNA	stop_codon
chr10	71381223	71381900	+	5.96134	ENSMUSG00000060733	Ipmk	mRNA	CDS
chr10	71382028	71382311	+	1.75922	ENSMUSG00000060733	Ipmk	mRNA	3'UTR
chr10	71383775	71384111	+	2.16425	ENSMUSG00000060733	Ipmk	mRNA	3'UTR
chr10	72654778	72655107	+	1.61102	ENSMUSG00000019923	Zwint	mRNA	TSS
chr10	75230682	75230975	+	1.59479	ENSMUSG00000033444	Specc1l	mRNA	CDS
chr10	75244963	75246282	+	6.33228	ENSMUSG00000033444	Specc1l	mRNA	CDS
chr10	75246431	75246712	+	1.36671	ENSMUSG00000033444	Specc1l	mRNA	CDS
chr10	75248339	75248636	+	1.23393	ENSMUSG00000033444	Specc1l	mRNA	CDS
chr10	75309686	75311226	+	4.62384	ENSMUSG00000033444	Specc1l	mRNA	3'UTR
chr10	75352025	75352825	-	6.53065	ENSMUSG00000033416	1110038D17Rik	mRNA	3'UTR
chr10	75657204	75657427	-	2.40665	ENSMUSG00000020196	Cabin1	mRNA	CDS
chr10	75895230	75895641	+	3.14364	ENSMUSG00000009092	Derl3	mRNA	3'UTR
chr10	75895230	75895641	+	3.14364	ENSMUSG00000009092	Derl3	mRNA	stop_codon
chr10	76008541	76009120	+	5.44364	ENSMUSG00000033255	Gm5134	mRNA	stop_codon
chr10	76032550	76032898	+	1.81637	ENSMUSG00000049764	Zfp280b	mRNA	TSS
chr10	76038146	76038639	+	2.63412	ENSMUSG00000049764	Zfp280b	mRNA	CDS
chr10	76038866	76041034	+	7.18082	ENSMUSG00000049764	Zfp280b	mRNA	3'UTR
chr10	7623630	7623914	+	2.52429	ENSMUSG00000019796	Lrp11	mRNA	CDS
chr10	7623630	7623914	+	2.52429	ENSMUSG00000019796	Lrp11	mRNA	stop_codon
chr10	76351377	76351612	-	3.03515	ENSMUSG00000001151	Pcnt	mRNA	3'UTR
chr10	76369880	76370243	-	1.73628	ENSMUSG00000001151	Pcnt	mRNA	CDS
chr10	76381130	76381432	-	1.70736	ENSMUSG00000001151	Pcnt	mRNA	CDS
chr10	76388852	76389590	-	3.66561	ENSMUSG00000001151	Pcnt	mRNA	CDS
chr10	76392194	76393129	-	3.91904	ENSMUSG00000001151	Pcnt	mRNA	CDS
chr10	76399749	76400026	-	1.48762	ENSMUSG00000001151	Pcnt	mRNA	CDS
chr10	76401336	76401535	-	1.11788	ENSMUSG00000001151	Pcnt	mRNA	CDS
chr10	76404452	76404651	-	1.57236	ENSMUSG00000001151	Pcnt	mRNA	CDS
chr10	76408698	76409048	-	2.62315	ENSMUSG00000001151	Pcnt	mRNA	CDS
chr10	76411369	76411758	-	1.80566	ENSMUSG00000001151	Pcnt	mRNA	CDS
chr10	76411973	76412220	-	1.51259	ENSMUSG00000001151	Pcnt	mRNA	CDS
chr10	76418360	76418566	-	2.49732	ENSMUSG00000001151	Pcnt	mRNA	CDS
chr10	76419978	76420722	-	4.42482	ENSMUSG00000001151	Pcnt	mRNA	CDS
chr10	76422768	76423200	-	3.41172	ENSMUSG00000001151	Pcnt	mRNA	CDS
chr10	76427813	76428053	-	1.51233	ENSMUSG00000001151	Pcnt	mRNA	CDS
chr10	76436426	76436625	-	2.24657	ENSMUSG00000001151	Pcnt	mRNA	CDS
chr10	76440156	76440491	-	1.49456	ENSMUSG00000001151	Pcnt	mRNA	CDS
chr10	76442565	76442764	-	1.39746	ENSMUSG00000001151	Pcnt	mRNA	5'UTR
chr10	76470104	76470356	+	1.54068	ENSMUSG00000001150	Mcm3ap	mRNA	CDS
chr10	76470870	76471252	+	3.54095	ENSMUSG00000001150	Mcm3ap	mRNA	CDS
chr10	76477711	76478050	+	2.05646	ENSMUSG00000001150	Mcm3ap	mRNA	CDS
chr10	77042096	77042361	+	5.58156	ENSMUSG00000001436	Slc19a1	mRNA	CDS
chr10	77049969	77050168	+	2.49471	ENSMUSG00000001436	Slc19a1	mRNA	3'UTR
chr10	77268671	77269408	+	3.45224	ENSMUSG00000020260	Pofut2	mRNA	3'UTR
chr10	77487692	77487956	-	2.40018	ENSMUSG00000032977	1810008A18Rik	mRNA	3'UTR
chr10	77488184	77488654	-	4.04939	ENSMUSG00000032977	1810008A18Rik	mRNA	stop_codon
chr10	77515498	77515793	-	1.63392	ENSMUSG00000032977	1810008A18Rik	mRNA	TSS
chr10	77645225	77645694	+	2.3541	ENSMUSG00000009293	Ube2g2	mRNA	3'UTR
chr10	7768135	7768463	-	2.45167	ENSMUSG00000040006	BC013529	mRNA	3'UTR
chr10	7768135	7768463	-	2.45167	ENSMUSG00000040006	BC013529	mRNA	stop_codon
chr10	78077868	78079399	+	12.4857	ENSMUSG00000000732	Icosl	mRNA	3'UTR
chr10	78162334	78162845	-	9.57826	ENSMUSG00000053329	D10Jhu81e	mRNA	stop_codon
chr10	78171495	78172185	-	5.39921	ENSMUSG00000032834	Pwp2	mRNA	3'UTR
chr10	78171495	78172185	-	5.39921	ENSMUSG00000032834	Pwp2	mRNA	stop_codon
chr10	7820938	7821334	+	3.39228	ENSMUSG00000015757	Ppil4	mRNA	CDS
chr10	7820938	7821334	+	3.39228	ENSMUSG00000015757	Ppil4	mRNA	stop_codon
chr10	78400491	78401117	-	6.42787	ENSMUSG00000061032	Rrp1	mRNA	stop_codon
chr10	78405008	78405286	-	2.29105	ENSMUSG00000061032	Rrp1	mRNA	CDS
chr10	79669584	79669783	+	2.8762	ENSMUSG00000020308	Gm16517	mRNA	CDS
chr10	79675400	79676108	+	6.1117	ENSMUSG00000020308	Gm16517	mRNA	CDS
chr10	79675400	79676108	+	6.1117	ENSMUSG00000020308	Gm16517	mRNA	stop_codon
chr10	79687849	79688318	+	4.13181	ENSMUSG00000020307	Cdc34	mRNA	3'UTR
chr10	79687849	79688318	+	4.13181	ENSMUSG00000020307	Cdc34	mRNA	stop_codon
chr10	79739144	79739545	-	2.5344	ENSMUSG00000020329	Polrmt	mRNA	CDS
chr10	79758596	79758998	-	2.04877	ENSMUSG00000035890	Rnf126	mRNA	3'UTR
chr10	80188828	80189473	+	5.40182	ENSMUSG00000003070	Efna2	mRNA	3'UTR
chr10	80232427	80233047	+	3.19387	ENSMUSG00000020156	Mum1	mRNA	CDS
chr10	80240790	80241083	+	2.34203	ENSMUSG00000020156	Mum1	mRNA	CDS
chr10	80318794	80319547	-	4.77852	ENSMUSG00000020133	2310011J03Rik	mRNA	3'UTR
chr10	80318794	80319547	-	4.77852	ENSMUSG00000020133	2310011J03Rik	mRNA	stop_codon
chr10	80320183	80320389	-	1.90868	ENSMUSG00000020133	2310011J03Rik	mRNA	CDS
chr10	80335236	80336372	+	6.13352	ENSMUSG00000035504	Reep6	mRNA	CDS
chr10	80392597	80393337	-	4.19455	ENSMUSG00000035478	Mbd3	mRNA	3'UTR
chr10	80392597	80393337	-	4.19455	ENSMUSG00000035478	Mbd3	mRNA	stop_codon
chr10	80393762	80394092	-	1.50356	ENSMUSG00000035478	Mbd3	mRNA	CDS
chr10	80399066	80399434	-	3.12164	ENSMUSG00000035478	Mbd3	mRNA	5'UTR
chr10	80409825	80410223	-	3.4648	ENSMUSG00000020167	Tcf3	mRNA	3'UTR
chr10	80409825	80410223	-	3.4648	ENSMUSG00000020167	Tcf3	mRNA	stop_codon
chr10	80568625	80569114	-	3.69861	ENSMUSG00000035397	Klf16	mRNA	3'UTR
chr10	80568625	80569114	-	3.69861	ENSMUSG00000035397	Klf16	mRNA	stop_codon
chr10	80586754	80587035	-	2.44566	ENSMUSG00000003346	Fam108a	mRNA	5'UTR
chr10	80590046	80590374	-	4.66989	ENSMUSG00000003346	Fam108a	mRNA	TSS
chr10	80643227	80643533	-	3.11924	ENSMUSG00000003344	Btbd2	mRNA	3'UTR
chr10	80643227	80643533	-	3.11924	ENSMUSG00000003344	Btbd2	mRNA	stop_codon
chr10	80686795	80687073	-	5.67291	ENSMUSG00000003348	Mob3a	mRNA	3'UTR
chr10	80712731	80712991	-	1.19138	ENSMUSG00000020198	Ap3d1	mRNA	CDS
chr10	81044084	81045003	-	3.71989	ENSMUSG00000004937	Sgta	mRNA	3'UTR
chr10	81123663	81123866	+	2.4306	ENSMUSG00000035027	Map2k2	mRNA	3'UTR
chr10	81123663	81123866	+	2.4306	ENSMUSG00000035027	Map2k2	mRNA	stop_codon
chr10	81153309	81154384	-	6.35175	ENSMUSG00000004934	Pias4	mRNA	3'UTR
chr10	81155552	81155773	-	1.88673	ENSMUSG00000004934	Pias4	mRNA	CDS
chr10	81163785	81164190	-	1.62945	ENSMUSG00000004934	Pias4	mRNA	CDS
chr10	81181919	81182336	+	3.98535	ENSMUSG00000034994	Eef2	mRNA	3'UTR
chr10	81181919	81182336	+	3.98535	ENSMUSG00000034994	Eef2	mRNA	stop_codon
chr10	81321247	81321464	+	2.29075	ENSMUSG00000034889	2510012J08Rik	mRNA	CDS
chr10	81322438	81323320	+	3.63001	ENSMUSG00000034889	2510012J08Rik	mRNA	CDS
chr10	81324244	81324589	+	2.51172	ENSMUSG00000034889	2510012J08Rik	mRNA	CDS
chr10	81367047	81367540	-	4.51421	ENSMUSG00000020235	Fzr1	mRNA	3'UTR
chr10	81593995	81594194	-	1.51449	ENSMUSG00000034758	Tle6	mRNA	CDS
chr10	81720112	81720586	+	4.50747	ENSMUSG00000096795	AC167202.2	mRNA	CDS
chr10	81720781	81721006	+	3.50533	ENSMUSG00000096795	AC167202.2	mRNA	CDS
chr10	81721135	81721357	+	3.85364	ENSMUSG00000096795	AC167202.2	mRNA	CDS
chr10	82060324	82061459	+	4.51038	ENSMUSG00000061371	Zfp873	mRNA	CDS
chr10	8207410	8207662	-	3.27658	ENSMUSG00000047712	Ust	mRNA	CDS
chr10	8207410	8207662	-	3.27658	ENSMUSG00000047712	Ust	mRNA	stop_codon
chr10	82859101	82859422	+	1.7722	ENSMUSG00000020250	Txnrd1	mRNA	TSS
chr10	82895982	82896348	+	2.61684	ENSMUSG00000020250	Txnrd1	mRNA	3'UTR
chr10	82895982	82896348	+	2.61684	ENSMUSG00000020250	Txnrd1	mRNA	stop_codon
chr10	83233366	83233746	-	4.52687	ENSMUSG00000034591	Slc41a2	mRNA	3'UTR
chr10	83233366	83233746	-	4.52687	ENSMUSG00000034591	Slc41a2	mRNA	stop_codon
chr10	83316194	83316575	-	2.79155	ENSMUSG00000034591	Slc41a2	mRNA	CDS
chr10	83365704	83366179	+	6.61892	ENSMUSG00000020255	D10Wsu102e	mRNA	3'UTR
chr10	83365704	83366179	+	6.61892	ENSMUSG00000020255	D10Wsu102e	mRNA	stop_codon
chr10	84725699	84726125	+	6.19132	ENSMUSG00000034453	Polr3b	mRNA	3'UTR
chr10	84725699	84726125	+	6.19132	ENSMUSG00000034453	Polr3b	mRNA	stop_codon
chr10	85892873	85893436	-	12.2496	ENSMUSG00000035529	Prdm4	mRNA	CDS
chr10	85892873	85893436	-	12.2496	ENSMUSG00000035529	Prdm4	mRNA	stop_codon
chr10	85907376	85907955	-	2.73455	ENSMUSG00000035529	Prdm4	mRNA	CDS
chr10	85938873	85939119	-	1.49053	ENSMUSG00000001783	D10Wsu52e	mRNA	3'UTR
chr10	85938873	85939119	-	1.49053	ENSMUSG00000001783	D10Wsu52e	mRNA	stop_codon
chr10	85946191	85946390	-	1.33506	ENSMUSG00000001783	D10Wsu52e	mRNA	CDS
chr10	86690929	86691165	-	2.54012	ENSMUSG00000020048	Hsp90b1	mRNA	3'UTR
chr10	86690929	86691165	-	2.54012	ENSMUSG00000020048	Hsp90b1	mRNA	stop_codon
chr10	86713424	86713644	+	4.17631	ENSMUSG00000044937	BC030307	mRNA	CDS
chr10	86776499	86776804	+	4.86156	ENSMUSG00000044937	BC030307	mRNA	CDS
chr10	86776499	86776804	+	4.86156	ENSMUSG00000044937	BC030307	mRNA	stop_codon
chr10	88433233	88433448	+	2.36033	ENSMUSG00000035311	Gnptab	mRNA	CDS
chr10	88433723	88433957	+	2.41617	ENSMUSG00000035311	Gnptab	mRNA	CDS
chr10	88445835	88446173	+	5.53872	ENSMUSG00000035311	Gnptab	mRNA	3'UTR
chr10	88445835	88446173	+	5.53872	ENSMUSG00000035311	Gnptab	mRNA	stop_codon
chr10	89412959	89414492	-	10.0584	ENSMUSG00000074802	Gas2l3	mRNA	CDS
chr10	89640216	89641116	-	6.51382	ENSMUSG00000069539	Scyl2	mRNA	CDS
chr10	91149265	91149658	-	2.89247	ENSMUSG00000019961	Tmpo	mRNA	3'UTR
chr10	91149265	91149658	-	2.89247	ENSMUSG00000019961	Tmpo	mRNA	stop_codon
chr10	94044325	94044670	+	4.54277	ENSMUSG00000020021	Fgd6	mRNA	CDS
chr10	94045053	94045533	+	5.46727	ENSMUSG00000020021	Fgd6	mRNA	CDS
chr10	94195277	94195579	+	3.17981	ENSMUSG00000005897	Nr2c1	mRNA	3'UTR
chr10	94195277	94195579	+	3.17981	ENSMUSG00000005897	Nr2c1	mRNA	stop_codon
chr10	94578386	94579435	+	4.60149	ENSMUSG00000020023	Tmcc3	mRNA	CDS
chr10	94586594	94587579	+	7.10057	ENSMUSG00000020023	Tmcc3	mRNA	3'UTR
chr10	94587722	94588253	+	2.34847	ENSMUSG00000020023	Tmcc3	mRNA	3'UTR
chr10	94589663	94589941	+	3.46601	ENSMUSG00000020023	Tmcc3	mRNA	3'UTR
chr10	94768777	94769018	+	1.91001	ENSMUSG00000020024	Ccdc41	mRNA	CDS
chr10	94943617	94944150	-	2.53037	ENSMUSG00000074785	Plxnc1	mRNA	CDS
chr10	94944324	94944716	-	1.90814	ENSMUSG00000074785	Plxnc1	mRNA	CDS
chr10	94944324	94944716	-	1.90814	ENSMUSG00000074785	Plxnc1	mRNA	TSS
chr10	95673005	95673219	-	2.09665	ENSMUSG00000074780	Gm6843	mRNA	CDS
chr10	95673005	95673219	-	2.09665	ENSMUSG00000074780	Gm6843	mRNA	stop_codon
chr10	96010914	96011113	+	2.4793	ENSMUSG00000036499	Eea1	mRNA	CDS
chr10	96026557	96026787	+	1.86021	ENSMUSG00000036499	Eea1	mRNA	CDS
chr10	96039523	96039722	+	1.5347	ENSMUSG00000036499	Eea1	mRNA	CDS
chr10	98991003	98991261	+	1.64377	ENSMUSG00000019943	Atp2b1	mRNA	CDS
chr10	99022808	99023514	+	5.87684	ENSMUSG00000019943	Atp2b1	mRNA	stop_codon
chr10	99022808	99023514	+	5.87684	ENSMUSG00000019943	Atp2b1	mRNA	3'UTR
chr10	99196626	99197028	+	4.04404	ENSMUSG00000019952	Poc1b	mRNA	3'UTR
chr10	99196626	99197028	+	4.04404	ENSMUSG00000019952	Poc1b	mRNA	stop_codon
chr1	105990592	105991707	+	4.83188	ENSMUSG00000038866	Zcchc2	mRNA	CDS
chr1	106021659	106021858	+	1.60303	ENSMUSG00000038866	Zcchc2	mRNA	CDS
chr1	106029783	106031353	+	6.16422	ENSMUSG00000038866	Zcchc2	mRNA	CDS
chr1	106031970	106032295	+	3.07176	ENSMUSG00000038866	Zcchc2	mRNA	stop_codon
chr1	106032612	106033119	+	3.64977	ENSMUSG00000038866	Zcchc2	mRNA	3'UTR
chr1	106724594	106725021	-	4.153	ENSMUSG00000009905	Kdsr	mRNA	3'UTR
chr1	106724594	106725021	-	4.153	ENSMUSG00000009905	Kdsr	mRNA	stop_codon
chr11	100704887	100705257	-	2.26269	ENSMUSG00000020918	Kat2a	mRNA	3'UTR
chr11	100704887	100705257	-	2.26269	ENSMUSG00000020918	Kat2a	mRNA	stop_codon
chr11	101083087	101083666	+	3.27197	ENSMUSG00000001755	Coasy	mRNA	CDS
chr11	101085945	101086144	+	2.09488	ENSMUSG00000001755	Coasy	mRNA	CDS
chr11	101125102	101125364	+	1.91891	ENSMUSG00000035198	Tubg1	mRNA	CDS
chr11	101126032	101126341	+	7.24273	ENSMUSG00000035198	Tubg1	mRNA	CDS
chr11	101126032	101126341	+	7.24273	ENSMUSG00000035198	Tubg1	mRNA	stop_codon
chr11	101162790	101163064	-	3.17964	ENSMUSG00000035172	Plekhh3	mRNA	CDS
chr11	101192451	101192989	-	4.2164	ENSMUSG00000006920	Ezh1	mRNA	3'UTR
chr11	101278138	101278421	-	5.42578	ENSMUSG00000017188	Ccdc56	mRNA	3'UTR
chr11	101278138	101278421	-	5.42578	ENSMUSG00000017188	Ccdc56	mRNA	stop_codon
chr11	101316274	101316488	+	1.66506	ENSMUSG00000078652	Psme3	mRNA	5'UTR
chr11	101316274	101316488	+	1.66506	ENSMUSG00000078652	Psme3	mRNA	TSS
chr11	101321792	101321993	+	2.10383	ENSMUSG00000078652	Psme3	mRNA	3'UTR
chr11	101321792	101321993	+	2.10383	ENSMUSG00000078652	Psme3	mRNA	stop_codon
chr11	101523334	101523956	-	2.28364	ENSMUSG00000017146	Brca1	mRNA	CDS
chr11	101524197	101526639	-	4.01611	ENSMUSG00000017146	Brca1	mRNA	CDS
chr11	101575154	101575416	+	2.22459	ENSMUSG00000017119	Nbr1	mRNA	CDS
chr11	101580720	101580956	+	3.45132	ENSMUSG00000017119	Nbr1	mRNA	3'UTR
chr11	101580720	101580956	+	3.45132	ENSMUSG00000017119	Nbr1	mRNA	stop_codon
chr11	101738130	101738522	+	2.95488	ENSMUSG00000034931	Dhx8	mRNA	CDS
chr11	101766640	101767321	+	4.22568	ENSMUSG00000034931	Dhx8	mRNA	3'UTR
chr11	101766640	101767321	+	4.22568	ENSMUSG00000034931	Dhx8	mRNA	stop_codon
chr11	102255054	102255867	+	1.96337	ENSMUSG00000034773	BC030867	mRNA	CDS
chr11	102264785	102265108	+	2.37028	ENSMUSG00000034773	BC030867	mRNA	CDS
chr11	102478331	102480340	-	3.07662	ENSMUSG00000034621	Gpatch8	mRNA	CDS
chr11	102480611	102480848	-	2.07077	ENSMUSG00000034621	Gpatch8	mRNA	CDS
chr11	102481044	102482087	-	6.73764	ENSMUSG00000034621	Gpatch8	mRNA	CDS
chr11	102870984	102871243	-	2.10101	ENSMUSG00000020929	Eftud2	mRNA	CDS
chr11	102877519	102877718	-	1.50953	ENSMUSG00000020929	Eftud2	mRNA	CDS
chr11	102994640	102994921	-	4.22508	ENSMUSG00000020935	Dcakd	mRNA	3'UTR
chr11	102994640	102994921	-	4.22508	ENSMUSG00000020935	Dcakd	mRNA	stop_codon
chr11	103064668	103064929	+	1.77739	ENSMUSG00000020936	Nmt1	mRNA	CDS
chr11	103065748	103066056	+	2.53813	ENSMUSG00000020936	Nmt1	mRNA	3'UTR
chr11	103065748	103066056	+	2.53813	ENSMUSG00000020936	Nmt1	mRNA	stop_codon
chr11	103678856	103679516	-	7.76913	ENSMUSG00000020946	Gosr2	mRNA	stop_codon
chr11	103678856	103679516	-	7.76913	ENSMUSG00000020946	Gosr2	mRNA	3'UTR
chr11	104334939	104335205	-	3.6457	ENSMUSG00000018412	Kansl1	mRNA	CDS
chr11	104334939	104335205	-	3.6457	ENSMUSG00000018412	Kansl1	mRNA	stop_codon
chr11	104423953	104424960	-	7.28402	ENSMUSG00000018412	Kansl1	mRNA	CDS
chr11	104504744	104505816	-	8.53858	ENSMUSG00000020687	Cdc27	mRNA	3'UTR
chr11	106058415	106058837	+	3.138	ENSMUSG00000049354	Dcaf7	mRNA	3'UTR
chr11	106073226	106073583	+	5.37751	ENSMUSG00000001983	Taco1	mRNA	3'UTR
chr11	106073226	106073583	+	5.37751	ENSMUSG00000001983	Taco1	mRNA	stop_codon
chr11	106163773	106164035	-	3.28762	ENSMUSG00000069631	Strada	mRNA	3'UTR
chr11	106163773	106164035	-	3.28762	ENSMUSG00000069631	Strada	mRNA	stop_codon
chr11	106200817	106201188	-	2.0326	ENSMUSG00000078622	Ccdc47	mRNA	stop_codon
chr11	106201979	106202210	-	1.48776	ENSMUSG00000078622	Ccdc47	mRNA	CDS
chr11	106247589	106248203	+	5.66957	ENSMUSG00000020705	Ddx42	mRNA	CDS
chr11	106250637	106250836	-	1.44218	ENSMUSG00000020706	Ftsj3	mRNA	CDS
chr11	106272692	106272968	-	3.35203	ENSMUSG00000078619	Smarcd2	mRNA	5'UTR
chr11	106272692	106272968	-	3.35203	ENSMUSG00000078619	Smarcd2	mRNA	TSS
chr11	106397626	106398858	-	6.8981	ENSMUSG00000020715	Ern1	mRNA	3'UTR
chr11	106567034	106568627	-	5.46325	ENSMUSG00000040548	Tex2	mRNA	CDS
chr11	106782469	106782668	-	1.19486	ENSMUSG00000020719	Ddx5	mRNA	CDS
chr11	106811150	106811349	+	1.21564	ENSMUSG00000018372	Ccdc45	mRNA	CDS
chr11	107035069	107035271	-	2.55	ENSMUSG00000040481	Bptf	mRNA	3'UTR
chr11	107035432	107035718	-	1.76727	ENSMUSG00000040481	Bptf	mRNA	3'UTR
chr11	107052789	107053163	-	1.5771	ENSMUSG00000040481	Bptf	mRNA	CDS
chr11	107072838	107074838	-	3.44244	ENSMUSG00000040481	Bptf	mRNA	CDS
chr11	107077660	107077859	-	1.33312	ENSMUSG00000040481	Bptf	mRNA	CDS
chr11	107082513	107082712	-	1.55905	ENSMUSG00000040481	Bptf	mRNA	CDS
chr11	107095716	107096053	-	2.0464	ENSMUSG00000040481	Bptf	mRNA	CDS
chr11	107099510	107099939	-	2.82367	ENSMUSG00000040481	Bptf	mRNA	CDS
chr11	107110670	107111539	-	2.48101	ENSMUSG00000040481	Bptf	mRNA	CDS
chr11	107131314	107131661	-	6.30656	ENSMUSG00000040481	Bptf	mRNA	CDS
chr11	107732429	107732698	-	6.37087	ENSMUSG00000020723	Cacng4	mRNA	3'UTR
chr11	107733225	107733635	-	2.10415	ENSMUSG00000020723	Cacng4	mRNA	3'UTR
chr11	107733812	107734092	-	3.29491	ENSMUSG00000020723	Cacng4	mRNA	3'UTR
chr11	107734530	107735004	-	6.28511	ENSMUSG00000020723	Cacng4	mRNA	3'UTR
chr11	107734530	107735004	-	6.28511	ENSMUSG00000020723	Cacng4	mRNA	stop_codon
chr11	109365563	109365762	+	2.16197	ENSMUSG00000020611	Gna13	mRNA	CDS
chr11	109395836	109396563	+	10.1299	ENSMUSG00000020611	Gna13	mRNA	CDS
chr11	109436563	109436902	+	3.65149	ENSMUSG00000020610	Amz2	mRNA	3'UTR
chr11	109436563	109436902	+	3.65149	ENSMUSG00000020610	Amz2	mRNA	stop_codon
chr11	110512748	110513033	+	5.88679	ENSMUSG00000020623	Map2k6	mRNA	3'UTR
chr11	110512748	110513033	+	5.88679	ENSMUSG00000020623	Map2k6	mRNA	stop_codon
chr11	113661674	113662095	-	2.91972	ENSMUSG00000041629	D11Wsu99e	mRNA	3'UTR
chr11	113663178	113663431	-	2.1374	ENSMUSG00000041629	D11Wsu99e	mRNA	3'UTR
chr11	113663178	113663431	-	2.1374	ENSMUSG00000041629	D11Wsu99e	mRNA	stop_codon
chr11	113684527	113684899	+	1.81254	ENSMUSG00000041623	D11Wsu47e	mRNA	5'UTR
chr11	113687777	113688943	+	4.70879	ENSMUSG00000041623	D11Wsu47e	mRNA	CDS
chr11	113698194	113698664	-	2.56104	ENSMUSG00000018727	Cpsf4l	mRNA	3'UTR
chr11	114863384	114864608	+	6.22041	ENSMUSG00000051043	Gprc5c	mRNA	CDS
chr11	114868435	114868695	+	1.5719	ENSMUSG00000051043	Gprc5c	mRNA	CDS
chr11	114870224	114871643	+	10.8133	ENSMUSG00000051043	Gprc5c	mRNA	3'UTR
chr11	115177178	115177377	+	1.20494	ENSMUSG00000020733	Slc9a3r1	mRNA	CDS
chr11	115243459	115244502	+	4.44007	ENSMUSG00000045980	Tmem104	mRNA	CDS
chr11	115244628	115245568	+	8.44103	ENSMUSG00000045980	Tmem104	mRNA	3'UTR
chr11	115488813	115490402	+	8.50194	ENSMUSG00000057219	Armc7	mRNA	3'UTR
chr11	115497339	115497942	-	5.19444	ENSMUSG00000020737	Hn1	mRNA	3'UTR
chr11	115606791	115607339	+	3.9199	ENSMUSG00000046756	Mrps7	mRNA	3'UTR
chr11	115606791	115607339	+	3.9199	ENSMUSG00000046756	Mrps7	mRNA	stop_codon
chr11	115615128	115615455	-	5.77714	ENSMUSG00000020744	Slc25a19	mRNA	3'UTR
chr11	115615128	115615455	-	5.77714	ENSMUSG00000020744	Slc25a19	mRNA	stop_codon
chr11	115645590	115645919	-	1.85623	ENSMUSG00000059923	Grb2	mRNA	3'UTR
chr11	115645590	115645919	-	1.85623	ENSMUSG00000059923	Grb2	mRNA	stop_codon
chr11	115964264	115964571	+	3.56208	ENSMUSG00000020755	Sap30bp	mRNA	stop_codon
chr11	115964264	115964571	+	3.56208	ENSMUSG00000020755	Sap30bp	mRNA	3'UTR
chr11	116598346	116599246	-	5.59861	ENSMUSG00000020806	Rhbdf2	mRNA	3'UTR
chr11	116837439	116837756	-	6.02922	ENSMUSG00000056962	Jmjd6	mRNA	CDS
chr11	116837439	116837756	-	6.02922	ENSMUSG00000056962	Jmjd6	mRNA	stop_codon
chr11	116842451	116842720	-	2.93641	ENSMUSG00000056962	Jmjd6	mRNA	CDS
chr11	116843065	116843264	-	1.27393	ENSMUSG00000056962	Jmjd6	mRNA	CDS
chr11	116843065	116843264	-	1.27393	ENSMUSG00000056962	Jmjd6	mRNA	TSS
chr11	117815732	117816139	-	5.41558	ENSMUSG00000025574	Tk1	mRNA	3'UTR
chr11	117815732	117816139	-	5.41558	ENSMUSG00000025574	Tk1	mRNA	stop_codon
chr11	117855043	117855604	+	7.12984	ENSMUSG00000017716	Birc5	mRNA	3'UTR
chr11	117855043	117855604	+	7.12984	ENSMUSG00000017716	Birc5	mRNA	stop_codon
chr11	118005377	118005791	+	2.48041	ENSMUSG00000017715	Pgs1	mRNA	CDS
chr11	118023462	118023828	+	2.17617	ENSMUSG00000017715	Pgs1	mRNA	3'UTR
chr11	118132176	118132375	-	1.87027	ENSMUSG00000017132	Cyth1	mRNA	CDS
chr11	118132176	118132375	-	1.87027	ENSMUSG00000017132	Cyth1	mRNA	stop_codon
chr11	119027899	119029531	+	7.13715	ENSMUSG00000025577	Cbx2	mRNA	CDS
chr11	119270188	119270542	+	2.52586	ENSMUSG00000025579	Gaa	mRNA	CDS
chr11	120382320	120382523	-	3.17834	ENSMUSG00000039703	Nploc4	mRNA	3'UTR
chr11	120382320	120382523	-	3.17834	ENSMUSG00000039703	Nploc4	mRNA	stop_codon
chr11	120437376	120437698	-	2.89735	ENSMUSG00000039703	Nploc4	mRNA	5'UTR
chr11	120437376	120437698	-	2.89735	ENSMUSG00000039703	Nploc4	mRNA	TSS
chr11	120479526	120479752	+	2.35025	ENSMUSG00000025793	Hgs	mRNA	CDS
chr11	120487996	120488750	+	6.56165	ENSMUSG00000039640	Mrpl12	mRNA	stop_codon
chr11	120561050	120561372	-	2.20522	ENSMUSG00000025130	P4hb	mRNA	stop_codon
chr11	120579134	120579430	-	4.44963	ENSMUSG00000025132	Arhgdia	mRNA	CDS
chr11	120579134	120579430	-	4.44963	ENSMUSG00000025132	Arhgdia	mRNA	stop_codon
chr11	120618621	120619150	-	1.63727	ENSMUSG00000025138	Sirt7	mRNA	stop_codon
chr11	120963488	120963906	-	6.59964	ENSMUSG00000025162	Csnk1d	mRNA	3'UTR
chr11	121146796	121147197	+	2.0356	ENSMUSG00000039329	Tex19.1	mRNA	CDS
chr11	121147488	121148103	+	2.57102	ENSMUSG00000039329	Tex19.1	mRNA	CDS
chr11	121147488	121148103	+	2.57102	ENSMUSG00000039329	Tex19.1	mRNA	stop_codon
chr11	121237152	121237504	+	3.4157	ENSMUSG00000000056	Narf	mRNA	TSS
chr11	121252681	121253159	+	5.25373	ENSMUSG00000000056	Narf	mRNA	stop_codon
chr11	121299594	121299926	+	2.43408	ENSMUSG00000039275	Foxk2	mRNA	CDS
chr11	121306683	121307552	+	6.29703	ENSMUSG00000039275	Foxk2	mRNA	3'UTR
chr11	121511256	121512499	-	7.20707	ENSMUSG00000039238	Zfp750	mRNA	CDS
chr11	121513142	121513989	-	2.90206	ENSMUSG00000039238	Zfp750	mRNA	CDS
chr11	121616300	121616884	-	4.27402	ENSMUSG00000046605	B3gntl1	mRNA	3'UTR
chr11	121617054	121617802	-	6.95879	ENSMUSG00000046605	B3gntl1	mRNA	3'UTR
chr11	121905846	121906708	-	4.40722	ENSMUSG00000062632	Gm12588	mRNA	CDS
chr11	16911494	16912493	+	7.97317	ENSMUSG00000020122	Egfr	mRNA	3'UTR
chr11	17211208	17211512	-	1.60607	ENSMUSG00000020116	Pno1	mRNA	CDS
chr11	17945957	17946435	-	3.82499	ENSMUSG00000016984	Etaa1	mRNA	CDS
chr1	118332903	118333108	+	1.46292	ENSMUSG00000026377	Mki67ip	mRNA	3'UTR
chr1	118332903	118333108	+	1.46292	ENSMUSG00000026377	Mki67ip	mRNA	stop_codon
chr1	118608021	118608252	+	2.86667	ENSMUSG00000064302	Clasp1	mRNA	3'UTR
chr1	118608643	118609207	+	3.78008	ENSMUSG00000064302	Clasp1	mRNA	3'UTR
chr1	119548622	119549165	-	9.45581	ENSMUSG00000026383	Epb4.1l5	mRNA	3'UTR
chr11	20725642	20727499	-	4.56098	ENSMUSG00000049659	Aftph	mRNA	CDS
chr11	20825968	20826526	-	7.76291	ENSMUSG00000042363	1110067D22Rik	mRNA	stop_codon
chr11	20825968	20826526	-	7.76291	ENSMUSG00000042363	1110067D22Rik	mRNA	3'UTR
chr11	21148028	21148527	+	4.68334	ENSMUSG00000020134	Peli1	mRNA	CDS
chr1	121565838	121566114	-	2.16998	ENSMUSG00000001674	Ddx18	mRNA	CDS
chr11	22006521	22007282	-	5.38099	ENSMUSG00000042302	Ehbp1	mRNA	stop_codon
chr11	22056677	22056921	-	1.84903	ENSMUSG00000042302	Ehbp1	mRNA	CDS
chr11	22089525	22089724	-	1.85206	ENSMUSG00000042302	Ehbp1	mRNA	CDS
chr11	22095537	22095736	-	3.18666	ENSMUSG00000042302	Ehbp1	mRNA	CDS
chr11	22095857	22096063	-	2.69419	ENSMUSG00000042302	Ehbp1	mRNA	CDS
chr11	22973824	22974032	-	4.49675	ENSMUSG00000051355	Commd1	mRNA	CDS
chr11	23020557	23021175	+	2.91956	ENSMUSG00000049811	Fam161a	mRNA	CDS
chr11	23023266	23023641	+	1.883	ENSMUSG00000049811	Fam161a	mRNA	stop_codon
chr1	123334005	123334383	-	5.6482	ENSMUSG00000036815	Dpp10	mRNA	3'UTR
chr1	123334005	123334383	-	5.6482	ENSMUSG00000036815	Dpp10	mRNA	stop_codon
chr11	23363805	23364497	+	2.31208	ENSMUSG00000056342	Usp34	mRNA	CDS
chr11	23488169	23489106	+	6.35827	ENSMUSG00000056342	Usp34	mRNA	CDS
chr11	23516312	23516648	-	14.4686	ENSMUSG00000020286	1700093K21Rik	mRNA	stop_codon
chr11	23648886	23649181	-	3.80749	ENSMUSG00000020283	Pex13	mRNA	3'UTR
chr11	23655436	23655830	-	3.2729	ENSMUSG00000020283	Pex13	mRNA	CDS
chr11	23742244	23743043	-	6.8309	ENSMUSG00000020275	Rel	mRNA	CDS
chr11	26386834	26387284	+	13.0323	ENSMUSG00000004018	Fancl	mRNA	5'UTR
chr1	127802259	127803811	+	5.23435	ENSMUSG00000026349	Ccnt2	mRNA	CDS
chr1	127942474	127942712	+	3.56789	ENSMUSG00000036104	Rab3gap1	mRNA	CDS
chr1	127942474	127942712	+	3.56789	ENSMUSG00000036104	Rab3gap1	mRNA	stop_codon
chr1	128236531	128236935	+	2.14316	ENSMUSG00000056211	R3hdm1	mRNA	CDS
chr1	128236531	128236935	+	2.14316	ENSMUSG00000056211	R3hdm1	mRNA	stop_codon
chr1	128244207	128244552	+	2.50491	ENSMUSG00000026353	Ubxn4	mRNA	5'UTR
chr1	128262705	128262992	+	1.49213	ENSMUSG00000026353	Ubxn4	mRNA	CDS
chr1	128274805	128275132	+	1.63706	ENSMUSG00000026353	Ubxn4	mRNA	CDS
chr1	128276845	128277213	+	1.55559	ENSMUSG00000026353	Ubxn4	mRNA	stop_codon
chr1	128331752	128332034	-	5.16958	ENSMUSG00000026355	Mcm6	mRNA	3'UTR
chr1	128331752	128332034	-	5.16958	ENSMUSG00000026355	Mcm6	mRNA	stop_codon
chr11	29188007	29188474	+	2.2321	ENSMUSG00000020463	Smek2	mRNA	CDS
chr11	29218457	29218774	+	5.78741	ENSMUSG00000020463	Smek2	mRNA	3'UTR
chr11	29218457	29218774	+	5.78741	ENSMUSG00000020463	Smek2	mRNA	stop_codon
chr11	29222434	29222633	-	1.28451	ENSMUSG00000020462	Ccdc104	mRNA	CDS
chr11	30977191	30977902	-	5.53568	ENSMUSG00000020309	Chac2	mRNA	CDS
chr11	30977191	30977902	-	5.53568	ENSMUSG00000020309	Chac2	mRNA	stop_codon
chr11	30986112	30986311	-	2.77183	ENSMUSG00000020309	Chac2	mRNA	CDS
chr11	30986112	30986311	-	2.77183	ENSMUSG00000020309	Chac2	mRNA	TSS
chr1	131177127	131177489	-	2.85317	ENSMUSG00000026430	Rassf5	mRNA	3'UTR
chr1	131178338	131178605	-	3.12607	ENSMUSG00000026430	Rassf5	mRNA	3'UTR
chr1	131178338	131178605	-	3.12607	ENSMUSG00000026430	Rassf5	mRNA	stop_codon
chr1	13142454	13142772	-	3.15811	ENSMUSG00000005886	Ncoa2	mRNA	3'UTR
chr1	13142454	13142772	-	3.15811	ENSMUSG00000005886	Ncoa2	mRNA	stop_codon
chr1	131528004	131528658	+	8.11933	ENSMUSG00000055184	Fam72a	mRNA	5'UTR
chr1	13164903	13165102	-	1.54271	ENSMUSG00000005886	Ncoa2	mRNA	CDS
chr11	31665348	31665940	-	3.40047	ENSMUSG00000044502	Bod1	mRNA	3'UTR
chr1	13166896	13167106	-	1.58416	ENSMUSG00000005886	Ncoa2	mRNA	CDS
chr11	31669244	31669443	-	1.13967	ENSMUSG00000044502	Bod1	mRNA	CDS
chr1	13174079	13175258	-	5.80883	ENSMUSG00000005886	Ncoa2	mRNA	CDS
chr1	131769329	131770569	+	6.17175	ENSMUSG00000042268	Slc26a9	mRNA	3'UTR
chr1	131770863	131771395	+	3.80919	ENSMUSG00000042268	Slc26a9	mRNA	3'UTR
chr11	31872401	31872810	+	3.62791	ENSMUSG00000020300	Cpeb4	mRNA	CDS
chr1	131931034	131931233	+	1.6446	ENSMUSG00000026434	Nucks1	mRNA	CDS
chr1	131931034	131931233	+	1.6446	ENSMUSG00000026434	Nucks1	mRNA	stop_codon
chr1	131976718	131976964	+	2.14236	ENSMUSG00000026435	Slc45a3	mRNA	5'UTR
chr1	131977437	131978198	+	5.86803	ENSMUSG00000026435	Slc45a3	mRNA	CDS
chr1	131978748	131979013	+	1.72188	ENSMUSG00000026435	Slc45a3	mRNA	CDS
chr1	131981180	131981534	+	2.70464	ENSMUSG00000026435	Slc45a3	mRNA	CDS
chr1	132014399	132014706	+	1.69711	ENSMUSG00000026436	Elk4	mRNA	CDS
chr1	132017561	132018462	+	6.56401	ENSMUSG00000026436	Elk4	mRNA	CDS
chr1	132023493	132023815	+	5.11316	ENSMUSG00000026436	Elk4	mRNA	stop_codon
chr11	3220331	3220530	+	1.73719	ENSMUSG00000020454	Eif4enif1	mRNA	CDS
chr11	32209645	32209867	-	3.94889	ENSMUSG00000020282	Rhbdf1	mRNA	3'UTR
chr11	32209645	32209867	-	3.94889	ENSMUSG00000020282	Rhbdf1	mRNA	stop_codon
chr11	3221093	3221292	+	1.44663	ENSMUSG00000020454	Eif4enif1	mRNA	CDS
chr1	132357066	132357817	-	3.46243	ENSMUSG00000042066	Tmcc2	mRNA	3'UTR
chr1	132357066	132357817	-	3.46243	ENSMUSG00000042066	Tmcc2	mRNA	stop_codon
chr1	132360188	132361306	-	6.55537	ENSMUSG00000042066	Tmcc2	mRNA	CDS
chr1	132380506	132381181	-	3.19657	ENSMUSG00000042066	Tmcc2	mRNA	CDS
chr1	132434179	132434606	+	4.679	ENSMUSG00000042046	Dstyk	mRNA	CDS
chr11	3243983	3244261	+	3.75825	ENSMUSG00000020454	Eif4enif1	mRNA	3'UTR
chr11	3243983	3244261	+	3.75825	ENSMUSG00000020454	Eif4enif1	mRNA	stop_codon
chr1	132449266	132449875	+	5.72362	ENSMUSG00000042046	Dstyk	mRNA	CDS
chr1	132463317	132463853	+	2.97106	ENSMUSG00000042046	Dstyk	mRNA	stop_codon
chr1	132463317	132463853	+	2.97106	ENSMUSG00000042046	Dstyk	mRNA	3'UTR
chr1	132503742	132504345	+	4.14815	ENSMUSG00000026439	Rbbp5	mRNA	3'UTR
chr1	132991681	132992225	-	5.23851	ENSMUSG00000054387	Mdm4	mRNA	CDS
chr11	3307748	3308195	+	4.17977	ENSMUSG00000020453	Patz1	mRNA	CDS
chr1	133131837	133133707	+	8.59113	ENSMUSG00000046062	Ppp1r15b	mRNA	CDS
chr1	133136579	133136966	+	6.65713	ENSMUSG00000046062	Ppp1r15b	mRNA	CDS
chr1	133136579	133136966	+	6.65713	ENSMUSG00000046062	Ppp1r15b	mRNA	stop_codon
chr11	3344807	3345818	-	6.2809	ENSMUSG00000020451	Limk2	mRNA	3'UTR
chr1	133912387	133912625	-	2.52607	ENSMUSG00000041577	Prelp	mRNA	3'UTR
chr1	133912387	133912625	-	2.52607	ENSMUSG00000041577	Prelp	mRNA	stop_codon
chr1	133914449	133914904	-	2.18712	ENSMUSG00000041577	Prelp	mRNA	CDS
chr1	133915088	133915310	-	2.00932	ENSMUSG00000041577	Prelp	mRNA	CDS
chr1	134076594	134076810	-	3.6538	ENSMUSG00000020423	Btg2	mRNA	3'UTR
chr1	134077026	134077584	-	8.29231	ENSMUSG00000020423	Btg2	mRNA	3'UTR
chr1	134077026	134077584	-	8.29231	ENSMUSG00000020423	Btg2	mRNA	stop_codon
chr11	3416038	3418045	-	4.51746	ENSMUSG00000020448	Rnf185	mRNA	3'UTR
chr11	3432421	3432620	-	1.35738	ENSMUSG00000020448	Rnf185	mRNA	CDS
chr1	134506076	134506694	+	7.29856	ENSMUSG00000042229	Rabif	mRNA	3'UTR
chr1	134506076	134506694	+	7.29856	ENSMUSG00000042229	Rabif	mRNA	stop_codon
chr11	34809414	34809742	-	7.1933	ENSMUSG00000069910	Ccdc99	mRNA	3'UTR
chr11	34809414	34809742	-	7.1933	ENSMUSG00000069910	Ccdc99	mRNA	stop_codon
chr11	34825340	34825562	-	1.45699	ENSMUSG00000069910	Ccdc99	mRNA	CDS
chr1	135253722	135254498	-	4.02142	ENSMUSG00000003051	Elf3	mRNA	3'UTR
chr1	135253722	135254498	-	4.02142	ENSMUSG00000003051	Elf3	mRNA	stop_codon
chr1	135254787	135255124	-	3.72373	ENSMUSG00000003051	Elf3	mRNA	CDS
chr1	135301656	135301958	-	3.79542	ENSMUSG00000062580	Timm17a	mRNA	3'UTR
chr1	135301656	135301958	-	3.79542	ENSMUSG00000062580	Timm17a	mRNA	stop_codon
chr1	135385093	135385377	-	3.75346	ENSMUSG00000041879	Ipo9	mRNA	3'UTR
chr1	136270383	136271104	-	7.11087	ENSMUSG00000041570	Camsap2	mRNA	3'UTR
chr1	136270383	136271104	-	7.11087	ENSMUSG00000041570	Camsap2	mRNA	stop_codon
chr1	136276538	136276890	-	2.18424	ENSMUSG00000041570	Camsap2	mRNA	CDS
chr1	136280145	136281088	-	3.87305	ENSMUSG00000041570	Camsap2	mRNA	CDS
chr1	136281243	136281855	-	3.79544	ENSMUSG00000041570	Camsap2	mRNA	CDS
chr1	136282084	136282344	-	3.29936	ENSMUSG00000041570	Camsap2	mRNA	CDS
chr1	136345445	136345644	-	1.9499	ENSMUSG00000041570	Camsap2	mRNA	5'UTR
chr1	136416682	136417259	+	3.08853	ENSMUSG00000026404	Ddx59	mRNA	CDS
chr1	136439753	136439992	+	3.36989	ENSMUSG00000026404	Ddx59	mRNA	CDS
chr1	136439753	136439992	+	3.36989	ENSMUSG00000026404	Ddx59	mRNA	stop_codon
chr1	136468116	136469051	+	3.28143	ENSMUSG00000041498	Kif14	mRNA	CDS
chr1	136527246	136527827	+	6.61034	ENSMUSG00000041498	Kif14	mRNA	CDS
chr1	136527246	136527827	+	6.61034	ENSMUSG00000041498	Kif14	mRNA	stop_codon
chr1	136625304	136626579	+	9.52485	ENSMUSG00000041483	Zfp281	mRNA	CDS
chr1	136626853	136627141	+	2.58536	ENSMUSG00000041483	Zfp281	mRNA	CDS
chr1	136627319	136627923	+	7.49356	ENSMUSG00000041483	Zfp281	mRNA	CDS
chr11	3717787	3717993	-	2.26671	ENSMUSG00000020435	Osbp2	mRNA	CDS
chr11	3897337	3898119	+	7.09429	ENSMUSG00000047205	Dusp18	mRNA	3'UTR
chr11	3897337	3898119	+	7.09429	ENSMUSG00000047205	Dusp18	mRNA	stop_codon
chr11	3898269	3898561	+	5.52454	ENSMUSG00000047205	Dusp18	mRNA	3'UTR
chr11	3907131	3907877	-	7.6609	ENSMUSG00000048807	Slc35e4	mRNA	3'UTR
chr11	3907131	3907877	-	7.6609	ENSMUSG00000048807	Slc35e4	mRNA	stop_codon
chr11	3912740	3913836	-	8.00986	ENSMUSG00000048807	Slc35e4	mRNA	5'UTR
chr1	139243186	139243387	-	4.34064	ENSMUSG00000063681	Crb1	mRNA	CDS
chr1	139247990	139249075	-	8.23808	ENSMUSG00000063681	Crb1	mRNA	CDS
chr1	139457155	139457429	+	1.71427	ENSMUSG00000033952	Aspm	mRNA	CDS
chr1	139457735	139458361	+	2.14852	ENSMUSG00000033952	Aspm	mRNA	CDS
chr1	139478478	139478793	+	2.52309	ENSMUSG00000033952	Aspm	mRNA	CDS
chr1	139479684	139480444	+	4.18972	ENSMUSG00000033952	Aspm	mRNA	CDS
chr1	139480647	139480971	+	4.39853	ENSMUSG00000033952	Aspm	mRNA	CDS
chr11	3976873	3977215	+	1.5877	ENSMUSG00000020430	Pes1	mRNA	CDS
chr11	3978690	3979079	+	2.49878	ENSMUSG00000020430	Pes1	mRNA	stop_codon
chr11	4140487	4140993	+	4.69711	ENSMUSG00000003581	Rnf215	mRNA	3'UTR
chr1	14170332	14170896	-	6.32622	ENSMUSG00000025932	Eya1	mRNA	3'UTR
chr11	4174032	4174231	+	1.15334	ENSMUSG00000002129	Sf3a1	mRNA	CDS
chr11	4214801	4215356	+	6.92936	ENSMUSG00000034412	Tbc1d10a	mRNA	CDS
chr11	4214801	4215356	+	6.92936	ENSMUSG00000034412	Tbc1d10a	mRNA	stop_codon
chr11	43445228	43445558	+	1.71678	ENSMUSG00000020409	Slu7	mRNA	stop_codon
chr1	144001405	144001908	-	4.05551	ENSMUSG00000026360	Rgs2	mRNA	3'UTR
chr1	144001405	144001908	-	4.05551	ENSMUSG00000026360	Rgs2	mRNA	stop_codon
chr11	44454776	44455060	-	3.17491	ENSMUSG00000041231	Ublcp1	mRNA	3'UTR
chr11	45851959	45852308	+	2.62997	ENSMUSG00000006169	Clint1	mRNA	TSS
chr11	45890600	45890906	+	2.03926	ENSMUSG00000006169	Clint1	mRNA	CDS
chr11	45893705	45894070	+	2.20307	ENSMUSG00000006169	Clint1	mRNA	CDS
chr11	45907845	45908149	+	1.88231	ENSMUSG00000006169	Clint1	mRNA	CDS
chr11	45908874	45909456	+	6.17371	ENSMUSG00000006169	Clint1	mRNA	CDS
chr11	45908874	45909456	+	6.17371	ENSMUSG00000006169	Clint1	mRNA	stop_codon
chr11	45933632	45933969	-	4.55183	ENSMUSG00000044847	Lsm11	mRNA	CDS
chr11	45933632	45933969	-	4.55183	ENSMUSG00000044847	Lsm11	mRNA	stop_codon
chr11	45948053	45948464	-	4.46712	ENSMUSG00000011254	Thg1l	mRNA	stop_codon
chr11	4682980	4683357	+	3.45716	ENSMUSG00000020412	Ascc2	mRNA	3'UTR
chr11	4682980	4683357	+	3.45716	ENSMUSG00000020412	Ascc2	mRNA	stop_codon
chr11	49245291	49245633	+	14.5241	ENSMUSG00000020346	Mgat1	mRNA	5'UTR
chr11	49260675	49262123	+	5.96906	ENSMUSG00000020346	Mgat1	mRNA	CDS
chr11	49883247	49883471	+	2.72542	ENSMUSG00000020366	Mapk9	mRNA	3'UTR
chr11	49883247	49883471	+	2.72542	ENSMUSG00000020366	Mapk9	mRNA	stop_codon
chr11	50196893	50197143	+	1.44543	ENSMUSG00000020381	3010026O09Rik	mRNA	CDS
chr11	50199659	50200140	+	3.81948	ENSMUSG00000020381	3010026O09Rik	mRNA	CDS
chr11	50199659	50200140	+	3.81948	ENSMUSG00000020381	3010026O09Rik	mRNA	stop_codon
chr11	50199659	50200140	-	3.81948	ENSMUSG00000015837	Sqstm1	mRNA	3'UTR
chr11	50199659	50200140	+	3.81948	ENSMUSG00000020381	3010026O09Rik	mRNA	CDS
chr11	50199659	50200140	+	3.81948	ENSMUSG00000020381	3010026O09Rik	mRNA	stop_codon
chr11	50199659	50200140	-	3.81948	ENSMUSG00000015837	Sqstm1	mRNA	3'UTR
chr11	50200738	50201143	-	2.2288	ENSMUSG00000015837	Sqstm1	mRNA	stop_codon
chr11	50296136	50296500	-	2.47698	ENSMUSG00000020368	Canx	mRNA	stop_codon
chr11	50389438	50389958	-	2.84111	ENSMUSG00000020375	Rufy1	mRNA	3'UTR
chr11	50389438	50389958	-	2.84111	ENSMUSG00000020375	Rufy1	mRNA	stop_codon
chr11	50404422	50404738	-	1.70737	ENSMUSG00000020375	Rufy1	mRNA	CDS
chr1	150421603	150421905	+	1.58984	ENSMUSG00000006005	Tpr	mRNA	CDS
chr11	5070261	5070465	-	2.10142	ENSMUSG00000009079	Ewsr1	mRNA	CDS
chr11	5082183	5082520	-	4.9448	ENSMUSG00000009079	Ewsr1	mRNA	CDS
chr1	151410871	151411366	-	1.60049	ENSMUSG00000052748	1200016B10Rik	mRNA	CDS
chr1	151471204	151471403	-	1.67673	ENSMUSG00000026484	Rnf2	mRNA	stop_codon
chr1	151471204	151471403	-	1.67673	ENSMUSG00000026484	Rnf2	mRNA	3'UTR
chr1	151476039	151476339	-	1.42823	ENSMUSG00000026484	Rnf2	mRNA	CDS
chr11	51685578	51685998	-	7.49753	ENSMUSG00000007777	0610009B22Rik	mRNA	CDS
chr11	51814358	51815715	-	10.4191	ENSMUSG00000020387	Phf15	mRNA	3'UTR
chr11	51816487	51817825	-	6.95428	ENSMUSG00000020387	Phf15	mRNA	CDS
chr11	51824943	51825407	-	3.02901	ENSMUSG00000020387	Phf15	mRNA	CDS
chr11	51828234	51828465	-	1.71094	ENSMUSG00000020387	Phf15	mRNA	CDS
chr11	51830416	51830740	-	1.53	ENSMUSG00000020387	Phf15	mRNA	CDS
chr11	51831214	51831452	-	1.16451	ENSMUSG00000020387	Phf15	mRNA	CDS
chr11	51975821	51976147	+	2.90345	ENSMUSG00000020392	Cdkn2aipnl	mRNA	3'UTR
chr11	52122095	52122296	+	1.17593	ENSMUSG00000020349	Ppp2ca	mRNA	3'UTR
chr11	52253591	52253962	-	3.588	ENSMUSG00000000782	Tcf7	mRNA	3'UTR
chr11	52253591	52253962	-	3.588	ENSMUSG00000000782	Tcf7	mRNA	stop_codon
chr11	52403168	52403403	+	2.77985	ENSMUSG00000036275	9530068E07Rik	mRNA	CDS
chr11	52406945	52407193	+	2.52276	ENSMUSG00000036275	9530068E07Rik	mRNA	CDS
chr11	52406945	52407193	+	2.52276	ENSMUSG00000036275	9530068E07Rik	mRNA	stop_codon
chr11	53186241	53187307	+	13.6555	ENSMUSG00000036264	Fstl4	mRNA	CDS
chr11	53261616	53261815	-	1.41689	ENSMUSG00000020361	Hspa4	mRNA	CDS
chr11	53261616	53261815	-	1.41689	ENSMUSG00000020361	Hspa4	mRNA	stop_codon
chr11	53262226	53262425	-	1.41879	ENSMUSG00000020361	Hspa4	mRNA	CDS
chr11	53269569	53269887	-	1.50023	ENSMUSG00000020361	Hspa4	mRNA	CDS
chr11	53332337	53332702	+	5.11662	ENSMUSG00000018239	Zcchc10	mRNA	CDS
chr11	53332337	53332702	+	5.11662	ENSMUSG00000018239	Zcchc10	mRNA	stop_codon
chr11	53649727	53650655	-	4.94787	ENSMUSG00000020380	Rad50	mRNA	3'UTR
chr11	54502423	54503643	+	3.44509	ENSMUSG00000035992	Fnip1	mRNA	CDS
chr11	54691338	54691651	+	2.86046	ENSMUSG00000037533	Rapgef6	mRNA	CDS
chr11	54696585	54696930	+	2.30979	ENSMUSG00000037533	Rapgef6	mRNA	3'UTR
chr11	54787560	54787759	-	1.12067	ENSMUSG00000052298	Cdc42se2	mRNA	5'UTR
chr11	54787560	54787759	-	1.12067	ENSMUSG00000052298	Cdc42se2	mRNA	TSS
chr11	55049822	55050515	-	5.66076	ENSMUSG00000049588	Ccdc69	mRNA	3'UTR
chr11	55077908	55078212	-	1.86431	ENSMUSG00000049588	Ccdc69	mRNA	TSS
chr1	155158728	155158927	+	1.72154	ENSMUSG00000026470	Stx6	mRNA	5'UTR
chr1	155158728	155158927	+	1.72154	ENSMUSG00000026470	Stx6	mRNA	TSS
chr1	155191355	155191554	+	1.56594	ENSMUSG00000026470	Stx6	mRNA	CDS
chr1	155201966	155202904	+	5.74553	ENSMUSG00000026470	Stx6	mRNA	3'UTR
chr11	5531100	5531640	-	9.27439	ENSMUSG00000020482	Ccdc117	mRNA	stop_codon
chr11	55499649	55500044	+	2.16144	ENSMUSG00000018583	G3bp1	mRNA	3'UTR
chr11	55499649	55500044	+	2.16144	ENSMUSG00000018583	G3bp1	mRNA	stop_codon
chr1	156622339	156622655	+	1.40864	ENSMUSG00000026596	Abl2	mRNA	CDS
chr1	156640413	156640612	+	1.37907	ENSMUSG00000026596	Abl2	mRNA	CDS
chr1	156640996	156641301	+	3.4337	ENSMUSG00000026596	Abl2	mRNA	CDS
chr1	156641524	156643107	+	4.74873	ENSMUSG00000026596	Abl2	mRNA	CDS
chr1	156808799	156809352	-	6.47355	ENSMUSG00000026594	Ralgps2	mRNA	3'UTR
chr1	156808799	156809352	-	6.47355	ENSMUSG00000026594	Ralgps2	mRNA	stop_codon
chr1	157412651	157412912	+	2.37718	ENSMUSG00000049881	2810025M15Rik	mRNA	5'UTR
chr1	157419869	157420068	+	1.66306	ENSMUSG00000049881	2810025M15Rik	mRNA	3'UTR
chr1	157419869	157420068	+	1.66306	ENSMUSG00000049881	2810025M15Rik	mRNA	stop_codon
chr11	57483647	57483846	-	1.99013	ENSMUSG00000020523	Fam114a2	mRNA	3'UTR
chr11	57527942	57528289	+	5.18385	ENSMUSG00000020522	Mfap3	mRNA	CDS
chr11	57529569	57531754	+	7.69872	ENSMUSG00000020522	Mfap3	mRNA	3'UTR
chr11	57801582	57802283	+	2.14613	ENSMUSG00000020519	Sap30l	mRNA	5'UTR
chr11	57809779	57810227	+	4.16649	ENSMUSG00000020519	Sap30l	mRNA	stop_codon
chr11	58117439	58117765	+	3.12619	ENSMUSG00000020515	Cnot8	mRNA	3'UTR
chr11	58117439	58117765	+	3.12619	ENSMUSG00000020515	Cnot8	mRNA	stop_codon
chr11	5828146	5829040	-	5.06303	ENSMUSG00000020474	Polm	mRNA	3'UTR
chr11	5830001	5830200	-	1.92651	ENSMUSG00000020474	Polm	mRNA	CDS
chr1	15842921	15843120	+	1.70142	ENSMUSG00000025925	Terf1	mRNA	CDS
chr1	15842921	15843120	+	1.70142	ENSMUSG00000025925	Terf1	mRNA	stop_codon
chr11	58990223	58990667	+	2.20279	ENSMUSG00000020455	Trim11	mRNA	CDS
chr11	58991115	58991428	+	2.83698	ENSMUSG00000020455	Trim11	mRNA	3'UTR
chr11	59205615	59205848	+	1.94074	ENSMUSG00000036860	Mrpl55	mRNA	CDS
chr11	59205615	59205848	+	1.94074	ENSMUSG00000036860	Mrpl55	mRNA	stop_codon
chr11	59212538	59212824	-	1.53683	ENSMUSG00000048076	Arf1	mRNA	CDS
chr11	59212538	59212824	-	1.53683	ENSMUSG00000048076	Arf1	mRNA	stop_codon
chr1	159344816	159345128	+	4.11141	ENSMUSG00000040782	Rfwd2	mRNA	3'UTR
chr1	159344816	159345128	+	4.11141	ENSMUSG00000040782	Rfwd2	mRNA	stop_codon
chr11	59437978	59438382	-	2.66313	ENSMUSG00000009894	Snap47	mRNA	CDS
chr11	59485539	59486121	-	6.69628	ENSMUSG00000020472	Zkscan17	mRNA	3'UTR
chr11	59486998	59487915	-	4.54737	ENSMUSG00000020472	Zkscan17	mRNA	CDS
chr11	59502901	59503207	-	2.56963	ENSMUSG00000020472	Zkscan17	mRNA	CDS
chr11	59503344	59503686	-	3.0285	ENSMUSG00000020472	Zkscan17	mRNA	CDS
chr11	59791851	59792711	-	6.80534	ENSMUSG00000032633	Flcn	mRNA	3'UTR
chr11	59960659	59960935	+	2.37536	ENSMUSG00000061650	Med9	mRNA	3'UTR
chr11	59960659	59960935	+	2.37536	ENSMUSG00000061650	Med9	mRNA	stop_codon
chr11	60227903	60228256	-	1.77282	ENSMUSG00000000538	Tom1l2	mRNA	3'UTR
chr11	60229834	60230181	-	2.40541	ENSMUSG00000000538	Tom1l2	mRNA	stop_codon
chr11	60229834	60230181	-	2.40541	ENSMUSG00000000538	Tom1l2	mRNA	3'UTR
chr11	60352685	60352956	-	2.13958	ENSMUSG00000000538	Tom1l2	mRNA	TSS
chr11	60441887	60442371	+	3.81889	ENSMUSG00000018415	4933439F18Rik	mRNA	stop_codon
chr11	60468200	60468437	+	3.15195	ENSMUSG00000020537	Drg2	mRNA	3'UTR
chr11	60468200	60468437	+	3.15195	ENSMUSG00000020537	Drg2	mRNA	stop_codon
chr11	60554187	60554545	+	2.25474	ENSMUSG00000042650	Alkbh5	mRNA	stop_codon
chr11	60864489	60865333	-	10.3777	ENSMUSG00000043284	Tmem11	mRNA	CDS
chr11	60903552	60903802	-	2.41358	ENSMUSG00000018931	Gm16515	mRNA	3'UTR
chr11	60904441	60906121	-	5.35264	ENSMUSG00000018931	Gm16515	mRNA	3'UTR
chr1	161002406	161002624	+	2.06919	ENSMUSG00000026715	Serpinc1	mRNA	3'UTR
chr1	161002406	161002624	+	2.06919	ENSMUSG00000026715	Serpinc1	mRNA	stop_codon
chr1	161019488	161020306	-	6.56126	ENSMUSG00000043467	Zbtb37	mRNA	3'UTR
chr1	161031814	161032761	-	5.89814	ENSMUSG00000043467	Zbtb37	mRNA	CDS
chr11	6106631	6107518	-	3.36765	ENSMUSG00000053838	Nudcd3	mRNA	3'UTR
chr1	161083086	161083391	+	3.86664	ENSMUSG00000026708	Cenpl	mRNA	CDS
chr1	161085933	161086187	+	4.47757	ENSMUSG00000026708	Cenpl	mRNA	stop_codon
chr11	61517456	61518045	-	4.19244	ENSMUSG00000001036	Epn2	mRNA	3'UTR
chr11	61546267	61546911	-	5.96606	ENSMUSG00000001036	Epn2	mRNA	CDS
chr1	161818343	161818734	-	10.043	ENSMUSG00000040297	AI848100	mRNA	CDS
chr1	161818343	161818734	-	10.043	ENSMUSG00000040297	AI848100	mRNA	stop_codon
chr1	161834208	161835088	-	4.49916	ENSMUSG00000040297	AI848100	mRNA	CDS
chr11	61915095	61915581	-	3.26091	ENSMUSG00000047804	Akap10	mRNA	CDS
chr11	62265317	62265923	+	6.44435	ENSMUSG00000018500	Adora2b	mRNA	CDS
chr11	62265317	62265923	+	6.44435	ENSMUSG00000018500	Adora2b	mRNA	stop_codon
chr11	62317621	62317930	-	6.20448	ENSMUSG00000018501	Ncor1	mRNA	3'UTR
chr11	62317621	62317930	-	6.20448	ENSMUSG00000018501	Ncor1	mRNA	stop_codon
chr11	62369224	62369423	-	1.77097	ENSMUSG00000018501	Ncor1	mRNA	CDS
chr11	62373091	62373414	-	2.89753	ENSMUSG00000018501	Ncor1	mRNA	CDS
chr11	62383176	62383535	-	2.14052	ENSMUSG00000018501	Ncor1	mRNA	CDS
chr1	162647250	162647536	-	2.67187	ENSMUSG00000091060	7420461P10Rik	mRNA	3'UTR
chr1	162647250	162647536	-	2.67187	ENSMUSG00000091060	7420461P10Rik	mRNA	stop_codon
chr1	162675605	162675804	-	1.53963	ENSMUSG00000040225	Prrc2c	mRNA	CDS
chr1	162697690	162697904	-	1.73178	ENSMUSG00000040225	Prrc2c	mRNA	CDS
chr1	162705072	162705866	-	4.56274	ENSMUSG00000040225	Prrc2c	mRNA	CDS
chr1	162705999	162706301	-	2.73226	ENSMUSG00000040225	Prrc2c	mRNA	CDS
chr1	162710280	162710729	-	3.84901	ENSMUSG00000040225	Prrc2c	mRNA	CDS
chr1	162721340	162721539	-	1.17891	ENSMUSG00000040225	Prrc2c	mRNA	CDS
chr11	6291494	6291860	+	2.2903	ENSMUSG00000020456	Ogdh	mRNA	TSS
chr11	6296952	6297190	+	2.17444	ENSMUSG00000020456	Ogdh	mRNA	CDS
chr11	63962684	63963119	-	2.17962	ENSMUSG00000042148	Cox10	mRNA	3'UTR
chr11	63963765	63964494	-	7.63148	ENSMUSG00000042148	Cox10	mRNA	CDS
chr11	63963765	63964494	-	7.63148	ENSMUSG00000042148	Cox10	mRNA	stop_codon
chr1	163996010	163997240	+	4.10588	ENSMUSG00000041396	2810422O20Rik	mRNA	CDS
chr1	164279967	164280641	+	2.42329	ENSMUSG00000026578	4930455F23Rik	mRNA	CDS
chr1	164287321	164287706	+	1.64391	ENSMUSG00000026578	4930455F23Rik	mRNA	stop_codon
chr1	164438200	164438630	-	4.19754	ENSMUSG00000026576	Atp1b1	mRNA	CDS
chr1	164438200	164438630	-	4.19754	ENSMUSG00000026576	Atp1b1	mRNA	stop_codon
chr11	65001005	65001410	+	1.49626	ENSMUSG00000020549	Elac2	mRNA	CDS
chr1	165593405	165593677	-	3.46976	ENSMUSG00000026566	Mpzl1	mRNA	stop_codon
chr1	165593405	165593677	-	3.46976	ENSMUSG00000026566	Mpzl1	mRNA	3'UTR
chr1	165655354	165656036	-	7.65554	ENSMUSG00000040723	Rcsd1	mRNA	CDS
chr11	65689697	65690795	-	8.56512	ENSMUSG00000033352	Map2k4	mRNA	3'UTR
chr11	65814427	65814851	+	1.89256	ENSMUSG00000018347	Zkscan6	mRNA	CDS
chr11	65815918	65816125	+	2.56458	ENSMUSG00000018347	Zkscan6	mRNA	CDS
chr11	65828086	65829046	+	6.91648	ENSMUSG00000018347	Zkscan6	mRNA	CDS
chr1	165874056	165874319	-	4.14098	ENSMUSG00000026565	Pou2f1	mRNA	3'UTR
chr1	165875362	165876046	-	4.61493	ENSMUSG00000026565	Pou2f1	mRNA	stop_codon
chr1	165875362	165876046	-	4.61493	ENSMUSG00000026565	Pou2f1	mRNA	3'UTR
chr1	16677175	16677375	+	1.98945	ENSMUSG00000025940	Tmem70	mRNA	CDS
chr1	16677175	16677375	+	1.98945	ENSMUSG00000025940	Tmem70	mRNA	stop_codon
chr11	67041581	67041930	-	6.29582	ENSMUSG00000020910	2310004I24Rik	mRNA	CDS
chr1	167226126	167226421	-	2.76623	ENSMUSG00000026558	Uck2	mRNA	3'UTR
chr1	167226126	167226421	-	2.76623	ENSMUSG00000026558	Uck2	mRNA	stop_codon
chr11	68841969	68842219	-	1.43181	ENSMUSG00000018736	Ndel1	mRNA	CDS
chr11	69050271	69050501	+	2.35206	ENSMUSG00000020897	Aurkb	mRNA	CDS
chr11	69401931	69402275	-	1.89636	ENSMUSG00000018476	Kdm6b	mRNA	CDS
chr11	69404017	69405362	-	7.8653	ENSMUSG00000018476	Kdm6b	mRNA	CDS
chr11	69405553	69405883	-	2.3321	ENSMUSG00000018476	Kdm6b	mRNA	CDS
chr11	69803619	69804025	-	4.55335	ENSMUSG00000089876	Tmem102	mRNA	CDS
chr11	69804217	69805327	-	5.53656	ENSMUSG00000089876	Tmem102	mRNA	CDS
chr11	69939997	69940209	+	1.23728	ENSMUSG00000018554	Ybx2	mRNA	CDS
chr1	169952689	169953031	-	4.70481	ENSMUSG00000026675	Hsd17b7	mRNA	stop_codon
chr1	169952689	169953031	-	4.70481	ENSMUSG00000026675	Hsd17b7	mRNA	3'UTR
chr11	69995842	69996154	+	6.77453	ENSMUSG00000018572	Phf23	mRNA	5'UTR
chr11	69998364	69999717	+	8.48734	ENSMUSG00000018572	Phf23	mRNA	CDS
chr11	70216948	70217940	-	6.03448	ENSMUSG00000044367	Slc16a13	mRNA	3'UTR
chr11	70218593	70218840	-	2.83866	ENSMUSG00000044367	Slc16a13	mRNA	CDS
chr11	70218996	70219211	-	3.47895	ENSMUSG00000044367	Slc16a13	mRNA	CDS
chr11	70393805	70395031	-	4.97566	ENSMUSG00000018921	Pelp1	mRNA	CDS
chr11	70453082	70453429	+	4.18427	ENSMUSG00000018923	Med11	mRNA	stop_codon
chr11	70557500	70558102	+	3.59054	ENSMUSG00000020828	Pld2	mRNA	3'UTR
chr11	70644244	70644762	-	4.18792	ENSMUSG00000014606	Slc25a11	mRNA	3'UTR
chr11	70669075	70669396	-	1.42109	ENSMUSG00000018287	Spag7	mRNA	TSS
chr1	170709701	170710060	-	4.14942	ENSMUSG00000026663	Atf6	mRNA	stop_codon
chr11	70764350	70764713	+	2.20676	ENSMUSG00000043602	Zfp3	mRNA	5'UTR
chr11	70771147	70772905	+	5.31998	ENSMUSG00000043602	Zfp3	mRNA	CDS
chr11	70886972	70887210	+	1.38373	ENSMUSG00000020817	Rabep1	mRNA	CDS
chr11	70917427	70917643	+	3.91176	ENSMUSG00000020817	Rabep1	mRNA	CDS
chr11	70940382	70940803	+	2.32114	ENSMUSG00000020817	Rabep1	mRNA	3'UTR
chr11	70940382	70940803	+	2.32114	ENSMUSG00000020817	Rabep1	mRNA	stop_codon
chr11	70978018	70978244	-	2.38499	ENSMUSG00000018446	C1qbp	mRNA	CDS
chr11	70978018	70978244	-	2.38499	ENSMUSG00000018446	C1qbp	mRNA	stop_codon
chr11	71025103	71025836	+	10.4092	ENSMUSG00000040599	Mis12	mRNA	CDS
chr1	171286450	171286867	-	2.06298	ENSMUSG00000053483	Usp21	mRNA	CDS
chr1	171345699	171345904	+	3.16184	ENSMUSG00000006412	Pfdn2	mRNA	TSS
chr1	171357679	171358049	+	2.0414	ENSMUSG00000006412	Pfdn2	mRNA	stop_codon
chr1	171416806	171417009	+	1.92378	ENSMUSG00000026641	Usf1	mRNA	CDS
chr1	17161127	17161326	+	1.83667	ENSMUSG00000025777	Gdap1	mRNA	CDS
chr1	171799438	171800356	+	9.84138	ENSMUSG00000015316	Slamf1	mRNA	3'UTR
chr1	172066332	172066706	-	2.75541	ENSMUSG00000003458	Ncstn	mRNA	3'UTR
chr1	172172288	172172881	+	4.23456	ENSMUSG00000026554	Dcaf8	mRNA	CDS
chr1	172194633	172194841	+	1.88484	ENSMUSG00000026554	Dcaf8	mRNA	stop_codon
chr1	172194633	172194841	+	1.88484	ENSMUSG00000026554	Dcaf8	mRNA	3'UTR
chr1	172533925	172534145	+	1.89159	ENSMUSG00000026546	Ccdc19	mRNA	CDS
chr11	72683524	72683805	+	7.03739	ENSMUSG00000020794	Ube2g1	mRNA	3'UTR
chr11	72778117	72778952	-	6.7816	ENSMUSG00000057778	Cyb5d2	mRNA	3'UTR
chr11	72782536	72782834	-	3.16863	ENSMUSG00000057778	Cyb5d2	mRNA	CDS
chr11	73135576	73136841	-	6.17326	ENSMUSG00000050107	Gsg2	mRNA	CDS
chr11	73137255	73137783	-	4.36422	ENSMUSG00000050107	Gsg2	mRNA	CDS
chr11	73184099	73184951	-	6.02855	ENSMUSG00000005949	Ctns	mRNA	3'UTR
chr11	73710596	73710830	+	1.61842	ENSMUSG00000060630	Zfp735	mRNA	CDS
chr11	73711148	73711463	+	2.77908	ENSMUSG00000060630	Zfp735	mRNA	CDS
chr11	73711638	73711903	+	2.47588	ENSMUSG00000060630	Zfp735	mRNA	CDS
chr11	73712467	73712745	+	3.37899	ENSMUSG00000060630	Zfp735	mRNA	3'UTR
chr11	73712467	73712745	+	3.37899	ENSMUSG00000060630	Zfp735	mRNA	stop_codon
chr11	73713096	73713408	+	1.48076	ENSMUSG00000060630	Zfp735	mRNA	3'UTR
chr1	174501988	174502223	+	6.15594	ENSMUSG00000028354	Fmn2	mRNA	CDS
chr1	174608445	174609103	+	1.99817	ENSMUSG00000028354	Fmn2	mRNA	CDS
chr11	74724151	74724383	-	2.81137	ENSMUSG00000020745	Pafah1b1	mRNA	5'UTR
chr11	75300986	75301403	-	5.08752	ENSMUSG00000000751	Rpa1	mRNA	stop_codon
chr11	75300986	75301403	-	5.08752	ENSMUSG00000000751	Rpa1	mRNA	3'UTR
chr11	75316105	75316304	-	1.5615	ENSMUSG00000000751	Rpa1	mRNA	CDS
chr11	75588074	75588511	+	4.84313	ENSMUSG00000017781	Pitpna	mRNA	5'UTR
chr11	75648378	75648709	+	4.24085	ENSMUSG00000006127	Inpp5k	mRNA	3'UTR
chr11	75692147	75692710	+	7.29315	ENSMUSG00000017776	Crk	mRNA	CDS
chr11	75703213	75704420	+	5.13636	ENSMUSG00000017776	Crk	mRNA	3'UTR
chr11	75705448	75705794	+	8.297	ENSMUSG00000017776	Crk	mRNA	3'UTR
chr1	175901018	175901567	+	2.18561	ENSMUSG00000039748	Exo1	mRNA	CDS
chr1	175905705	175905995	+	1.67083	ENSMUSG00000039748	Exo1	mRNA	CDS
chr11	76418798	76419193	-	6.17723	ENSMUSG00000017631	Abr	mRNA	3'UTR
chr11	76418798	76419193	-	6.17723	ENSMUSG00000017631	Abr	mRNA	stop_codon
chr11	76451853	76452052	-	1.20014	ENSMUSG00000017631	Abr	mRNA	CDS
chr1	176735651	176735981	-	1.30621	ENSMUSG00000057335	Cep170	mRNA	CDS
chr1	176735651	176735981	-	1.30621	ENSMUSG00000057335	Cep170	mRNA	stop_codon
chr1	176755233	176755625	-	2.12503	ENSMUSG00000057335	Cep170	mRNA	CDS
chr1	176756220	176756983	-	3.38925	ENSMUSG00000057335	Cep170	mRNA	CDS
chr1	176774606	176774810	-	1.95003	ENSMUSG00000057335	Cep170	mRNA	CDS
chr1	176780261	176780460	-	1.8294	ENSMUSG00000057335	Cep170	mRNA	CDS
chr11	76986476	76986834	+	3.55109	ENSMUSG00000020840	Blmh	mRNA	3'UTR
chr11	76986476	76986834	+	3.55109	ENSMUSG00000020840	Blmh	mRNA	stop_codon
chr11	77010435	77010683	+	3.71815	ENSMUSG00000020838	Slc6a4	mRNA	CDS
chr11	77031703	77031957	+	3.59899	ENSMUSG00000020838	Slc6a4	mRNA	3'UTR
chr11	77031703	77031957	+	3.59899	ENSMUSG00000020838	Slc6a4	mRNA	stop_codon
chr11	77045632	77046738	-	2.99288	ENSMUSG00000037958	Ccdc55	mRNA	CDS
chr11	77537796	77538380	-	7.81799	ENSMUSG00000017291	Taok1	mRNA	CDS
chr11	77540054	77540253	-	1.72811	ENSMUSG00000017291	Taok1	mRNA	CDS
chr11	77550872	77551071	-	1.20675	ENSMUSG00000017291	Taok1	mRNA	CDS
chr11	77686172	77686507	+	2.26043	ENSMUSG00000037857	Nufip2	mRNA	CDS
chr11	77686172	77686507	+	2.26043	ENSMUSG00000037857	Nufip2	mRNA	TSS
chr11	77691542	77693390	+	4.93782	ENSMUSG00000037857	Nufip2	mRNA	CDS
chr11	77709546	77710198	+	2.81734	ENSMUSG00000037857	Nufip2	mRNA	3'UTR
chr11	77709546	77710198	+	2.81734	ENSMUSG00000037857	Nufip2	mRNA	stop_codon
chr11	77982996	77983377	+	5.37964	ENSMUSG00000037791	Phf12	mRNA	5'UTR
chr11	77983998	77984317	+	2.21624	ENSMUSG00000037791	Phf12	mRNA	CDS
chr11	78009223	78009797	+	3.32563	ENSMUSG00000037791	Phf12	mRNA	CDS
chr11	78023007	78023819	+	5.80193	ENSMUSG00000037791	Phf12	mRNA	CDS
chr11	78029442	78029857	+	3.81583	ENSMUSG00000037791	Phf12	mRNA	stop_codon
chr11	78037078	78037322	+	2.36075	ENSMUSG00000020834	Dhrs13	mRNA	stop_codon
chr11	78037078	78037322	+	2.36075	ENSMUSG00000020834	Dhrs13	mRNA	CDS
chr11	78153697	78155332	+	6.15504	ENSMUSG00000037750	BC017647	mRNA	CDS
chr11	78159681	78160548	-	6.89488	ENSMUSG00000017386	Traf4	mRNA	CDS
chr11	78160793	78161060	-	1.36149	ENSMUSG00000017386	Traf4	mRNA	CDS
chr11	78180172	78180416	+	2.80761	ENSMUSG00000019437	Tlcd1	mRNA	CDS
chr11	78180172	78180416	+	2.80761	ENSMUSG00000019437	Tlcd1	mRNA	stop_codon
chr11	78207506	78207769	-	1.60062	ENSMUSG00000002052	Supt6h	mRNA	CDS
chr11	78207506	78207769	-	1.60062	ENSMUSG00000002052	Supt6h	mRNA	stop_codon
chr11	78208038	78208342	-	1.30097	ENSMUSG00000002052	Supt6h	mRNA	CDS
chr11	78230928	78231245	-	1.2289	ENSMUSG00000002052	Supt6h	mRNA	CDS
chr1	178249244	178249608	+	5.31907	ENSMUSG00000026502	Pppde1	mRNA	stop_codon
chr11	78251016	78251316	+	1.47979	ENSMUSG00000002064	Sdf2	mRNA	CDS
chr11	78254734	78255367	+	4.65457	ENSMUSG00000002064	Sdf2	mRNA	stop_codon
chr11	78271877	78272086	+	2.07023	ENSMUSG00000010277	2610507B11Rik	mRNA	CDS
chr11	78289804	78290212	+	5.52392	ENSMUSG00000010277	2610507B11Rik	mRNA	3'UTR
chr11	78289804	78290212	+	5.52392	ENSMUSG00000010277	2610507B11Rik	mRNA	stop_codon
chr11	78304129	78304401	+	3.0755	ENSMUSG00000002055	Spag5	mRNA	CDS
chr1	178330592	178330791	-	1.40252	ENSMUSG00000039630	Hnrnpu	mRNA	CDS
chr1	178336953	178337522	-	3.40655	ENSMUSG00000039630	Hnrnpu	mRNA	CDS
chr11	78522367	78522570	+	2.84894	ENSMUSG00000001100	Poldip2	mRNA	3'UTR
chr11	78522958	78523203	-	4.63514	ENSMUSG00000017615	Tnfaip1	mRNA	3'UTR
chr11	78525175	78525441	-	2.89274	ENSMUSG00000017615	Tnfaip1	mRNA	CDS
chr11	78525175	78525441	-	2.89274	ENSMUSG00000017615	Tnfaip1	mRNA	stop_codon
chr11	78542229	78542685	-	4.42794	ENSMUSG00000037278	Tmem97	mRNA	3'UTR
chr11	78542229	78542685	-	4.42794	ENSMUSG00000037278	Tmem97	mRNA	stop_codon
chr11	78750518	78751081	-	9.64577	ENSMUSG00000049489	Fam58b	mRNA	CDS
chr11	78750518	78751081	-	9.64577	ENSMUSG00000049489	Fam58b	mRNA	3'UTR
chr1	179528610	179528954	-	2.61497	ENSMUSG00000026492	Tfb2m	mRNA	3'UTR
chr1	179609642	179610666	+	7.84819	ENSMUSG00000038949	Cnst	mRNA	CDS
chr1	179624999	179626013	+	7.70661	ENSMUSG00000038949	Cnst	mRNA	3'UTR
chr1	179627036	179627398	+	2.82978	ENSMUSG00000038949	Cnst	mRNA	3'UTR
chr1	179752311	179754052	-	4.21907	ENSMUSG00000026491	Ahctf1	mRNA	CDS
chr11	79935864	79936063	-	2.2197	ENSMUSG00000035575	Utp6	mRNA	CDS
chr11	79935864	79936063	-	2.2197	ENSMUSG00000035575	Utp6	mRNA	stop_codon
chr11	79993400	79993599	+	1.60429	ENSMUSG00000017548	Suz12	mRNA	CDS
chr11	80031845	80032360	+	9.80579	ENSMUSG00000017548	Suz12	mRNA	CDS
chr11	80031845	80032360	+	9.80579	ENSMUSG00000017548	Suz12	mRNA	stop_codon
chr11	80094304	80094881	+	1.96161	ENSMUSG00000017550	Atad5	mRNA	CDS
chr11	80095226	80095771	+	2.04362	ENSMUSG00000017550	Atad5	mRNA	CDS
chr11	80132568	80133295	+	3.75045	ENSMUSG00000017550	Atad5	mRNA	CDS
chr11	80139970	80140246	-	5.68779	ENSMUSG00000046909	1110002N22Rik	mRNA	CDS
chr1	180144447	180144900	+	3.00942	ENSMUSG00000026490	Cdc42bpa	mRNA	CDS
chr1	180162135	180162351	+	2.93914	ENSMUSG00000026490	Cdc42bpa	mRNA	3'UTR
chr1	180162135	180162351	+	2.93914	ENSMUSG00000026490	Cdc42bpa	mRNA	stop_codon
chr11	80198561	80198984	+	12.3779	ENSMUSG00000020707	Rnf135	mRNA	CDS
chr1	180227529	180227728	-	1.53389	ENSMUSG00000010609	Psen2	mRNA	CDS
chr1	180227529	180227728	-	1.53389	ENSMUSG00000010609	Psen2	mRNA	stop_codon
chr1	180573618	180573817	+	1.4072	ENSMUSG00000026496	Parp1	mRNA	CDS
chr1	180579169	180579368	+	1.43656	ENSMUSG00000026496	Parp1	mRNA	CDS
chr1	180589395	180589597	+	2.08639	ENSMUSG00000026496	Parp1	mRNA	CDS
chr1	180591147	180591346	+	1.92295	ENSMUSG00000026496	Parp1	mRNA	CDS
chr1	180726117	180726378	+	2.99756	ENSMUSG00000026499	Acbd3	mRNA	CDS
chr1	180738355	180738662	+	1.6189	ENSMUSG00000026499	Acbd3	mRNA	CDS
chr1	180745058	180745363	+	1.85229	ENSMUSG00000026499	Acbd3	mRNA	CDS
chr1	180746773	180747166	+	4.19891	ENSMUSG00000026499	Acbd3	mRNA	CDS
chr1	180752044	180752590	+	3.35812	ENSMUSG00000026499	Acbd3	mRNA	stop_codon
chr1	180752940	180753140	+	1.53746	ENSMUSG00000026499	Acbd3	mRNA	3'UTR
chr1	180862456	180862865	+	4.91838	ENSMUSG00000038806	BC031781	mRNA	CDS
chr1	180865988	180866340	+	8.14899	ENSMUSG00000038806	BC031781	mRNA	CDS
chr1	180865988	180866340	+	8.14899	ENSMUSG00000038806	BC031781	mRNA	stop_codon
chr1	181054857	181055662	+	2.96509	ENSMUSG00000038768	9130409I23Rik	mRNA	CDS
chr1	181059583	181059876	+	3.64267	ENSMUSG00000038768	9130409I23Rik	mRNA	stop_codon
chr1	181060192	181060476	+	2.97863	ENSMUSG00000038768	9130409I23Rik	mRNA	3'UTR
chr1	181177408	181177831	-	2.98106	ENSMUSG00000038733	Wdr26	mRNA	stop_codon
chr1	181177408	181177831	-	2.98106	ENSMUSG00000038733	Wdr26	mRNA	3'UTR
chr1	181905531	181905953	-	3.58313	ENSMUSG00000022995	Enah	mRNA	3'UTR
chr1	181905531	181905953	-	3.58313	ENSMUSG00000022995	Enah	mRNA	stop_codon
chr1	181923598	181923840	-	2.078	ENSMUSG00000022995	Enah	mRNA	CDS
chr1	182131369	182131621	+	2.75914	ENSMUSG00000026511	Srp9	mRNA	3'UTR
chr1	182131369	182131621	+	2.75914	ENSMUSG00000026511	Srp9	mRNA	stop_codon
chr1	182278976	182279218	-	1.94989	ENSMUSG00000038633	Degs1	mRNA	CDS
chr1	182316557	182317296	-	7.03294	ENSMUSG00000047539	Fbxo28	mRNA	CDS
chr1	182316557	182317296	-	7.03294	ENSMUSG00000047539	Fbxo28	mRNA	stop_codon
chr11	82764457	82765617	+	8.17546	ENSMUSG00000046010	Zfp830	mRNA	CDS
chr11	82805746	82806245	-	2.93909	ENSMUSG00000020696	Rffl	mRNA	stop_codon
chr11	82805746	82806245	-	2.93909	ENSMUSG00000020696	Rffl	mRNA	3'UTR
chr11	82810008	82810207	-	1.89687	ENSMUSG00000020696	Rffl	mRNA	CDS
chr11	82812446	82812710	-	2.4543	ENSMUSG00000020696	Rffl	mRNA	CDS
chr11	82878824	82879384	-	1.90914	ENSMUSG00000018841	Rad51l3	mRNA	stop_codon
chr1	183086328	183087607	-	11.0516	ENSMUSG00000030768	Disp1	mRNA	CDS
chr1	183087822	183088449	-	3.45027	ENSMUSG00000030768	Disp1	mRNA	CDS
chr1	183089439	183089697	-	2.1685	ENSMUSG00000030768	Disp1	mRNA	CDS
chr1	183135616	183135847	-	1.56951	ENSMUSG00000030768	Disp1	mRNA	CDS
chr1	183276444	183276708	-	2.44043	ENSMUSG00000046836	Brox	mRNA	3'UTR
chr11	83296218	83296465	-	3.51165	ENSMUSG00000018733	Pex12	mRNA	CDS
chr11	83297375	83298027	-	1.83563	ENSMUSG00000018733	Pex12	mRNA	CDS
chr1	183327280	183327553	-	2.67727	ENSMUSG00000056050	CAAA01083517.1	mRNA	3'UTR
chr1	183334049	183334309	-	1.52673	ENSMUSG00000056050	CAAA01083517.1	mRNA	CDS
chr1	183334049	183334309	-	1.52673	ENSMUSG00000056050	CAAA01083517.1	mRNA	stop_codon
chr1	183356468	183357608	-	3.36227	ENSMUSG00000056050	CAAA01083517.1	mRNA	CDS
chr1	183357780	183358312	-	1.51144	ENSMUSG00000056050	CAAA01083517.1	mRNA	CDS
chr1	183358568	183358910	-	3.17027	ENSMUSG00000056050	CAAA01083517.1	mRNA	CDS
chr11	83781191	83781868	+	2.04605	ENSMUSG00000000976	Heatr6	mRNA	CDS
chr11	83781191	83781868	+	2.04605	ENSMUSG00000000976	Heatr6	mRNA	stop_codon
chr11	83961895	83962231	+	3.50572	ENSMUSG00000020677	Ddx52	mRNA	3'UTR
chr11	83962530	83962954	+	2.43523	ENSMUSG00000020677	Ddx52	mRNA	3'UTR
chr11	84008567	84009747	+	3.83145	ENSMUSG00000034940	Synrg	mRNA	CDS
chr11	84019591	84019930	+	3.31621	ENSMUSG00000034940	Synrg	mRNA	CDS
chr1	184037084	184037621	+	4.13385	ENSMUSG00000039384	Dusp10	mRNA	CDS
chr11	84040809	84041420	+	6.77371	ENSMUSG00000034940	Synrg	mRNA	stop_codon
chr11	84048724	84049210	-	2.34552	ENSMUSG00000018648	Dusp14	mRNA	CDS
chr1	184068981	184069304	+	2.11334	ENSMUSG00000039384	Dusp10	mRNA	CDS
chr1	184074157	184074574	+	4.06351	ENSMUSG00000039384	Dusp10	mRNA	CDS
chr1	184074157	184074574	+	4.06351	ENSMUSG00000039384	Dusp10	mRNA	stop_codon
chr1	184074963	184075328	+	9.01964	ENSMUSG00000039384	Dusp10	mRNA	3'UTR
chr11	84079261	84079777	-	2.48116	ENSMUSG00000018651	Tada2a	mRNA	3'UTR
chr11	84079261	84079777	-	2.48116	ENSMUSG00000018651	Tada2a	mRNA	stop_codon
chr1	184872043	184872683	-	2.35366	ENSMUSG00000039349	C130074G19Rik	mRNA	3'UTR
chr1	184873232	184874459	-	11.8696	ENSMUSG00000039349	C130074G19Rik	mRNA	3'UTR
chr1	184882653	184883030	-	5.7228	ENSMUSG00000039349	C130074G19Rik	mRNA	CDS
chr11	84910799	84911006	+	2.5228	ENSMUSG00000020527	Myo19	mRNA	3'UTR
chr11	85190725	85191144	-	6.18272	ENSMUSG00000018481	Appbp2	mRNA	3'UTR
chr11	85191524	85191899	-	1.9228	ENSMUSG00000018481	Appbp2	mRNA	CDS
chr11	85191524	85191899	-	1.9228	ENSMUSG00000018481	Appbp2	mRNA	stop_codon
chr11	85311324	85311572	+	3.6274	ENSMUSG00000020525	Ppm1d	mRNA	5'UTR
chr11	85345614	85346296	+	6.01879	ENSMUSG00000020525	Ppm1d	mRNA	CDS
chr1	185401309	185401651	+	1.39402	ENSMUSG00000026615	Eprs	mRNA	CDS
chr1	185407491	185407753	+	2.94217	ENSMUSG00000026615	Eprs	mRNA	CDS
chr11	85914129	85915790	+	7.1661	ENSMUSG00000000094	Tbx4	mRNA	3'UTR
chr11	86061273	86062045	-	7.52313	ENSMUSG00000034329	Brip1	mRNA	CDS
chr11	86064778	86065001	-	1.845	ENSMUSG00000034329	Brip1	mRNA	CDS
chr11	86502146	86502883	-	9.89076	ENSMUSG00000020516	Rps6kb1	mRNA	3'UTR
chr11	86544571	86544770	-	1.7094	ENSMUSG00000020516	Rps6kb1	mRNA	CDS
chr11	86544571	86544770	-	1.7094	ENSMUSG00000020516	Rps6kb1	mRNA	TSS
chr1	186624538	186625506	-	7.14031	ENSMUSG00000039239	Tgfb2	mRNA	3'UTR
chr1	186649735	186649934	-	1.29033	ENSMUSG00000039239	Tgfb2	mRNA	CDS
chr11	86689518	86690202	+	4.88724	ENSMUSG00000072582	Ptrh2	mRNA	CDS
chr1	186721213	186721667	-	3.70028	ENSMUSG00000001305	Rrp15	mRNA	stop_codon
chr1	186735975	186736315	-	3.70952	ENSMUSG00000001305	Rrp15	mRNA	CDS
chr1	186739604	186739847	-	2.43718	ENSMUSG00000001305	Rrp15	mRNA	CDS
chr11	86769930	86770354	-	5.26188	ENSMUSG00000018425	Dhx40	mRNA	stop_codon
chr11	86770931	86771229	-	2.09293	ENSMUSG00000018425	Dhx40	mRNA	CDS
chr11	86940468	86940825	-	3.4174	ENSMUSG00000018427	Ypel2	mRNA	stop_codon
chr11	87077951	87078309	-	1.9307	ENSMUSG00000020495	1200011M11Rik	mRNA	CDS
chr11	87077951	87078309	-	1.9307	ENSMUSG00000020495	1200011M11Rik	mRNA	stop_codon
chr11	87080166	87080970	-	5.81917	ENSMUSG00000020495	1200011M11Rik	mRNA	CDS
chr11	87084995	87086203	-	3.46556	ENSMUSG00000020495	1200011M11Rik	mRNA	CDS
chr11	87086331	87086773	-	2.9423	ENSMUSG00000020495	1200011M11Rik	mRNA	CDS
chr11	87145387	87145586	+	1.62898	ENSMUSG00000018548	Trim37	mRNA	CDS
chr1	187225591	187226219	+	4.33256	ENSMUSG00000039210	Gpatch2	mRNA	CDS
chr1	187232988	187233330	+	2.86478	ENSMUSG00000039210	Gpatch2	mRNA	CDS
chr1	187348262	187348783	+	10.8553	ENSMUSG00000039210	Gpatch2	mRNA	CDS
chr11	87610918	87611610	+	3.78755	ENSMUSG00000018401	Mtmr4	mRNA	CDS
chr11	87611887	87612174	+	2.42054	ENSMUSG00000018401	Mtmr4	mRNA	CDS
chr11	87613951	87614555	+	2.77454	ENSMUSG00000018401	Mtmr4	mRNA	stop_codon
chr11	87614710	87615110	+	6.24052	ENSMUSG00000018401	Mtmr4	mRNA	3'UTR
chr11	87657392	87657960	+	5.49264	ENSMUSG00000070345	Hsf5	mRNA	3'UTR
chr11	87981179	87981570	-	3.98304	ENSMUSG00000020483	Dynll2	mRNA	stop_codon
chr11	87987243	87987442	-	1.43005	ENSMUSG00000020483	Dynll2	mRNA	5'UTR
chr11	87987243	87987442	-	1.43005	ENSMUSG00000020483	Dynll2	mRNA	TSS
chr11	88073055	88073518	+	3.59664	ENSMUSG00000018377	Vezf1	mRNA	CDS
chr11	88210750	88211066	+	3.93905	ENSMUSG00000023723	Mrps23	mRNA	stop_codon
chr11	88210750	88211066	+	3.93905	ENSMUSG00000023723	Mrps23	mRNA	3'UTR
chr1	188210955	188211322	+	8.18806	ENSMUSG00000026610	Esrrg	mRNA	stop_codon
chr1	188211596	188212787	+	5.70304	ENSMUSG00000026610	Esrrg	mRNA	3'UTR
chr11	88844114	88845839	-	10.1604	ENSMUSG00000018428	Akap1	mRNA	CDS
chr11	88924253	88924666	-	3.34388	ENSMUSG00000000278	Scpep1	mRNA	3'UTR
chr11	88964765	88965170	-	3.35884	ENSMUSG00000057534	Gm15698	mRNA	CDS
chr1	188971331	188971531	-	1.7918	ENSMUSG00000026608	Kctd3	mRNA	3'UTR
chr1	188972033	188972765	-	11.1297	ENSMUSG00000026608	Kctd3	mRNA	CDS
chr1	189642384	189642802	-	3.74197	ENSMUSG00000026605	Cenpf	mRNA	3'UTR
chr1	189642384	189642802	-	3.74197	ENSMUSG00000026605	Cenpf	mRNA	stop_codon
chr1	189646781	189647001	-	1.74705	ENSMUSG00000026605	Cenpf	mRNA	CDS
chr1	189648711	189649206	-	1.95994	ENSMUSG00000026605	Cenpf	mRNA	CDS
chr1	189650469	189650761	-	2.81432	ENSMUSG00000026605	Cenpf	mRNA	CDS
chr1	189651101	189651388	-	1.25275	ENSMUSG00000026605	Cenpf	mRNA	CDS
chr1	189652261	189655092	-	4.68008	ENSMUSG00000026605	Cenpf	mRNA	CDS
chr1	189656645	189658501	-	4.86002	ENSMUSG00000026605	Cenpf	mRNA	CDS
chr1	189659034	189659849	-	2.04843	ENSMUSG00000026605	Cenpf	mRNA	CDS
chr1	189661933	189662196	-	1.5734	ENSMUSG00000026605	Cenpf	mRNA	CDS
chr1	189668439	189668638	-	1.1492	ENSMUSG00000026605	Cenpf	mRNA	CDS
chr1	189678942	189679141	-	1.21293	ENSMUSG00000026605	Cenpf	mRNA	CDS
chr11	8996698	8997036	-	1.26069	ENSMUSG00000020413	Hus1	mRNA	stop_codon
chr11	90645982	90646184	-	2.85696	ENSMUSG00000020541	Tom1l1	mRNA	3'UTR
chr1	191108463	191108823	+	7.2982	ENSMUSG00000026630	Batf3	mRNA	3'UTR
chr1	191108463	191108823	+	7.2982	ENSMUSG00000026630	Batf3	mRNA	stop_codon
chr1	191539121	191539517	-	3.09768	ENSMUSG00000037474	Dtl	mRNA	stop_codon
chr1	191540677	191540984	-	4.49992	ENSMUSG00000037474	Dtl	mRNA	CDS
chr1	191778534	191778893	+	6.25369	ENSMUSG00000026623	Lpgat1	mRNA	3'UTR
chr1	191778534	191778893	+	6.25369	ENSMUSG00000026623	Lpgat1	mRNA	stop_codon
chr1	191780990	191781221	+	1.94146	ENSMUSG00000026623	Lpgat1	mRNA	3'UTR
chr1	191831056	191831401	+	2.0227	ENSMUSG00000026622	Nek2	mRNA	CDS
chr1	191831056	191831401	+	2.0227	ENSMUSG00000026622	Nek2	mRNA	stop_codon
chr1	191997401	191997905	-	4.22634	ENSMUSG00000026637	Traf5	mRNA	CDS
chr1	192434720	192435050	+	1.658	ENSMUSG00000058248	Kcnh1	mRNA	CDS
chr1	192505242	192507863	+	6.60293	ENSMUSG00000058248	Kcnh1	mRNA	3'UTR
chr1	192508023	192508335	+	1.89463	ENSMUSG00000058248	Kcnh1	mRNA	3'UTR
chr1	192509277	192509939	+	6.3508	ENSMUSG00000058248	Kcnh1	mRNA	3'UTR
chr1	193107322	193107754	-	7.11668	ENSMUSG00000016181	Diexf	mRNA	3'UTR
chr1	193107322	193107754	-	7.11668	ENSMUSG00000016181	Diexf	mRNA	stop_codon
chr1	193123638	193123837	-	1.35975	ENSMUSG00000016181	Diexf	mRNA	CDS
chr1	193128212	193128446	-	1.26079	ENSMUSG00000016181	Diexf	mRNA	CDS
chr11	93600450	93600715	+	3.56368	ENSMUSG00000056158	Car10	mRNA	3'UTR
chr11	93924460	93924659	+	1.82346	ENSMUSG00000059474	Mbtd1	mRNA	CDS
chr11	93943649	93944009	+	4.2389	ENSMUSG00000059474	Mbtd1	mRNA	3'UTR
chr11	93943649	93944009	+	4.2389	ENSMUSG00000059474	Mbtd1	mRNA	stop_codon
chr11	94213597	94214584	+	5.75198	ENSMUSG00000037573	Tob1	mRNA	CDS
chr11	94296832	94297222	-	1.63396	ENSMUSG00000020863	Luc7l3	mRNA	CDS
chr11	94333844	94334100	+	1.23706	ENSMUSG00000020864	Ankrd40	mRNA	CDS
chr11	94339463	94340478	+	6.50149	ENSMUSG00000020864	Ankrd40	mRNA	3'UTR
chr11	94641086	94641419	+	2.55996	ENSMUSG00000020869	Lrrc59	mRNA	CDS
chr11	94643294	94643780	+	4.01963	ENSMUSG00000020869	Lrrc59	mRNA	stop_codon
chr11	94742224	94743031	+	10.2711	ENSMUSG00000020870	Cdc34-ps	mRNA	CDS
chr11	95275688	95275887	-	1.7084	ENSMUSG00000038909	Myst2	mRNA	stop_codon
chr11	95491767	95492902	+	7.58299	ENSMUSG00000057522	Spop	mRNA	3'UTR
chr11	95680167	95680757	+	4.22186	ENSMUSG00000038845	Phb	mRNA	3'UTR
chr11	96768943	96769346	-	6.83693	ENSMUSG00000020876	Snx11	mRNA	CDS
chr11	96768943	96769346	-	6.83693	ENSMUSG00000020876	Snx11	mRNA	stop_codon
chr11	96818224	96820629	-	9.07158	ENSMUSG00000038615	Nfe2l1	mRNA	CDS
chr11	96821150	96821450	-	1.43521	ENSMUSG00000038615	Nfe2l1	mRNA	CDS
chr11	96822120	96822401	-	1.70747	ENSMUSG00000038615	Nfe2l1	mRNA	CDS
chr11	96938870	96939163	-	3.45699	ENSMUSG00000018659	Pnpo	mRNA	CDS
chr11	96938870	96939163	-	3.45699	ENSMUSG00000018659	Pnpo	mRNA	stop_codon
chr11	97048459	97048957	+	2.48793	ENSMUSG00000001445	Mrpl10	mRNA	3'UTR
chr11	97162093	97162681	-	3.17162	ENSMUSG00000001440	Kpnb1	mRNA	3'UTR
chr11	97328582	97328880	+	2.12039	ENSMUSG00000018882	Mrpl45	mRNA	3'UTR
chr11	97328582	97328880	+	2.12039	ENSMUSG00000018882	Mrpl45	mRNA	stop_codon
chr11	97854217	97854422	-	3.03192	ENSMUSG00000070336	Fbxo47	mRNA	3'UTR
chr11	97854217	97854422	-	3.03192	ENSMUSG00000070336	Fbxo47	mRNA	stop_codon
chr11	98089241	98089698	-	4.05502	ENSMUSG00000020883	Fbxl20	mRNA	3'UTR
chr11	98089241	98089698	-	4.05502	ENSMUSG00000020883	Fbxl20	mRNA	stop_codon
chr11	98682663	98682931	+	2.37087	ENSMUSG00000017221	Psmd3	mRNA	CDS
chr11	98695514	98695916	+	1.97559	ENSMUSG00000017221	Psmd3	mRNA	3'UTR
chr11	98695514	98695916	+	1.97559	ENSMUSG00000017221	Psmd3	mRNA	stop_codon
chr11	98921421	98921834	+	2.7656	ENSMUSG00000017499	Cdc6	mRNA	3'UTR
chr11	98999148	98999361	-	1.63647	ENSMUSG00000020914	Top2a	mRNA	CDS
chr11	99210078	99210450	-	3.142	ENSMUSG00000037935	Smarce1	mRNA	CDS
chr11	99210078	99210450	-	3.142	ENSMUSG00000037935	Smarce1	mRNA	stop_codon
chr11	99213037	99213443	-	2.37678	ENSMUSG00000037935	Smarce1	mRNA	CDS
chr1	20777378	20777686	-	1.79718	ENSMUSG00000041872	Il17f	mRNA	3'UTR
chr1	20803221	20803533	-	2.14089	ENSMUSG00000041859	Mcm3	mRNA	3'UTR
chr1	20803221	20803533	-	2.14089	ENSMUSG00000041859	Mcm3	mRNA	stop_codon
chr12	100060833	100061975	+	11.5165	ENSMUSG00000045404	Kcnk13	mRNA	CDS
chr12	100551043	100551793	-	8.82634	ENSMUSG00000021180	Rps6ka5	mRNA	3'UTR
chr12	100551043	100551793	-	8.82634	ENSMUSG00000021180	Rps6ka5	mRNA	stop_codon
chr12	100724723	100725103	-	3.83893	ENSMUSG00000021180	Rps6ka5	mRNA	TSS
chr12	100877553	100879418	-	6.09005	ENSMUSG00000047415	Gpr68	mRNA	CDS
chr12	100887681	100887958	-	3.13249	ENSMUSG00000047415	Gpr68	mRNA	5'UTR
chr12	101040182	101040779	-	6.51428	ENSMUSG00000041846	Smek1	mRNA	stop_codon
chr12	101040182	101040779	-	6.51428	ENSMUSG00000041846	Smek1	mRNA	3'UTR
chr12	101058545	101058864	-	3.15576	ENSMUSG00000041846	Smek1	mRNA	CDS
chr12	101082751	101083460	-	2.71931	ENSMUSG00000041846	Smek1	mRNA	5'UTR
chr12	101834945	101835212	-	3.24705	ENSMUSG00000021188	Trip11	mRNA	3'UTR
chr12	101883356	101886171	-	4.30348	ENSMUSG00000021188	Trip11	mRNA	CDS
chr12	102003128	102003805	+	9.04092	ENSMUSG00000041781	Cpsf2	mRNA	3'UTR
chr12	102368464	102370069	+	7.85223	ENSMUSG00000044456	Rin3	mRNA	CDS
chr12	102471995	102472410	+	2.91625	ENSMUSG00000021192	Golga5	mRNA	CDS
chr12	102561738	102562153	+	3.14254	ENSMUSG00000021194	Chga	mRNA	CDS
chr12	102562582	102563038	+	4.21886	ENSMUSG00000021194	Chga	mRNA	CDS
chr12	102568595	102568856	-	2.05335	ENSMUSG00000057963	Itpk1	mRNA	3'UTR
chr12	102569002	102569248	-	1.82401	ENSMUSG00000057963	Itpk1	mRNA	3'UTR
chr12	102569938	102570573	-	8.89942	ENSMUSG00000057963	Itpk1	mRNA	CDS
chr12	102569938	102570573	-	8.89942	ENSMUSG00000057963	Itpk1	mRNA	stop_codon
chr12	102743571	102744166	+	2.98095	ENSMUSG00000046675	D230037D09Rik	mRNA	5'UTR
chr12	102744521	102745271	+	7.30521	ENSMUSG00000046675	D230037D09Rik	mRNA	CDS
chr12	102744521	102745271	+	7.30521	ENSMUSG00000046675	D230037D09Rik	mRNA	stop_codon
chr12	103404221	103404958	+	5.48717	ENSMUSG00000021203	Otub2	mRNA	3'UTR
chr12	103404221	103404958	+	5.48717	ENSMUSG00000021203	Otub2	mRNA	stop_codon
chr12	103408129	103408477	-	2.17791	ENSMUSG00000041645	Ddx24	mRNA	CDS
chr12	103408129	103408477	-	2.17791	ENSMUSG00000041645	Ddx24	mRNA	stop_codon
chr12	103417458	103417693	-	2.26529	ENSMUSG00000041645	Ddx24	mRNA	CDS
chr12	103419073	103419483	-	4.45553	ENSMUSG00000041645	Ddx24	mRNA	CDS
chr12	103423939	103424597	-	2.55456	ENSMUSG00000041645	Ddx24	mRNA	CDS
chr12	10394659	10395326	+	2.94189	ENSMUSG00000020621	Rdh14	mRNA	CDS
chr12	10394659	10395326	+	2.94189	ENSMUSG00000020621	Rdh14	mRNA	stop_codon
chr12	104688319	104688576	-	2.94332	ENSMUSG00000041415	Dicer1	mRNA	3'UTR
chr12	104691435	104691738	-	4.13732	ENSMUSG00000041415	Dicer1	mRNA	3'UTR
chr12	104691435	104691738	-	4.13732	ENSMUSG00000041415	Dicer1	mRNA	stop_codon
chr12	104696274	104697241	-	5.37483	ENSMUSG00000041415	Dicer1	mRNA	CDS
chr12	104702402	104703178	-	6.66466	ENSMUSG00000041415	Dicer1	mRNA	CDS
chr12	105040275	105040624	+	2.26866	ENSMUSG00000021102	Glrx5	mRNA	stop_codon
chr12	105217208	105217473	-	3.21426	ENSMUSG00000041359	Tcl1	mRNA	3'UTR
chr12	105604167	105605708	+	4.93799	ENSMUSG00000041347	Bdkrb1	mRNA	CDS
chr12	105784715	105784914	+	1.65731	ENSMUSG00000021111	Papola	mRNA	5'UTR
chr12	105784715	105784914	+	1.65731	ENSMUSG00000021111	Papola	mRNA	TSS
chr12	105828935	105829277	+	1.57607	ENSMUSG00000021111	Papola	mRNA	CDS
chr12	105836749	105837189	+	4.34962	ENSMUSG00000021111	Papola	mRNA	stop_codon
chr12	108107252	108107640	-	3.87423	ENSMUSG00000056770	Setd3	mRNA	CDS
chr12	108898384	108898585	+	3.39268	ENSMUSG00000040877	Wdr25	mRNA	CDS
chr12	109028014	109028214	+	1.94278	ENSMUSG00000040877	Wdr25	mRNA	3'UTR
chr12	110692248	110692499	-	1.49609	ENSMUSG00000021270	Hsp90aa1	mRNA	CDS
chr12	110738078	110738277	+	1.53894	ENSMUSG00000037957	Wdr20a	mRNA	CDS
chr12	110793089	110794469	+	8.27124	ENSMUSG00000037957	Wdr20a	mRNA	CDS
chr12	110854899	110855887	+	4.80958	ENSMUSG00000021271	Zfp839	mRNA	CDS
chr12	110868244	110869420	+	6.66878	ENSMUSG00000021271	Zfp839	mRNA	CDS
chr12	110873722	110873995	-	3.02287	ENSMUSG00000021276	Cinp	mRNA	3'UTR
chr12	110873722	110873995	-	3.02287	ENSMUSG00000021276	Cinp	mRNA	stop_codon
chr12	111109781	111110145	+	2.60482	ENSMUSG00000037896	Rcor1	mRNA	CDS
chr12	111111795	111112322	+	3.67554	ENSMUSG00000037896	Rcor1	mRNA	3'UTR
chr12	111111795	111112322	+	3.67554	ENSMUSG00000037896	Rcor1	mRNA	stop_codon
chr12	111293203	111294079	-	3.2875	ENSMUSG00000021279	Cdc42bpb	mRNA	3'UTR
chr12	111299083	111299631	-	2.42961	ENSMUSG00000021279	Cdc42bpb	mRNA	CDS
chr12	111320857	111321206	-	1.54587	ENSMUSG00000021279	Cdc42bpb	mRNA	CDS
chr12	111377270	111377507	-	1.47643	ENSMUSG00000021279	Cdc42bpb	mRNA	5'UTR
chr12	111804046	111804301	-	2.83398	ENSMUSG00000021287	Xrcc3	mRNA	3'UTR
chr12	11241294	11241764	-	4.95354	ENSMUSG00000051235	Gen1	mRNA	CDS
chr12	11241968	11242417	-	5.58156	ENSMUSG00000051235	Gen1	mRNA	CDS
chr12	112809256	112809766	+	2.79785	ENSMUSG00000037594	BC022687	mRNA	CDS
chr12	112821226	112822012	-	7.98128	ENSMUSG00000047832	Cdca4	mRNA	CDS
chr12	112829201	112829505	-	1.68455	ENSMUSG00000047832	Cdca4	mRNA	5'UTR
chr12	112829201	112829505	-	1.68455	ENSMUSG00000047832	Cdca4	mRNA	TSS
chr12	112911059	112911271	-	1.45177	ENSMUSG00000002799	Jag2	mRNA	CDS
chr12	11317751	11317976	+	3.4035	ENSMUSG00000020608	Smc6	mRNA	stop_codon
chr12	113328952	113329298	-	1.71686	ENSMUSG00000076614	Ighg1	mRNA	CDS
chr12	113328952	113329298	-	1.71686	ENSMUSG00000076614	Ighg1	mRNA	stop_codon
chr12	113329541	113329882	-	1.56186	ENSMUSG00000076614	Ighg1	mRNA	CDS
chr12	113330233	113330432	-	1.92277	ENSMUSG00000076614	Ighg1	mRNA	CDS
chr12	113330233	113330432	-	1.92277	ENSMUSG00000076614	Ighg1	mRNA	TSS
chr12	113359658	113359887	-	3.34952	ENSMUSG00000076615	Ighg3	mRNA	CDS
chr12	113359658	113359887	-	3.34952	ENSMUSG00000076615	Ighg3	mRNA	stop_codon
chr12	113360204	113360428	-	1.89244	ENSMUSG00000076615	Ighg3	mRNA	CDS
chr12	11456261	11456606	+	2.05969	ENSMUSG00000086022	Rad51ap2	mRNA	CDS
chr12	11456973	11457377	+	3.63858	ENSMUSG00000086022	Rad51ap2	mRNA	CDS
chr12	116405678	116405901	+	1.80839	ENSMUSG00000042029	Ncapg2	mRNA	5'UTR
chr12	116460564	116461581	+	3.78879	ENSMUSG00000042029	Ncapg2	mRNA	3'UTR
chr12	116461769	116462083	+	2.43196	ENSMUSG00000042029	Ncapg2	mRNA	3'UTR
chr12	117756064	117756970	+	7.69615	ENSMUSG00000041992	Rapgef5	mRNA	3'UTR
chr12	117872084	117872299	+	2.34842	ENSMUSG00000021175	Cdca7l	mRNA	CDS
chr12	12372775	12373166	+	3.26145	ENSMUSG00000020589	Fam49a	mRNA	3'UTR
chr12	12372775	12373166	+	3.26145	ENSMUSG00000020589	Fam49a	mRNA	stop_codon
chr12	12373388	12373823	+	3.72696	ENSMUSG00000020589	Fam49a	mRNA	3'UTR
chr12	14148968	14150874	-	10.5435	ENSMUSG00000020607	Fam84a	mRNA	CDS
chr12	14151684	14152023	-	2.9244	ENSMUSG00000020607	Fam84a	mRNA	5'UTR
chr12	14151684	14152023	-	2.9244	ENSMUSG00000020607	Fam84a	mRNA	TSS
chr12	15791892	15792105	-	4.24092	ENSMUSG00000020601	Trib2	mRNA	3'UTR
chr12	15793408	15793976	-	8.25852	ENSMUSG00000020601	Trib2	mRNA	CDS
chr12	15793408	15793976	-	8.25852	ENSMUSG00000020601	Trib2	mRNA	stop_codon
chr12	17416714	17416913	+	1.2191	ENSMUSG00000061458	Nol10	mRNA	CDS
chr12	17429228	17429429	+	2.22729	ENSMUSG00000061458	Nol10	mRNA	3'UTR
chr12	17429228	17429429	+	2.22729	ENSMUSG00000061458	Nol10	mRNA	stop_codon
chr12	17791294	17791522	+	1.93634	ENSMUSG00000071379	Hpcal1	mRNA	3'UTR
chr12	18533485	18534463	+	6.70956	ENSMUSG00000073197	5730507C01Rik	mRNA	CDS
chr12	20900548	20900861	-	2.82731	ENSMUSG00000069755	Zfp125	mRNA	CDS
chr12	20900548	20900861	-	2.82731	ENSMUSG00000069755	Zfp125	mRNA	TSS
chr12	21324060	21324756	-	6.78528	ENSMUSG00000052593	Adam17	mRNA	3'UTR
chr12	21325165	21325635	-	4.79972	ENSMUSG00000052593	Adam17	mRNA	CDS
chr12	21325165	21325635	-	4.79972	ENSMUSG00000052593	Adam17	mRNA	stop_codon
chr12	24615981	24616180	+	3.1433	ENSMUSG00000020656	Grhl1	mRNA	3'UTR
chr12	24615981	24616180	+	3.1433	ENSMUSG00000020656	Grhl1	mRNA	stop_codon
chr12	24654893	24655929	+	3.80974	ENSMUSG00000020653	Klf11	mRNA	CDS
chr12	24660060	24660517	+	5.20138	ENSMUSG00000020653	Klf11	mRNA	CDS
chr12	24660060	24660517	+	5.20138	ENSMUSG00000020653	Klf11	mRNA	stop_codon
chr12	24661395	24661681	+	3.70571	ENSMUSG00000020653	Klf11	mRNA	3'UTR
chr12	24712851	24713296	+	3.25957	ENSMUSG00000020649	Rrm2	mRNA	stop_codon
chr12	24958935	24959357	+	6.4837	ENSMUSG00000020646	Mboat2	mRNA	CDS
chr12	24958935	24959357	+	6.4837	ENSMUSG00000020646	Mboat2	mRNA	stop_codon
chr12	25056964	25058110	+	3.66461	ENSMUSG00000036333	Kidins220	mRNA	CDS
chr1	22534005	22534217	-	3.96124	ENSMUSG00000041670	Rims1	mRNA	CDS
chr12	26477040	26477318	+	1.68368	ENSMUSG00000020638	Cmpk2	mRNA	CDS
chr12	26477964	26478798	+	10.2714	ENSMUSG00000020638	Cmpk2	mRNA	3'UTR
chr12	28658854	28659245	+	2.32176	ENSMUSG00000020630	Rnaseh1	mRNA	stop_codon
chr12	28746922	28747414	-	3.95575	ENSMUSG00000020628	Ttc15	mRNA	CDS
chr12	28866970	28867369	+	2.41541	ENSMUSG00000036613	Tssc1	mRNA	3'UTR
chr12	28866970	28867369	+	2.41541	ENSMUSG00000036613	Tssc1	mRNA	stop_codon
chr12	31073913	31075322	+	5.09362	ENSMUSG00000036136	Fam110c	mRNA	CDS
chr12	31078484	31079288	+	5.00855	ENSMUSG00000036136	Fam110c	mRNA	3'UTR
chr12	31318434	31318633	+	1.19972	ENSMUSG00000002900	Lamb1	mRNA	CDS
chr12	31327527	31327844	+	1.13448	ENSMUSG00000002900	Lamb1	mRNA	CDS
chr12	31331760	31331959	-	1.35364	ENSMUSG00000020664	Dld	mRNA	3'UTR
chr12	31960323	31960651	-	1.87314	ENSMUSG00000002997	Prkar2b	mRNA	stop_codon
chr12	31962938	31963198	-	1.94494	ENSMUSG00000002997	Prkar2b	mRNA	CDS
chr12	32060757	32060981	-	5.34961	ENSMUSG00000002997	Prkar2b	mRNA	CDS
chr12	33437749	33438093	+	3.39624	ENSMUSG00000020561	Twistnb	mRNA	CDS
chr12	33437749	33438093	+	3.39624	ENSMUSG00000020561	Twistnb	mRNA	stop_codon
chr12	35144070	35144700	+	11.2929	ENSMUSG00000020590	Snx13	mRNA	3'UTR
chr12	35144070	35144700	+	11.2929	ENSMUSG00000020590	Snx13	mRNA	stop_codon
chr12	35500347	35500700	-	2.67972	ENSMUSG00000019256	Ahr	mRNA	3'UTR
chr12	35500347	35500700	-	2.67972	ENSMUSG00000019256	Ahr	mRNA	stop_codon
chr12	35503715	35504976	-	7.09406	ENSMUSG00000019256	Ahr	mRNA	CDS
chr12	36090419	36091820	+	6.01535	ENSMUSG00000059301	Gm5434	mRNA	3'UTR
chr12	3865897	3866184	+	3.09754	ENSMUSG00000020661	Dnmt3a	mRNA	CDS
chr12	3873229	3873428	+	2.13181	ENSMUSG00000020661	Dnmt3a	mRNA	CDS
chr12	3907606	3907944	+	4.71248	ENSMUSG00000020661	Dnmt3a	mRNA	3'UTR
chr12	3907606	3907944	+	4.71248	ENSMUSG00000020661	Dnmt3a	mRNA	stop_codon
chr12	4214166	4214614	-	5.7367	ENSMUSG00000020652	Cenpo	mRNA	3'UTR
chr12	4214166	4214614	-	5.7367	ENSMUSG00000020652	Cenpo	mRNA	stop_codon
chr12	44206922	44207281	-	4.34193	ENSMUSG00000014905	Dnajb9	mRNA	CDS
chr12	44206922	44207281	-	4.34193	ENSMUSG00000014905	Dnajb9	mRNA	stop_codon
chr12	4634544	4634875	+	3.19431	ENSMUSG00000020640	Itsn2	mRNA	CDS
chr12	4778181	4778460	+	2.84147	ENSMUSG00000020639	Pfn4	mRNA	stop_codon
chr12	4880487	4880726	-	2.61538	ENSMUSG00000020634	Ubxn2a	mRNA	CDS
chr12	4880487	4880726	-	2.61538	ENSMUSG00000020634	Ubxn2a	mRNA	stop_codon
chr12	5031383	5032199	+	6.89563	ENSMUSG00000052812	Atad2b	mRNA	CDS
chr12	51748563	51748998	-	3.17901	ENSMUSG00000035247	Hectd1	mRNA	CDS
chr12	51768596	51768811	-	2.68006	ENSMUSG00000035247	Hectd1	mRNA	CDS
chr12	51768948	51769212	-	1.71526	ENSMUSG00000035247	Hectd1	mRNA	CDS
chr12	54898438	54898797	-	2.94993	ENSMUSG00000035021	Baz1a	mRNA	CDS
chr12	54912471	54912776	-	1.73788	ENSMUSG00000035021	Baz1a	mRNA	CDS
chr12	54916568	54917160	-	3.99635	ENSMUSG00000035021	Baz1a	mRNA	CDS
chr12	54934707	54934939	-	1.7138	ENSMUSG00000035021	Baz1a	mRNA	CDS
chr12	55183430	55183761	+	4.20231	ENSMUSG00000079108	Srp54b	mRNA	CDS
chr12	55257367	55257624	+	1.37077	ENSMUSG00000021020	Srp54a	mRNA	CDS
chr12	55836372	55836645	+	4.50535	ENSMUSG00000012076	Brms1l	mRNA	CDS
chr12	55836372	55836645	+	4.50535	ENSMUSG00000012076	Brms1l	mRNA	TSS
chr12	57238349	57239323	+	6.26599	ENSMUSG00000079104	Prps1l3	mRNA	CDS
chr12	59061156	59061365	-	1.73111	ENSMUSG00000020993	Trappc6b	mRNA	5'UTR
chr12	59066916	59067115	+	1.38604	ENSMUSG00000020994	Pnn	mRNA	CDS
chr12	59066916	59067115	+	1.38604	ENSMUSG00000020994	Pnn	mRNA	TSS
chr12	59071426	59071843	+	3.10894	ENSMUSG00000020994	Pnn	mRNA	CDS
chr12	59072074	59072799	+	2.70662	ENSMUSG00000020994	Pnn	mRNA	CDS
chr12	59202437	59202679	-	3.88753	ENSMUSG00000035329	Fbxo33	mRNA	CDS
chr12	59202437	59202679	-	3.88753	ENSMUSG00000035329	Fbxo33	mRNA	stop_codon
chr12	59204458	59204996	-	2.99587	ENSMUSG00000035329	Fbxo33	mRNA	CDS
chr12	64920925	64921207	+	3.3651	ENSMUSG00000047227	Gm527	mRNA	CDS
chr12	64943190	64943722	-	8.67808	ENSMUSG00000020948	Klhl28	mRNA	stop_codon
chr12	64949969	64950222	-	2.19417	ENSMUSG00000020948	Klhl28	mRNA	CDS
chr12	64951376	64951971	-	3.86417	ENSMUSG00000020948	Klhl28	mRNA	CDS
chr12	64956746	64957626	-	4.12298	ENSMUSG00000020948	Klhl28	mRNA	CDS
chr12	64966852	64968100	+	7.99395	ENSMUSG00000035614	Fam179b	mRNA	CDS
chr12	65105128	65105509	+	2.66798	ENSMUSG00000055884	Fancm	mRNA	CDS
chr12	65106127	65106791	+	4.58364	ENSMUSG00000055884	Fancm	mRNA	CDS
chr12	65121630	65121970	+	1.62559	ENSMUSG00000055884	Fancm	mRNA	CDS
chr12	65130813	65131267	+	4.83576	ENSMUSG00000055884	Fancm	mRNA	3'UTR
chr12	65148758	65149546	-	3.54151	ENSMUSG00000047534	Mis18bp1	mRNA	CDS
chr12	69174361	69174998	+	4.78829	ENSMUSG00000034883	Lrr1	mRNA	CDS
chr12	69182853	69183065	-	2.74244	ENSMUSG00000049751	Rpl36al	mRNA	CDS
chr12	69317981	69318226	-	1.84233	ENSMUSG00000020982	Nemf	mRNA	CDS
chr12	69372024	69373443	+	6.56968	ENSMUSG00000044147	Arf6	mRNA	CDS
chr12	69959036	69959472	+	2.04437	ENSMUSG00000021066	Atl1	mRNA	CDS
chr12	69963123	69963503	+	1.39769	ENSMUSG00000021066	Atl1	mRNA	stop_codon
chr12	70045147	70045750	-	4.98644	ENSMUSG00000021068	Nin	mRNA	CDS
chr12	70054363	70054635	-	1.6943	ENSMUSG00000021068	Nin	mRNA	CDS
chr12	70054772	70055030	-	1.56035	ENSMUSG00000021068	Nin	mRNA	CDS
chr12	71063125	71063324	+	1.56102	ENSMUSG00000048118	Arid4a	mRNA	CDS
chr12	71067133	71067436	+	1.99697	ENSMUSG00000048118	Arid4a	mRNA	CDS
chr12	71069764	71070033	+	2.89985	ENSMUSG00000048118	Arid4a	mRNA	CDS
chr12	71074936	71075310	+	4.60319	ENSMUSG00000048118	Arid4a	mRNA	CDS
chr12	71075436	71076069	+	3.60828	ENSMUSG00000048118	Arid4a	mRNA	CDS
chr12	71086455	71086661	+	2.34856	ENSMUSG00000048118	Arid4a	mRNA	CDS
chr12	71097501	71097700	+	2.98595	ENSMUSG00000048118	Arid4a	mRNA	CDS
chr12	71097501	71097700	+	2.98595	ENSMUSG00000048118	Arid4a	mRNA	stop_codon
chr12	71123286	71123606	-	4.22749	ENSMUSG00000021079	Timm9	mRNA	3'UTR
chr12	71123286	71123606	-	4.22749	ENSMUSG00000021079	Timm9	mRNA	stop_codon
chr12	71162539	71162775	+	1.88711	ENSMUSG00000034601	2700049A03Rik	mRNA	CDS
chr12	71988857	71989182	+	1.95068	ENSMUSG00000034574	Daam1	mRNA	CDS
chr12	71989530	71989893	+	3.14637	ENSMUSG00000034574	Daam1	mRNA	CDS
chr12	71989530	71989893	+	3.14637	ENSMUSG00000034574	Daam1	mRNA	stop_codon
chr12	72085711	72086026	+	5.11306	ENSMUSG00000005078	Jkamp	mRNA	5'UTR
chr12	72085711	72086026	+	5.11306	ENSMUSG00000005078	Jkamp	mRNA	TSS
chr12	72536340	72536695	+	6.34344	ENSMUSG00000034501	1810048J11Rik	mRNA	5'UTR
chr12	72536340	72536695	+	6.34344	ENSMUSG00000034501	1810048J11Rik	mRNA	TSS
chr12	72541297	72541828	+	15.6865	ENSMUSG00000034501	1810048J11Rik	mRNA	CDS
chr12	72573669	72573910	+	1.95735	ENSMUSG00000034501	1810048J11Rik	mRNA	CDS
chr12	72761432	72761631	+	1.85853	ENSMUSG00000021096	Ppm1a	mRNA	5'UTR
chr12	72783528	72784370	+	3.53484	ENSMUSG00000021096	Ppm1a	mRNA	CDS
chr12	73281322	73281587	-	2.4768	ENSMUSG00000034442	Trmt5	mRNA	CDS
chr12	73284735	73285180	-	4.14805	ENSMUSG00000034442	Trmt5	mRNA	CDS
chr12	73544379	73545390	-	5.17021	ENSMUSG00000034435	Tmem30b	mRNA	CDS
chr12	73544379	73545390	-	5.17021	ENSMUSG00000034435	Tmem30b	mRNA	3'UTR
chr12	73545595	73545822	-	2.37618	ENSMUSG00000034435	Tmem30b	mRNA	CDS
chr12	74266665	74267043	+	3.34214	ENSMUSG00000044912	Syt16	mRNA	CDS
chr12	74266665	74267043	+	3.34214	ENSMUSG00000044912	Syt16	mRNA	stop_codon
chr12	75632317	75632864	-	7.44359	ENSMUSG00000045690	Wdr89	mRNA	CDS
chr12	75633067	75633502	-	2.95247	ENSMUSG00000045690	Wdr89	mRNA	CDS
chr12	75912226	75912425	+	1.52592	ENSMUSG00000063450	Syne2	mRNA	CDS
chr12	75922884	75923185	+	1.32249	ENSMUSG00000063450	Syne2	mRNA	CDS
chr12	75965750	75966114	+	3.05272	ENSMUSG00000063450	Syne2	mRNA	CDS
chr12	75973277	75973504	+	2.47838	ENSMUSG00000063450	Syne2	mRNA	CDS
chr12	76064088	76064292	+	1.72157	ENSMUSG00000063450	Syne2	mRNA	CDS
chr12	76109859	76110407	+	5.08686	ENSMUSG00000063450	Syne2	mRNA	3'UTR
chr12	76109859	76110407	+	5.08686	ENSMUSG00000063450	Syne2	mRNA	stop_codon
chr12	76121198	76121916	-	4.149	ENSMUSG00000021055	Esr2	mRNA	3'UTR
chr12	76121198	76121916	-	4.149	ENSMUSG00000021055	Esr2	mRNA	stop_codon
chr12	76349065	76350045	-	6.3802	ENSMUSG00000056459	Zbtb25	mRNA	CDS
chr12	76575864	76577176	+	4.52873	ENSMUSG00000052609	Plekhg3	mRNA	CDS
chr12	76577675	76578814	+	9.2911	ENSMUSG00000052609	Plekhg3	mRNA	CDS
chr12	76937845	76938887	-	5.28911	ENSMUSG00000059436	Max	mRNA	3'UTR
chr12	77332004	77332329	+	2.23741	ENSMUSG00000021065	Fut8	mRNA	CDS
chr12	77475096	77475764	+	8.33459	ENSMUSG00000021065	Fut8	mRNA	3'UTR
chr12	77475096	77475764	+	8.33459	ENSMUSG00000021065	Fut8	mRNA	stop_codon
chr12	78715078	78715427	+	3.72117	ENSMUSG00000056987	Fam71d	mRNA	CDS
chr12	78797035	78797368	+	3.61842	ENSMUSG00000021112	Mpp5	mRNA	CDS
chr12	78837486	78837814	+	7.75394	ENSMUSG00000021112	Mpp5	mRNA	stop_codon
chr12	78837486	78837814	+	7.75394	ENSMUSG00000021112	Mpp5	mRNA	3'UTR
chr12	78884677	78884990	+	1.22199	ENSMUSG00000021116	Eif2s1	mRNA	stop_codon
chr12	78963997	78964992	-	9.97015	ENSMUSG00000046157	Tmem229b	mRNA	CDS
chr12	78963997	78964992	-	9.97015	ENSMUSG00000046157	Tmem229b	mRNA	3'UTR
chr12	79175586	79176324	-	4.20326	ENSMUSG00000066441	Rdh11	mRNA	3'UTR
chr12	79175586	79176324	-	4.20326	ENSMUSG00000066441	Rdh11	mRNA	stop_codon
chr12	80260000	80260363	-	2.01644	ENSMUSG00000015143	Actn1	mRNA	5'UTR
chr12	80260000	80260363	-	2.01644	ENSMUSG00000015143	Actn1	mRNA	TSS
chr12	80336860	80337652	-	5.85515	ENSMUSG00000049106	Dcaf5	mRNA	3'UTR
chr12	80338404	80340236	-	9.97998	ENSMUSG00000049106	Dcaf5	mRNA	CDS
chr12	80436287	80436593	-	10.4463	ENSMUSG00000049106	Dcaf5	mRNA	5'UTR
chr12	80436287	80436593	-	10.4463	ENSMUSG00000049106	Dcaf5	mRNA	TSS
chr12	80644730	80644947	+	4.06586	ENSMUSG00000048833	Slc39a9	mRNA	5'UTR
chr12	80679621	80679994	+	4.66579	ENSMUSG00000048833	Slc39a9	mRNA	3'UTR
chr12	80679621	80679994	+	4.66579	ENSMUSG00000048833	Slc39a9	mRNA	stop_codon
chr12	80949494	80949954	+	1.62341	ENSMUSG00000021134	Srsf5	mRNA	CDS
chr12	81573665	81574015	-	1.56107	ENSMUSG00000002679	Med6	mRNA	stop_codon
chr12	82340662	82340861	+	2.09222	ENSMUSG00000042700	Sipa1l1	mRNA	5'UTR
chr12	82341317	82342481	+	3.62717	ENSMUSG00000042700	Sipa1l1	mRNA	CDS
chr12	82425113	82425460	+	3.21178	ENSMUSG00000042700	Sipa1l1	mRNA	CDS
chr12	82449901	82450169	+	2.4965	ENSMUSG00000042700	Sipa1l1	mRNA	3'UTR
chr12	82449901	82450169	+	2.4965	ENSMUSG00000042700	Sipa1l1	mRNA	stop_codon
chr12	83213708	83213937	-	3.0636	ENSMUSG00000021221	Dpf3	mRNA	3'UTR
chr12	83214431	83215330	-	6.21461	ENSMUSG00000021221	Dpf3	mRNA	3'UTR
chr12	83215481	83215726	-	2.51418	ENSMUSG00000021221	Dpf3	mRNA	stop_codon
chr12	83215481	83215726	-	2.51418	ENSMUSG00000021221	Dpf3	mRNA	3'UTR
chr12	83663896	83664401	+	2.36486	ENSMUSG00000010608	Rbm25	mRNA	CDS
chr12	83674222	83674538	+	1.11974	ENSMUSG00000010608	Rbm25	mRNA	CDS
chr12	83712219	83712503	+	1.33171	ENSMUSG00000019969	Psen1	mRNA	CDS
chr12	84529684	84530702	+	7.37689	ENSMUSG00000085793	Lin52	mRNA	3'UTR
chr12	84602675	84603151	-	5.96953	ENSMUSG00000021240	Abcd4	mRNA	3'UTR
chr12	84602675	84603151	-	5.96953	ENSMUSG00000021240	Abcd4	mRNA	stop_codon
chr12	84648527	84650671	+	4.02674	ENSMUSG00000071235	Vrtn	mRNA	CDS
chr12	84651026	84651393	+	3.3747	ENSMUSG00000071235	Vrtn	mRNA	3'UTR
chr12	84756928	84757212	-	3.02407	ENSMUSG00000021242	Npc2	mRNA	3'UTR
chr12	84756928	84757212	-	3.02407	ENSMUSG00000021242	Npc2	mRNA	stop_codon
chr12	84918843	84920578	-	11.2164	ENSMUSG00000042350	1110018G07Rik	mRNA	3'UTR
chr12	85226164	85226400	+	1.83578	ENSMUSG00000004788	Eif2b2	mRNA	3'UTR
chr12	85226164	85226400	+	1.83578	ENSMUSG00000004788	Eif2b2	mRNA	stop_codon
chr12	85343073	85343530	-	7.09239	ENSMUSG00000021248	Tmed10	mRNA	3'UTR
chr12	85343073	85343530	-	7.09239	ENSMUSG00000021248	Tmed10	mRNA	stop_codon
chr12	86057223	86057938	-	5.91409	ENSMUSG00000021253	Tgfb3	mRNA	3'UTR
chr12	86058854	86059053	-	1.69737	ENSMUSG00000021253	Tgfb3	mRNA	CDS
chr12	86077681	86077902	-	4.25277	ENSMUSG00000021253	Tgfb3	mRNA	CDS
chr12	86241745	86242096	+	3.60392	ENSMUSG00000021254	1700020O03Rik	mRNA	TSS
chr12	86243926	86244759	+	3.27128	ENSMUSG00000021254	1700020O03Rik	mRNA	CDS
chr12	86288800	86289090	+	3.37565	ENSMUSG00000021254	1700020O03Rik	mRNA	CDS
chr12	86288800	86289090	+	3.37565	ENSMUSG00000021254	1700020O03Rik	mRNA	stop_codon
chr12	86518843	86519196	+	11.1127	ENSMUSG00000021255	Esrrb	mRNA	CDS
chr12	86518843	86519196	+	11.1127	ENSMUSG00000021255	Esrrb	mRNA	stop_codon
chr12	86521206	86521495	+	2.75293	ENSMUSG00000021255	Esrrb	mRNA	3'UTR
chr12	87239281	87239743	-	3.89838	ENSMUSG00000021038	Vipar	mRNA	3'UTR
chr12	87266722	87266921	+	1.19571	ENSMUSG00000021037	Ahsa1	mRNA	TSS
chr12	87450245	87450858	-	3.83491	ENSMUSG00000021039	Snw1	mRNA	stop_codon
chr12	87606800	87607271	+	8.52707	ENSMUSG00000096576	Oog1	mRNA	CDS
chr12	8791638	8792358	+	6.10245	ENSMUSG00000020592	Sdc1	mRNA	3'UTR
chr12	8791638	8792358	+	6.10245	ENSMUSG00000020592	Sdc1	mRNA	stop_codon
chr12	87957901	87958111	+	2.98076	ENSMUSG00000096276	CT954323.1	mRNA	CDS
chr12	87958529	87959094	+	4.04252	ENSMUSG00000096276	CT954323.1	mRNA	CDS
chr12	87959820	87960515	+	3.10421	ENSMUSG00000096276	CT954323.1	mRNA	CDS
chr12	88175709	88175960	-	3.68831	ENSMUSG00000066027	Gm2042	mRNA	3'UTR
chr12	88175709	88175960	-	3.68831	ENSMUSG00000066027	Gm2042	mRNA	stop_codon
chr12	88176122	88176442	-	2.52152	ENSMUSG00000066027	Gm2042	mRNA	CDS
chr12	88177074	88177649	-	2.7834	ENSMUSG00000066027	Gm2042	mRNA	CDS
chr12	88178163	88178362	-	1.52031	ENSMUSG00000066027	Gm2042	mRNA	CDS
chr12	88284523	88284907	-	2.55841	ENSMUSG00000094635	CT485612.2	mRNA	CDS
chr12	88284523	88284907	-	2.55841	ENSMUSG00000094635	CT485612.2	mRNA	stop_codon
chr12	91559594	91560018	-	2.54325	ENSMUSG00000020962	Gtf2a1	mRNA	stop_codon
chr12	91567464	91567739	-	1.8984	ENSMUSG00000020962	Gtf2a1	mRNA	CDS
chr12	91638750	91638986	-	2.42428	ENSMUSG00000020961	Ston2	mRNA	3'UTR
chr12	91639295	91639971	-	4.70565	ENSMUSG00000020961	Ston2	mRNA	3'UTR
chr12	91639295	91639971	-	4.70565	ENSMUSG00000020961	Ston2	mRNA	stop_codon
chr12	91647119	91648948	-	4.62811	ENSMUSG00000020961	Ston2	mRNA	CDS
chr12	91806426	91806779	-	2.54639	ENSMUSG00000020964	Sel1l	mRNA	3'UTR
chr12	91808255	91810053	-	7.00918	ENSMUSG00000020964	Sel1l	mRNA	3'UTR
chr12	91830650	91830886	-	2.75513	ENSMUSG00000020964	Sel1l	mRNA	CDS
chr12	98658338	98658546	+	1.8587	ENSMUSG00000021007	Spata7	mRNA	CDS
chr12	98669156	98669701	+	8.05563	ENSMUSG00000021007	Spata7	mRNA	CDS
chr12	98676741	98677084	-	4.61955	ENSMUSG00000021009	Ptpn21	mRNA	3'UTR
chr12	98682541	98682740	-	1.50991	ENSMUSG00000021009	Ptpn21	mRNA	CDS
chr12	98688190	98689552	-	5.88371	ENSMUSG00000021009	Ptpn21	mRNA	CDS
chr12	99196198	99196813	-	6.69458	ENSMUSG00000033713	Foxn3	mRNA	CDS
chr12	99388542	99388815	-	4.14046	ENSMUSG00000033713	Foxn3	mRNA	CDS
chr12	99891528	99891745	+	1.94566	ENSMUSG00000021177	Tdp1	mRNA	CDS
chr1	30803765	30806198	-	4.8493	ENSMUSG00000048874	Phf3	mRNA	CDS
chr1	30824284	30824519	-	2.28066	ENSMUSG00000048874	Phf3	mRNA	CDS
chr1	30829648	30831459	-	3.8057	ENSMUSG00000048874	Phf3	mRNA	CDS
chr1	30943124	30943323	-	1.62835	ENSMUSG00000026064	Ptp4a1	mRNA	CDS
chr1	30943124	30943323	-	1.62835	ENSMUSG00000026064	Ptp4a1	mRNA	stop_codon
chr13	100408050	100409068	-	3.08264	ENSMUSG00000021640	Naip1	mRNA	3'UTR
chr13	100597172	100597411	-	5.36356	ENSMUSG00000021636	Marveld2	mRNA	CDS
chr13	100597172	100597411	-	5.36356	ENSMUSG00000021636	Marveld2	mRNA	stop_codon
chr13	100611433	100612303	-	5.99043	ENSMUSG00000021636	Marveld2	mRNA	CDS
chr13	100617652	100617904	-	4.08575	ENSMUSG00000021635	Rad17	mRNA	CDS
chr13	100617652	100617904	-	4.08575	ENSMUSG00000021635	Rad17	mRNA	stop_codon
chr13	100802951	100803456	-	2.6089	ENSMUSG00000021629	Slc30a5	mRNA	3'UTR
chr13	100802951	100803456	-	2.6089	ENSMUSG00000021629	Slc30a5	mRNA	stop_codon
chr13	101684090	101685104	-	13.1322	ENSMUSG00000041417	Pik3r1	mRNA	3'UTR
chr13	101767809	101768176	-	6.09108	ENSMUSG00000041417	Pik3r1	mRNA	5'UTR
chr13	103743277	103743872	-	10.0761	ENSMUSG00000032621	Srek1	mRNA	stop_codon
chr13	103752394	103752760	-	3.41669	ENSMUSG00000032621	Srek1	mRNA	CDS
chr13	104220037	104220399	-	6.36574	ENSMUSG00000021713	Ppwd1	mRNA	CDS
chr13	104228607	104228866	-	2.4486	ENSMUSG00000021713	Ppwd1	mRNA	CDS
chr13	104228607	104228866	-	2.4486	ENSMUSG00000021713	Ppwd1	mRNA	TSS
chr13	104792451	104792698	-	1.88202	ENSMUSG00000021715	Cwc27	mRNA	CDS
chr13	104792451	104792698	+	1.88202	ENSMUSG00000021716	Srek1ip1	mRNA	CDS
chr13	104792451	104792698	+	1.88202	ENSMUSG00000021716	Srek1ip1	mRNA	TSS
chr13	104792451	104792698	-	1.88202	ENSMUSG00000021715	Cwc27	mRNA	CDS
chr13	104792451	104792698	+	1.88202	ENSMUSG00000021716	Srek1ip1	mRNA	CDS
chr13	104792451	104792698	+	1.88202	ENSMUSG00000021716	Srek1ip1	mRNA	TSS
chr13	104837256	104837590	+	1.58595	ENSMUSG00000021716	Srek1ip1	mRNA	CDS
chr13	105250005	105250542	-	2.24514	ENSMUSG00000021720	Rnf180	mRNA	CDS
chr13	106794401	106794600	-	4.9478	ENSMUSG00000042590	Ipo11	mRNA	3'UTR
chr13	106795559	106796011	-	6.16657	ENSMUSG00000042590	Ipo11	mRNA	stop_codon
chr13	108047473	108048073	+	3.11279	ENSMUSG00000071180	2810008M24Rik	mRNA	3'UTR
chr13	108047473	108048073	+	3.11279	ENSMUSG00000071180	2810008M24Rik	mRNA	stop_codon
chr13	108158342	108158637	-	1.78453	ENSMUSG00000068184	Ndufaf2	mRNA	TSS
chr13	108282513	108282798	+	5.25272	ENSMUSG00000021696	Elovl7	mRNA	CDS
chr13	108282513	108282798	+	5.25272	ENSMUSG00000021696	Elovl7	mRNA	stop_codon
chr13	111426281	111426651	-	2.13963	ENSMUSG00000032745	Gpbp1	mRNA	3'UTR
chr13	111426281	111426651	-	2.13963	ENSMUSG00000032745	Gpbp1	mRNA	stop_codon
chr13	111714577	111715427	+	3.38723	ENSMUSG00000032727	Mier3	mRNA	3'UTR
chr13	111715602	111715926	+	3.99938	ENSMUSG00000032727	Mier3	mRNA	3'UTR
chr13	112503849	112505659	+	7.06256	ENSMUSG00000021756	Il6st	mRNA	3'UTR
chr13	112506339	112506565	+	1.82936	ENSMUSG00000021756	Il6st	mRNA	3'UTR
chr13	112522492	112524427	-	9.1239	ENSMUSG00000050377	Il31ra	mRNA	3'UTR
chr13	112927230	112927429	-	1.48555	ENSMUSG00000016018	Skiv2l2	mRNA	CDS
chr13	112927230	112927429	-	1.48555	ENSMUSG00000016018	Skiv2l2	mRNA	TSS
chr13	112947003	112947269	+	2.56625	ENSMUSG00000042426	Dhx29	mRNA	CDS
chr13	112989706	112990097	+	2.76033	ENSMUSG00000042417	Ccno	mRNA	CDS
chr13	112989706	112990097	+	2.76033	ENSMUSG00000042417	Ccno	mRNA	stop_codon
chr13	113593788	113594163	-	4.52992	ENSMUSG00000042364	Snx18	mRNA	3'UTR
chr13	113594391	113595027	-	5.49824	ENSMUSG00000042364	Snx18	mRNA	stop_codon
chr13	113616679	113617762	-	2.84701	ENSMUSG00000042364	Snx18	mRNA	CDS
chr13	113967572	113967946	+	2.42528	ENSMUSG00000042348	Arl15	mRNA	CDS
chr13	114154661	114155688	+	8.14642	ENSMUSG00000042348	Arl15	mRNA	3'UTR
chr13	114826082	114826281	+	1.94374	ENSMUSG00000015536	Mocs2	mRNA	3'UTR
chr13	114828281	114828480	+	1.6119	ENSMUSG00000015536	Mocs2	mRNA	3'UTR
chr13	116894826	116895094	-	5.02695	ENSMUSG00000021725	Parp8	mRNA	CDS
chr13	119469654	119469880	+	2.50856	ENSMUSG00000062822	4833420G17Rik	mRNA	CDS
chr13	119606692	119606923	+	4.86465	ENSMUSG00000094114	AC241593.1	mRNA	CDS
chr13	119606692	119606923	+	4.86465	ENSMUSG00000094114	AC241593.1	mRNA	TSS
chr13	119610129	119610389	+	3.15348	ENSMUSG00000094114	AC241593.1	mRNA	3'UTR
chr13	119699764	119700032	+	2.15577	ENSMUSG00000093930	Hmgcs1	mRNA	CDS
chr13	119766252	119767026	-	7.81128	ENSMUSG00000094870	Zfp131	mRNA	CDS
chr13	119828254	119828688	-	10.725	ENSMUSG00000094237	AF067063	mRNA	CDS
chr13	119893518	119893981	-	4.07137	ENSMUSG00000096284	Tcstv1	mRNA	CDS
chr13	120173260	120173480	+	3.49998	ENSMUSG00000095653	AC238940.1	mRNA	CDS
chr13	120173260	120173480	+	3.49998	ENSMUSG00000095653	AC238940.1	mRNA	TSS
chr13	120214714	120215126	-	6.5099	ENSMUSG00000094027	AC239678.2	mRNA	CDS
chr13	120240706	120241227	+	18.8477	ENSMUSG00000063846	AF067063	mRNA	CDS
chr13	120240706	120241227	+	18.8477	ENSMUSG00000063846	AF067063	mRNA	stop_codon
chr13	120308279	120308641	+	2.69657	ENSMUSG00000094796	BC147527	mRNA	CDS
chr13	120308279	120308641	+	2.69657	ENSMUSG00000094796	BC147527	mRNA	stop_codon
chr13	120317707	120318226	+	5.21488	ENSMUSG00000095821	Tcstv3	mRNA	CDS
chr13	120317707	120318226	+	5.21488	ENSMUSG00000095821	Tcstv3	mRNA	stop_codon
chr13	13996893	13997092	+	1.68848	ENSMUSG00000039242	B3galnt2	mRNA	CDS
chr13	13996893	13997092	+	1.68848	ENSMUSG00000039242	B3galnt2	mRNA	stop_codon
chr13	13998349	13998818	+	2.94248	ENSMUSG00000039242	B3galnt2	mRNA	3'UTR
chr13	14053888	14054317	-	4.80215	ENSMUSG00000021302	Ggps1	mRNA	CDS
chr13	14610434	14610740	-	2.99557	ENSMUSG00000015672	Mrpl32	mRNA	CDS
chr13	14610434	14610740	-	2.99557	ENSMUSG00000015672	Mrpl32	mRNA	stop_codon
chr13	14636590	14636866	+	2.66476	ENSMUSG00000039182	AW209491	mRNA	CDS
chr13	14637208	14637524	+	2.48129	ENSMUSG00000039182	AW209491	mRNA	CDS
chr13	17989392	17989782	-	10.2837	ENSMUSG00000075054	1600012F09Rik	mRNA	CDS
chr13	18866313	18866680	+	2.31853	ENSMUSG00000041236	Vps41	mRNA	3'UTR
chr13	20605110	20605351	+	2.93897	ENSMUSG00000041112	Elmo1	mRNA	CDS
chr13	20605110	20605351	+	2.93897	ENSMUSG00000041112	Elmo1	mRNA	stop_codon
chr13	21180715	21180914	+	1.56005	ENSMUSG00000021326	Trim27	mRNA	CDS
chr13	21192127	21192509	+	5.85586	ENSMUSG00000021326	Trim27	mRNA	CDS
chr13	21363580	21364051	+	7.76323	ENSMUSG00000036721	Zscan12	mRNA	CDS
chr13	21366557	21366756	+	1.73501	ENSMUSG00000036721	Zscan12	mRNA	CDS
chr13	21368563	21369832	+	10.7603	ENSMUSG00000036721	Zscan12	mRNA	CDS
chr13	21495426	21495705	+	5.69616	ENSMUSG00000078139	AK157302	mRNA	CDS
chr13	21495426	21495705	+	5.69616	ENSMUSG00000078139	AK157302	mRNA	stop_codon
chr13	21958544	21958810	+	1.6243	ENSMUSG00000006720	Zfp184	mRNA	CDS
chr13	21959274	21959523	+	2.33637	ENSMUSG00000006720	Zfp184	mRNA	CDS
chr13	21959776	21960357	+	3.15707	ENSMUSG00000006720	Zfp184	mRNA	CDS
chr13	23423512	23423908	-	3.27857	ENSMUSG00000036376	Abt1	mRNA	CDS
chr13	23692176	23692375	+	1.43228	ENSMUSG00000018102	Hist1h2bc	mRNA	3'UTR
chr13	24036185	24036608	-	1.51398	ENSMUSG00000021338	Lrrc16a	mRNA	CDS
chr13	24280561	24280760	-	1.36801	ENSMUSG00000021338	Lrrc16a	mRNA	5'UTR
chr13	24280561	24280760	-	1.36801	ENSMUSG00000021338	Lrrc16a	mRNA	TSS
chr13	24992960	24993219	-	2.47165	ENSMUSG00000021339	Mrs2	mRNA	stop_codon
chr13	32802338	32803044	+	3.08542	ENSMUSG00000021400	Wrnip1	mRNA	CDS
chr13	32821914	32822274	+	5.16362	ENSMUSG00000021400	Wrnip1	mRNA	CDS
chr13	32821914	32822274	+	5.16362	ENSMUSG00000021400	Wrnip1	mRNA	stop_codon
chr13	32881806	32882046	-	2.60752	ENSMUSG00000079049	Serpinb1c	mRNA	CDS
chr13	32881806	32882046	-	2.60752	ENSMUSG00000079049	Serpinb1c	mRNA	stop_codon
chr13	32883775	32884076	-	1.48163	ENSMUSG00000079049	Serpinb1c	mRNA	CDS
chr13	34027801	34028142	+	1.90245	ENSMUSG00000021408	Ripk1	mRNA	CDS
chr13	34029981	34030239	+	1.62468	ENSMUSG00000021408	Ripk1	mRNA	CDS
chr13	34032489	34033057	+	3.39649	ENSMUSG00000021408	Ripk1	mRNA	stop_codon
chr13	34074338	34074780	-	6.5527	ENSMUSG00000058672	Tubb2a	mRNA	CDS
chr13	34074338	34074780	-	6.5527	ENSMUSG00000058672	Tubb2a	mRNA	stop_codon
chr13	34075092	34075550	-	5.02919	ENSMUSG00000058672	Tubb2a	mRNA	CDS
chr13	34127381	34127802	-	5.87282	ENSMUSG00000045136	Tubb2b	mRNA	stop_codon
chr13	34127381	34127802	-	5.87282	ENSMUSG00000045136	Tubb2b	mRNA	CDS
chr13	34128118	34128584	-	7.41952	ENSMUSG00000045136	Tubb2b	mRNA	CDS
chr13	34130177	34130376	-	1.17181	ENSMUSG00000045136	Tubb2b	mRNA	5'UTR
chr13	34130177	34130376	-	1.17181	ENSMUSG00000045136	Tubb2b	mRNA	TSS
chr13	34180547	34180890	-	2.97575	ENSMUSG00000038267	Slc22a23	mRNA	3'UTR
chr13	34181145	34183283	-	10.9761	ENSMUSG00000038267	Slc22a23	mRNA	3'UTR
chr13	34883545	34884012	+	2.33037	ENSMUSG00000021413	Prpf4b	mRNA	CDS
chr13	34886644	34886843	+	1.73179	ENSMUSG00000021413	Prpf4b	mRNA	CDS
chr13	34901393	34901734	+	5.99649	ENSMUSG00000021413	Prpf4b	mRNA	CDS
chr13	34901393	34901734	+	5.99649	ENSMUSG00000021413	Prpf4b	mRNA	stop_codon
chr13	34910197	34911262	-	4.18367	ENSMUSG00000021414	1700026J04Rik	mRNA	CDS
chr13	3573652	3573896	-	2.01751	ENSMUSG00000033799	BC016423	mRNA	CDS
chr13	3574732	3575236	-	3.13316	ENSMUSG00000033799	BC016423	mRNA	CDS
chr13	35815748	35816575	+	4.11132	ENSMUSG00000059288	Cdyl	mRNA	CDS
chr13	3581796	3582028	-	2.488	ENSMUSG00000033799	BC016423	mRNA	CDS
chr13	3584623	3585105	-	2.32826	ENSMUSG00000033799	BC016423	mRNA	CDS
chr13	35856559	35856862	+	1.83413	ENSMUSG00000059288	Cdyl	mRNA	CDS
chr13	35872400	35872724	+	2.71692	ENSMUSG00000059288	Cdyl	mRNA	stop_codon
chr13	3588335	3588689	-	1.49819	ENSMUSG00000033799	BC016423	mRNA	CDS
chr13	3589941	3590351	-	1.52814	ENSMUSG00000033799	BC016423	mRNA	CDS
chr13	35979601	35979807	-	3.11288	ENSMUSG00000046573	Lyrm4	mRNA	stop_codon
chr13	35979601	35979807	-	3.11288	ENSMUSG00000046573	Lyrm4	mRNA	3'UTR
chr13	36204776	36204987	+	2.7768	ENSMUSG00000021420	Fars2	mRNA	CDS
chr1	33739160	33740494	+	8.66417	ENSMUSG00000004768	Rab23	mRNA	3'UTR
chr1	33776401	33777470	-	3.25682	ENSMUSG00000042197	Zfp451	mRNA	CDS
chr13	38022318	38022882	-	3.58466	ENSMUSG00000044566	Cage1	mRNA	CDS
chr13	38023182	38023394	-	2.25029	ENSMUSG00000044566	Cage1	mRNA	CDS
chr13	38060892	38061352	+	2.33851	ENSMUSG00000021428	Riok1	mRNA	3'UTR
chr13	38221194	38221393	+	2.47342	ENSMUSG00000021431	Snrnp48	mRNA	CDS
chr13	38346365	38346587	+	1.80468	ENSMUSG00000039004	Bmp6	mRNA	CDS
chr13	38499095	38499367	+	1.75566	ENSMUSG00000039004	Bmp6	mRNA	3'UTR
chr13	38499095	38499367	+	1.75566	ENSMUSG00000039004	Bmp6	mRNA	stop_codon
chr13	38500349	38500768	-	3.69487	ENSMUSG00000038991	Txndc5	mRNA	3'UTR
chr13	38501117	38501777	-	4.19447	ENSMUSG00000038991	Txndc5	mRNA	3'UTR
chr13	38501117	38501777	-	4.19447	ENSMUSG00000038991	Txndc5	mRNA	stop_codon
chr13	38506890	38507089	-	1.29571	ENSMUSG00000038991	Txndc5	mRNA	CDS
chr13	38603742	38604028	-	4.23715	ENSMUSG00000038982	Muted	mRNA	CDS
chr13	38603742	38604028	-	4.23715	ENSMUSG00000038982	Muted	mRNA	stop_codon
chr13	3883984	3884409	-	6.03504	ENSMUSG00000021215	Net1	mRNA	CDS
chr13	3883984	3884409	-	6.03504	ENSMUSG00000021215	Net1	mRNA	stop_codon
chr13	38932372	38932914	-	4.5003	ENSMUSG00000021432	Slc35b3	mRNA	3'UTR
chr13	38932372	38932914	-	4.5003	ENSMUSG00000021432	Slc35b3	mRNA	stop_codon
chr13	3932533	3933680	+	10.4276	ENSMUSG00000021216	Tubal3	mRNA	CDS
chr13	41310168	41310901	-	6.86699	ENSMUSG00000021365	Nedd9	mRNA	3'UTR
chr13	41311617	41312150	-	9.92071	ENSMUSG00000021365	Nedd9	mRNA	CDS
chr13	41315774	41316915	-	4.83905	ENSMUSG00000021365	Nedd9	mRNA	CDS
chr13	41338711	41338940	-	2.36576	ENSMUSG00000021365	Nedd9	mRNA	CDS
chr13	42154603	42156826	+	6.0267	ENSMUSG00000021366	Hivep1	mRNA	CDS
chr13	42156964	42158364	+	4.41234	ENSMUSG00000021366	Hivep1	mRNA	CDS
chr13	42158522	42158750	+	1.94974	ENSMUSG00000021366	Hivep1	mRNA	CDS
chr13	42159777	42160218	+	2.46885	ENSMUSG00000021366	Hivep1	mRNA	CDS
chr13	42181320	42182056	+	3.91165	ENSMUSG00000021366	Hivep1	mRNA	CDS
chr13	42183295	42184665	+	6.24879	ENSMUSG00000021366	Hivep1	mRNA	CDS
chr13	42307035	42307266	+	2.97754	ENSMUSG00000021367	Edn1	mRNA	3'UTR
chr13	43394737	43395096	+	6.26257	ENSMUSG00000054021	Sirt5	mRNA	3'UTR
chr13	43394737	43395096	+	6.26257	ENSMUSG00000054021	Sirt5	mRNA	stop_codon
chr13	44902179	44903352	+	7.23667	ENSMUSG00000038518	Jarid2	mRNA	CDS
chr13	44906233	44906432	+	1.9553	ENSMUSG00000038518	Jarid2	mRNA	CDS
chr13	45545995	45546332	+	4.12738	ENSMUSG00000000253	Gmpr	mRNA	3'UTR
chr13	45545995	45546332	+	4.12738	ENSMUSG00000000253	Gmpr	mRNA	stop_codon
chr13	46680807	46681112	-	2.00875	ENSMUSG00000021374	Nup153	mRNA	3'UTR
chr13	46686735	46687498	-	2.28398	ENSMUSG00000021374	Nup153	mRNA	CDS
chr13	46693551	46694083	-	9.95232	ENSMUSG00000021374	Nup153	mRNA	CDS
chr13	47080436	47080635	+	1.64933	ENSMUSG00000038080	Kdm1b	mRNA	CDS
chr13	47082875	47083097	+	1.80913	ENSMUSG00000038080	Kdm1b	mRNA	3'UTR
chr13	47082875	47083097	+	1.80913	ENSMUSG00000038080	Kdm1b	mRNA	stop_codon
chr13	47105538	47105771	-	1.31296	ENSMUSG00000021377	Dek	mRNA	CDS
chr13	49195601	49196218	+	8.02495	ENSMUSG00000037966	Ninj1	mRNA	3'UTR
chr13	49230862	49231331	-	8.391	ENSMUSG00000021384	Susd3	mRNA	3'UTR
chr13	49230862	49231331	-	8.391	ENSMUSG00000021384	Susd3	mRNA	stop_codon
chr13	49461454	49461754	+	1.61568	ENSMUSG00000021385	Ippk	mRNA	CDS
chr13	49461454	49461754	+	1.61568	ENSMUSG00000021385	Ippk	mRNA	stop_codon
chr13	49461883	49462331	+	2.24322	ENSMUSG00000021385	Ippk	mRNA	3'UTR
chr13	49661003	49662075	+	2.50773	ENSMUSG00000021392	Nol8	mRNA	CDS
chr13	49662422	49662621	+	1.46111	ENSMUSG00000021392	Nol8	mRNA	CDS
chr13	51139371	51139747	+	3.62903	ENSMUSG00000021395	Spin1	mRNA	CDS
chr13	51148810	51149424	+	8.5625	ENSMUSG00000021395	Spin1	mRNA	stop_codon
chr13	51418834	51420198	+	4.02748	ENSMUSG00000067586	S1pr3	mRNA	CDS
chr13	51420610	51421438	+	4.61569	ENSMUSG00000067586	S1pr3	mRNA	3'UTR
chr13	51421618	51422040	+	3.46543	ENSMUSG00000067586	S1pr3	mRNA	3'UTR
chr13	51676254	51676486	+	1.98286	ENSMUSG00000035139	Secisbp2	mRNA	CDS
chr13	51678791	51679033	+	2.45206	ENSMUSG00000035139	Secisbp2	mRNA	CDS
chr13	51679626	51679932	+	3.05751	ENSMUSG00000035139	Secisbp2	mRNA	CDS
chr13	51683278	51683777	+	5.79512	ENSMUSG00000035139	Secisbp2	mRNA	3'UTR
chr13	51683278	51683777	+	5.79512	ENSMUSG00000035139	Secisbp2	mRNA	stop_codon
chr13	51701363	51701722	-	9.77042	ENSMUSG00000021451	Sema4d	mRNA	3'UTR
chr13	51702430	51703404	-	10.6476	ENSMUSG00000021451	Sema4d	mRNA	CDS
chr13	52507089	52508305	-	4.17615	ENSMUSG00000047842	Diras2	mRNA	CDS
chr13	52530268	52530865	-	20.2891	ENSMUSG00000047842	Diras2	mRNA	5'UTR
chr13	52967295	52968071	-	6.38734	ENSMUSG00000056749	Nfil3	mRNA	CDS
chr13	52968201	52968921	-	3.39574	ENSMUSG00000056749	Nfil3	mRNA	CDS
chr13	53333378	53333877	-	3.03822	ENSMUSG00000021468	Sptlc1	mRNA	3'UTR
chr13	54459865	54460249	-	4.08598	ENSMUSG00000025872	Thoc3	mRNA	3'UTR
chr13	54459865	54460249	-	4.08598	ENSMUSG00000025872	Thoc3	mRNA	stop_codon
chr13	54593727	54594208	-	1.62595	ENSMUSG00000047547	Cltb	mRNA	stop_codon
chr13	54610957	54611277	-	1.38463	ENSMUSG00000047547	Cltb	mRNA	CDS
chr13	54610957	54611277	-	1.38463	ENSMUSG00000047547	Cltb	mRNA	TSS
chr13	54787249	54787790	+	5.2855	ENSMUSG00000074895	Eif4e1b	mRNA	stop_codon
chr13	55034867	55035088	-	1.77762	ENSMUSG00000025878	Uimc1	mRNA	CDS
chr13	55075559	55076000	-	2.7656	ENSMUSG00000025878	Uimc1	mRNA	CDS
chr13	55093082	55093326	-	1.27916	ENSMUSG00000025878	Uimc1	mRNA	CDS
chr13	55213547	55214066	+	5.68117	ENSMUSG00000021488	Nsd1	mRNA	CDS
chr13	55245642	55246239	+	4.88873	ENSMUSG00000021488	Nsd1	mRNA	CDS
chr13	55246689	55247041	+	2.09442	ENSMUSG00000021488	Nsd1	mRNA	CDS
chr13	55247384	55248077	+	4.8156	ENSMUSG00000021488	Nsd1	mRNA	CDS
chr13	55310227	55310625	+	1.6489	ENSMUSG00000021488	Nsd1	mRNA	CDS
chr13	55312119	55314375	+	7.722	ENSMUSG00000021488	Nsd1	mRNA	CDS
chr13	55595468	55595667	+	1.50953	ENSMUSG00000058569	Tmed9	mRNA	CDS
chr13	55596841	55597220	+	4.7328	ENSMUSG00000058569	Tmed9	mRNA	3'UTR
chr13	55596841	55597220	+	4.7328	ENSMUSG00000058569	Tmed9	mRNA	stop_codon
chr13	55623057	55623256	+	1.88983	ENSMUSG00000021501	Caml	mRNA	CDS
chr13	55623057	55623256	+	1.88983	ENSMUSG00000021501	Caml	mRNA	TSS
chr13	55624711	55625064	+	5.77002	ENSMUSG00000021501	Caml	mRNA	CDS
chr13	55638026	55638365	+	1.66127	ENSMUSG00000021500	Ddx46	mRNA	CDS
chr13	55725718	55726122	+	6.46033	ENSMUSG00000021497	Txndc15	mRNA	3'UTR
chr13	55725718	55726122	+	6.46033	ENSMUSG00000021497	Txndc15	mRNA	stop_codon
chr13	56438322	56438521	+	1.73646	ENSMUSG00000021509	Slc25a48	mRNA	5'UTR
chr13	56438322	56438521	+	1.73646	ENSMUSG00000021509	Slc25a48	mRNA	TSS
chr13	56470281	56470549	+	1.53182	ENSMUSG00000021509	Slc25a48	mRNA	stop_codon
chr13	56472108	56472422	+	6.54253	ENSMUSG00000021509	Slc25a48	mRNA	3'UTR
chr13	56472599	56473004	+	5.43184	ENSMUSG00000021509	Slc25a48	mRNA	3'UTR
chr13	56473235	56474062	+	9.20072	ENSMUSG00000021509	Slc25a48	mRNA	3'UTR
chr13	57429174	57429527	-	3.18924	ENSMUSG00000056222	Spock1	mRNA	CDS
chr13	57429174	57429527	-	3.18924	ENSMUSG00000056222	Spock1	mRNA	stop_codon
chr13	58409011	58410053	+	7.73834	ENSMUSG00000035367	Rmi1	mRNA	CDS
chr13	59450014	59450451	-	1.99963	ENSMUSG00000021557	Agtpbp1	mRNA	stop_codon
chr13	59500174	59500702	-	2.31511	ENSMUSG00000021557	Agtpbp1	mRNA	CDS
chr13	59635039	59635688	-	4.26319	ENSMUSG00000021556	Golm1	mRNA	3'UTR
chr13	59636070	59636269	-	1.58298	ENSMUSG00000021556	Golm1	mRNA	3'UTR
chr13	59636570	59637452	-	3.64087	ENSMUSG00000021556	Golm1	mRNA	3'UTR
chr13	59640072	59640319	-	3.78312	ENSMUSG00000021556	Golm1	mRNA	CDS
chr13	59756514	59757096	-	4.25203	ENSMUSG00000044792	Isca1	mRNA	3'UTR
chr13	59756514	59757096	-	4.25203	ENSMUSG00000044792	Isca1	mRNA	stop_codon
chr13	59782073	59782441	-	2.50333	ENSMUSG00000035248	Zcchc6	mRNA	CDS
chr13	59799741	59800520	-	5.04871	ENSMUSG00000035248	Zcchc6	mRNA	CDS
chr13	59821660	59822110	-	4.56731	ENSMUSG00000035248	Zcchc6	mRNA	CDS
chr13	62369908	62370158	-	3.65887	ENSMUSG00000094942	CT573034.1	mRNA	CDS
chr13	62773438	62773909	-	4.91367	ENSMUSG00000091183	Gm3604	mRNA	CDS
chr13	62774035	62774917	-	5.70565	ENSMUSG00000091183	Gm3604	mRNA	CDS
chr13	63015436	63015857	+	3.16863	ENSMUSG00000021458	2010111I01Rik	mRNA	CDS
chr13	63301824	63302271	+	9.04555	ENSMUSG00000021458	2010111I01Rik	mRNA	3'UTR
chr1	36335831	36336568	-	6.78251	ENSMUSG00000010453	Kansl3	mRNA	3'UTR
chr13	64196273	64196629	-	6.03475	ENSMUSG00000033102	Cdc14b	mRNA	3'UTR
chr1	36423374	36423675	-	3.31285	ENSMUSG00000001143	Lman2l	mRNA	3'UTR
chr1	36423895	36424340	-	4.98916	ENSMUSG00000001143	Lman2l	mRNA	3'UTR
chr13	64438881	64439663	+	2.28493	ENSMUSG00000021483	Cdk20	mRNA	3'UTR
chr1	36471740	36473023	+	5.27682	ENSMUSG00000037408	Cnnm4	mRNA	CDS
chr1	36506409	36506620	+	2.23841	ENSMUSG00000037408	Cnnm4	mRNA	CDS
chr1	36506409	36506620	+	2.23841	ENSMUSG00000037408	Cnnm4	mRNA	stop_codon
chr13	65066549	65066866	-	4.82956	ENSMUSG00000038212	Hiatl1	mRNA	CDS
chr13	65066549	65066866	-	4.82956	ENSMUSG00000038212	Hiatl1	mRNA	stop_codon
chr13	65194499	65194824	-	1.4497	ENSMUSG00000032999	Nlrp4f	mRNA	CDS
chr13	65195094	65195555	-	1.1232	ENSMUSG00000032999	Nlrp4f	mRNA	CDS
chr13	66996974	66997341	+	3.24672	ENSMUSG00000021518	Ptdss1	mRNA	3'UTR
chr13	66996974	66997341	+	3.24672	ENSMUSG00000021518	Ptdss1	mRNA	stop_codon
chr13	67069463	67069956	-	4.6097	ENSMUSG00000058883	Zfp708	mRNA	3'UTR
chr13	67070184	67070549	-	1.46287	ENSMUSG00000058883	Zfp708	mRNA	CDS
chr13	67070966	67071271	-	2.05788	ENSMUSG00000058883	Zfp708	mRNA	CDS
chr13	67138729	67138953	+	3.00276	ENSMUSG00000057396	Zfp759	mRNA	CDS
chr13	67139229	67139869	+	2.18824	ENSMUSG00000057396	Zfp759	mRNA	CDS
chr13	67140256	67141157	+	2.23187	ENSMUSG00000057396	Zfp759	mRNA	3'UTR
chr13	67491716	67492025	-	1.95024	ENSMUSG00000071291	Zfp58	mRNA	CDS
chr13	67590337	67590595	-	2.95878	ENSMUSG00000058093	AA987161	mRNA	3'UTR
chr13	67592180	67593332	-	5.36929	ENSMUSG00000058093	AA987161	mRNA	CDS
chr13	67747872	67748309	-	4.70913	ENSMUSG00000058331	Zfp85-rs1	mRNA	3'UTR
chr13	67748468	67749354	-	3.80658	ENSMUSG00000058331	Zfp85-rs1	mRNA	CDS
chr1	36804447	36804667	-	2.18922	ENSMUSG00000026116	Tmem131	mRNA	CDS
chr1	36807931	36808405	-	2.65727	ENSMUSG00000026116	Tmem131	mRNA	CDS
chr13	68583653	68583921	+	3.20545	ENSMUSG00000021532	Fastkd3	mRNA	CDS
chr13	68584262	68584888	+	4.74132	ENSMUSG00000021532	Fastkd3	mRNA	CDS
chr13	69498044	69498983	-	8.91036	ENSMUSG00000034575	Papd7	mRNA	3'UTR
chr13	69499418	69500174	-	5.25026	ENSMUSG00000034575	Papd7	mRNA	3'UTR
chr13	69499418	69500174	-	5.25026	ENSMUSG00000034575	Papd7	mRNA	stop_codon
chr13	69502150	69502390	-	1.25934	ENSMUSG00000034575	Papd7	mRNA	CDS
chr13	69633572	69633775	+	1.98032	ENSMUSG00000021595	Nsun2	mRNA	CDS
chr13	69633572	69633775	+	1.98032	ENSMUSG00000021595	Nsun2	mRNA	stop_codon
chr13	70602329	70603729	-	3.56296	ENSMUSG00000034525	BC018507	mRNA	CDS
chr13	70603889	70606876	-	7.9647	ENSMUSG00000034525	BC018507	mRNA	CDS
chr13	70608735	70609168	-	2.66831	ENSMUSG00000034525	BC018507	mRNA	CDS
chr13	73514334	73514616	+	3.57263	ENSMUSG00000021608	Lpcat1	mRNA	CDS
chr13	73514334	73514616	+	3.57263	ENSMUSG00000021608	Lpcat1	mRNA	stop_codon
chr13	73620203	73620445	+	1.40128	ENSMUSG00000021610	Clptm1l	mRNA	3'UTR
chr13	73628075	73628674	+	4.69121	ENSMUSG00000021611	Tert	mRNA	CDS
chr13	73634077	73634348	+	1.99156	ENSMUSG00000021611	Tert	mRNA	CDS
chr13	73814843	73815435	+	6.25701	ENSMUSG00000017756	Slc12a7	mRNA	3'UTR
chr13	73815644	73816028	+	2.11711	ENSMUSG00000017756	Slc12a7	mRNA	3'UTR
chr1	37408045	37408326	+	2.71633	ENSMUSG00000026113	Inpp4a	mRNA	stop_codon
chr13	74192708	74193202	-	4.6424	ENSMUSG00000034152	Exoc3	mRNA	CDS
chr13	74199456	74199655	-	1.56691	ENSMUSG00000034152	Exoc3	mRNA	CDS
chr1	37420262	37420560	-	9.06724	ENSMUSG00000026112	6330578E17Rik	mRNA	3'UTR
chr1	37420262	37420560	-	9.06724	ENSMUSG00000026112	6330578E17Rik	mRNA	stop_codon
chr1	37444383	37444585	-	3.50431	ENSMUSG00000026110	Mgat4a	mRNA	3'UTR
chr1	37444383	37444585	-	3.50431	ENSMUSG00000026110	Mgat4a	mRNA	stop_codon
chr13	75707572	75707796	+	2.77738	ENSMUSG00000001542	Ell2	mRNA	CDS
chr13	77043831	77044095	-	2.32473	ENSMUSG00000021597	Ankrd32	mRNA	CDS
chr13	77046381	77046721	-	2.6106	ENSMUSG00000021597	Ankrd32	mRNA	CDS
chr13	77192616	77193107	+	8.82704	ENSMUSG00000071252	2210408I21Rik	mRNA	CDS
chr1	37879027	37879226	-	2.88785	ENSMUSG00000026088	Mitd1	mRNA	stop_codon
chr1	37995633	37995832	-	1.375	ENSMUSG00000058407	Txndc9	mRNA	CDS
chr1	38018765	38019644	+	2.36381	ENSMUSG00000026083	Eif5b	mRNA	CDS
chr1	38021445	38021811	+	2.0769	ENSMUSG00000026083	Eif5b	mRNA	CDS
chr1	38022164	38022363	+	1.28689	ENSMUSG00000026083	Eif5b	mRNA	CDS
chr1	38035850	38036325	+	2.1807	ENSMUSG00000026083	Eif5b	mRNA	CDS
chr1	38045610	38045847	+	1.42102	ENSMUSG00000026083	Eif5b	mRNA	CDS
chr1	38088029	38088739	-	5.42326	ENSMUSG00000026082	Rev1	mRNA	CDS
chr1	38129462	38129661	-	1.73962	ENSMUSG00000026082	Rev1	mRNA	5'UTR
chr1	38129462	38129661	-	1.73962	ENSMUSG00000026082	Rev1	mRNA	TSS
chr13	84294718	84294965	+	3.84679	ENSMUSG00000035762	Tmem161b	mRNA	CDS
chr13	84294718	84294965	+	3.84679	ENSMUSG00000035762	Tmem161b	mRNA	stop_codon
chr13	8757262	8757619	+	3.47628	ENSMUSG00000052551	Adarb2	mRNA	stop_codon
chr13	8973075	8973327	-	1.83669	ENSMUSG00000021149	Gtpbp4	mRNA	CDS
chr13	8973075	8973327	-	1.83669	ENSMUSG00000021149	Gtpbp4	mRNA	stop_codon
chr13	8974108	8974363	-	1.80718	ENSMUSG00000021149	Gtpbp4	mRNA	CDS
chr1	38987650	38988022	+	1.46685	ENSMUSG00000026078	Pdcl3	mRNA	TSS
chr13	91700844	91701043	+	2.38875	ENSMUSG00000003992	Ssbp2	mRNA	3'UTR
chr13	9170532	9171056	+	1.94925	ENSMUSG00000033499	Larp4b	mRNA	CDS
chr13	9170532	9171056	+	1.94925	ENSMUSG00000033499	Larp4b	mRNA	stop_codon
chr13	9171314	9171596	+	3.07765	ENSMUSG00000033499	Larp4b	mRNA	3'UTR
chr13	92211984	92212602	-	2.98704	ENSMUSG00000014850	Msh3	mRNA	3'UTR
chr13	92211984	92212602	-	2.98704	ENSMUSG00000014850	Msh3	mRNA	stop_codon
chr13	93040899	93041560	-	2.04024	ENSMUSG00000047419	Cmya5	mRNA	3'UTR
chr13	93040899	93041560	-	2.04024	ENSMUSG00000047419	Cmya5	mRNA	stop_codon
chr1	39361770	39362207	+	2.6038	ENSMUSG00000026077	Npas2	mRNA	stop_codon
chr1	39362659	39362970	+	3.21918	ENSMUSG00000026077	Npas2	mRNA	3'UTR
chr1	39372062	39372686	-	6.83607	ENSMUSG00000003134	Tbc1d8	mRNA	CDS
chr1	39372062	39372686	-	6.83607	ENSMUSG00000003134	Tbc1d8	mRNA	stop_codon
chr13	93940466	93940850	+	2.34602	ENSMUSG00000042082	Arsb	mRNA	CDS
chr13	93940466	93940850	+	2.34602	ENSMUSG00000042082	Arsb	mRNA	stop_codon
chr13	94174023	94174719	+	7.17028	ENSMUSG00000045312	Lhfpl2	mRNA	CDS
chr13	94191848	94192788	+	6.36962	ENSMUSG00000045312	Lhfpl2	mRNA	3'UTR
chr13	94193753	94194654	+	7.41921	ENSMUSG00000045312	Lhfpl2	mRNA	3'UTR
chr13	94203964	94204163	-	2.2069	ENSMUSG00000021687	Scamp1	mRNA	CDS
chr13	94203964	94204163	-	2.2069	ENSMUSG00000021687	Scamp1	mRNA	stop_codon
chr13	94476929	94477242	+	1.30313	ENSMUSG00000021686	Ap3b1	mRNA	CDS
chr13	95336174	95337292	+	7.89214	ENSMUSG00000041995	Zbed3	mRNA	CDS
chr13	95635477	95635730	-	1.48724	ENSMUSG00000021676	Iqgap2	mRNA	CDS
chr13	96414591	96414833	+	3.02181	ENSMUSG00000021671	Poc5	mRNA	3'UTR
chr13	96414591	96414833	+	3.02181	ENSMUSG00000021671	Poc5	mRNA	stop_codon
chr13	96483491	96484065	-	3.02732	ENSMUSG00000021668	Polk	mRNA	CDS
chr13	96486780	96487070	-	3.57012	ENSMUSG00000021668	Polk	mRNA	CDS
chr13	96650277	96650689	-	5.3418	ENSMUSG00000021670	Hmgcr	mRNA	stop_codon
chr13	96650277	96650689	-	5.3418	ENSMUSG00000021670	Hmgcr	mRNA	3'UTR
chr13	96650965	96651209	-	2.48552	ENSMUSG00000021670	Hmgcr	mRNA	CDS
chr13	96924749	96924948	+	1.79616	ENSMUSG00000091387	Gcnt4	mRNA	5'UTR
chr13	96924749	96924948	+	1.79616	ENSMUSG00000091387	Gcnt4	mRNA	TSS
chr13	96946232	96948210	+	10.1801	ENSMUSG00000091387	Gcnt4	mRNA	CDS
chr13	96949599	96950129	+	2.31485	ENSMUSG00000091387	Gcnt4	mRNA	3'UTR
chr13	97175611	97176093	+	3.80655	ENSMUSG00000021666	Gfm2	mRNA	3'UTR
chr13	97175611	97176093	+	3.80655	ENSMUSG00000021666	Gfm2	mRNA	stop_codon
chr13	97899542	97899936	-	3.81532	ENSMUSG00000021662	Rgnef	mRNA	stop_codon
chr13	97930778	97931141	-	4.21149	ENSMUSG00000021662	Rgnef	mRNA	CDS
chr13	98248528	98249376	-	7.70046	ENSMUSG00000041747	Utp15	mRNA	3'UTR
chr13	98692065	98692339	-	5.25903	ENSMUSG00000052485	Tmem171	mRNA	CDS
chr13	98814962	98815275	-	1.50468	ENSMUSG00000041685	Fcho2	mRNA	5'UTR
chr13	98844063	98844497	-	5.12803	ENSMUSG00000009470	Tnpo1	mRNA	3'UTR
chr13	99319825	99320161	-	1.78985	ENSMUSG00000021650	Ptcd2	mRNA	stop_codon
chr13	99319825	99320161	-	1.78985	ENSMUSG00000021650	Ptcd2	mRNA	3'UTR
chr13	99414752	99415540	+	4.77441	ENSMUSG00000041632	Mrps27	mRNA	3'UTR
chr13	99421842	99422128	-	4.11416	ENSMUSG00000052727	Mtap1b	mRNA	3'UTR
chr13	99424799	99426016	-	4.99492	ENSMUSG00000052727	Mtap1b	mRNA	3'UTR
chr13	99427084	99427457	-	2.32943	ENSMUSG00000052727	Mtap1b	mRNA	CDS
chr13	99429212	99429901	-	3.30771	ENSMUSG00000052727	Mtap1b	mRNA	CDS
chr13	99430085	99430959	-	2.69805	ENSMUSG00000052727	Mtap1b	mRNA	CDS
chr13	99432915	99435455	-	3.44254	ENSMUSG00000052727	Mtap1b	mRNA	CDS
chr1	40313112	40313876	+	7.10285	ENSMUSG00000026072	Il1r1	mRNA	3'UTR
chr1	40313112	40313876	+	7.10285	ENSMUSG00000026072	Il1r1	mRNA	stop_codon
chr1	40629337	40629664	+	5.01212	ENSMUSG00000026065	Slc9a4	mRNA	CDS
chr1	40629337	40629664	+	5.01212	ENSMUSG00000026065	Slc9a4	mRNA	stop_codon
chr1	40629807	40630099	+	4.08438	ENSMUSG00000026065	Slc9a4	mRNA	3'UTR
chr1	40772377	40772726	-	6.08524	ENSMUSG00000041945	Mfsd9	mRNA	CDS
chr1	40772893	40774546	-	9.01808	ENSMUSG00000041945	Mfsd9	mRNA	CDS
chr14	101634175	101634392	-	2.3402	ENSMUSG00000075486	Commd6	mRNA	3'UTR
chr14	101634175	101634392	-	2.3402	ENSMUSG00000075486	Commd6	mRNA	stop_codon
chr14	101899994	101900489	+	3.19292	ENSMUSG00000033060	Lmo7	mRNA	CDS
chr14	101919208	101919651	+	2.0043	ENSMUSG00000033060	Lmo7	mRNA	CDS
chr14	101925980	101926295	+	1.53595	ENSMUSG00000033060	Lmo7	mRNA	CDS
chr14	101929176	101929375	+	2.26465	ENSMUSG00000033060	Lmo7	mRNA	CDS
chr14	103082986	103083510	-	3.39699	ENSMUSG00000022124	Fbxl3	mRNA	CDS
chr14	103099156	103099478	-	3.21811	ENSMUSG00000022124	Fbxl3	mRNA	5'UTR
chr14	103113803	103114200	-	3.32331	ENSMUSG00000033004	Mycbp2	mRNA	3'UTR
chr14	103113803	103114200	-	3.32331	ENSMUSG00000033004	Mycbp2	mRNA	stop_codon
chr14	103155124	103155323	-	1.50639	ENSMUSG00000033004	Mycbp2	mRNA	CDS
chr14	103155944	103156590	-	2.77369	ENSMUSG00000033004	Mycbp2	mRNA	CDS
chr14	103702639	103702979	+	2.17807	ENSMUSG00000055717	Slain1	mRNA	CDS
chr14	103703741	103704190	+	5.83597	ENSMUSG00000055717	Slain1	mRNA	3'UTR
chr14	103703741	103704190	+	5.83597	ENSMUSG00000055717	Slain1	mRNA	stop_codon
chr14	104465634	104466877	-	9.48483	ENSMUSG00000048349	Pou4f1	mRNA	CDS
chr14	104478627	104480349	-	9.29099	ENSMUSG00000022120	Rnf219	mRNA	CDS
chr14	105115087	105115424	-	1.34304	ENSMUSG00000022119	Rbm26	mRNA	stop_codon
chr14	105150690	105150948	-	1.36093	ENSMUSG00000022119	Rbm26	mRNA	CDS
chr14	105151319	105151518	-	1.35853	ENSMUSG00000022119	Rbm26	mRNA	CDS
chr14	105153433	105153632	-	1.7352	ENSMUSG00000022119	Rbm26	mRNA	CDS
chr14	118162725	118163000	+	2.01301	ENSMUSG00000022131	Gpr180	mRNA	3'UTR
chr14	118162725	118163000	+	2.01301	ENSMUSG00000022131	Gpr180	mRNA	stop_codon
chr14	118484227	118484426	-	2.68488	ENSMUSG00000032849	Abcc4	mRNA	3'UTR
chr14	118484227	118484426	-	2.68488	ENSMUSG00000032849	Abcc4	mRNA	stop_codon
chr14	120946820	120947255	+	3.51705	ENSMUSG00000030662	Ipo5	mRNA	3'UTR
chr14	122037947	122038339	+	2.60935	ENSMUSG00000071229	Timm8a2	mRNA	3'UTR
chr14	14012551	14012809	+	2.14244	ENSMUSG00000021738	Atxn7	mRNA	5'UTR
chr14	14012551	14012809	+	2.14244	ENSMUSG00000021738	Atxn7	mRNA	TSS
chr14	14013073	14013499	+	3.44548	ENSMUSG00000021738	Atxn7	mRNA	CDS
chr14	14100042	14101274	+	5.10565	ENSMUSG00000021738	Atxn7	mRNA	CDS
chr14	14103176	14103645	+	5.8997	ENSMUSG00000021738	Atxn7	mRNA	stop_codon
chr14	14103176	14103645	+	5.8997	ENSMUSG00000021738	Atxn7	mRNA	3'UTR
chr14	14103840	14104156	+	3.7359	ENSMUSG00000021738	Atxn7	mRNA	3'UTR
chr14	18271124	18271450	+	1.59519	ENSMUSG00000021772	Nkiras1	mRNA	TSS
chr14	18278346	18278694	+	2.53142	ENSMUSG00000021772	Nkiras1	mRNA	3'UTR
chr14	18279802	18280276	+	3.21586	ENSMUSG00000021772	Nkiras1	mRNA	3'UTR
chr14	19401537	19402501	-	2.64764	ENSMUSG00000093814	AC165146.1	mRNA	CDS
chr14	20077113	20077637	-	8.41502	ENSMUSG00000045107	1810063B07Rik	mRNA	CDS
chr14	20077113	20077637	-	8.41502	ENSMUSG00000045107	1810063B07Rik	mRNA	stop_codon
chr14	20082878	20083168	-	2.81702	ENSMUSG00000045107	1810063B07Rik	mRNA	CDS
chr14	20082878	20083168	-	2.81702	ENSMUSG00000045107	1810063B07Rik	mRNA	TSS
chr14	20320674	20320887	-	2.86491	ENSMUSG00000021810	Ecd	mRNA	CDS
chr14	20320674	20320887	-	2.86491	ENSMUSG00000021810	Ecd	mRNA	stop_codon
chr14	20387862	20388199	-	1.6993	ENSMUSG00000021811	Dnajc9	mRNA	CDS
chr14	20693651	20693929	+	2.93254	ENSMUSG00000039367	Sec24c	mRNA	stop_codon
chr14	20694429	20694765	+	4.25183	ENSMUSG00000039367	Sec24c	mRNA	3'UTR
chr14	20695916	20696528	+	2.37816	ENSMUSG00000039357	Fut11	mRNA	CDS
chr14	20698098	20698465	+	2.46685	ENSMUSG00000039357	Fut11	mRNA	stop_codon
chr14	20735019	20735386	-	2.15322	ENSMUSG00000021820	Camk2g	mRNA	3'UTR
chr14	20735527	20735740	-	1.98335	ENSMUSG00000021820	Camk2g	mRNA	3'UTR
chr14	20735995	20736674	-	12.5185	ENSMUSG00000021820	Camk2g	mRNA	3'UTR
chr14	21031731	21031987	-	3.1484	ENSMUSG00000021824	Ap3m1	mRNA	3'UTR
chr14	21516736	21517498	+	4.07937	ENSMUSG00000021767	Myst4	mRNA	CDS
chr14	21662158	21662466	+	3.65658	ENSMUSG00000021767	Myst4	mRNA	CDS
chr14	21664494	21664825	+	1.40693	ENSMUSG00000021767	Myst4	mRNA	CDS
chr14	21668325	21671026	+	7.01669	ENSMUSG00000021767	Myst4	mRNA	CDS
chr14	21750637	21750892	+	1.79912	ENSMUSG00000021770	Samd8	mRNA	CDS
chr14	21774963	21775430	+	3.31245	ENSMUSG00000021770	Samd8	mRNA	CDS
chr14	21793054	21793752	+	1.33453	ENSMUSG00000021770	Samd8	mRNA	stop_codon
chr14	24296747	24296962	+	1.8132	ENSMUSG00000038925	E330034G19Rik	mRNA	CDS
chr14	24306766	24307013	+	1.0498	ENSMUSG00000038925	E330034G19Rik	mRNA	CDS
chr14	24448795	24449221	-	2.78126	ENSMUSG00000025280	Polr3a	mRNA	3'UTR
chr14	24448795	24449221	-	2.78126	ENSMUSG00000025280	Polr3a	mRNA	stop_codon
chr14	26427235	26427455	-	2.48167	ENSMUSG00000021870	Slmap	mRNA	CDS
chr14	26533485	26534243	-	3.09398	ENSMUSG00000021870	Slmap	mRNA	5'UTR
chr14	26629333	26629931	+	6.21424	ENSMUSG00000040818	Fam116a	mRNA	3'UTR
chr14	26629333	26629931	+	6.21424	ENSMUSG00000040818	Fam116a	mRNA	stop_codon
chr14	26923578	26923975	-	2.5551	ENSMUSG00000040760	Appl1	mRNA	stop_codon
chr14	27095903	27096102	+	1.21577	ENSMUSG00000040717	Il17rd	mRNA	CDS
chr14	27099368	27100547	+	6.62635	ENSMUSG00000040717	Il17rd	mRNA	CDS
chr14	27101154	27102300	+	7.5509	ENSMUSG00000040717	Il17rd	mRNA	3'UTR
chr14	27401513	27402286	+	11.46	ENSMUSG00000021895	Arhgef3	mRNA	stop_codon
chr14	27480833	27481373	+	4.29427	ENSMUSG00000040651	D14Abb1e	mRNA	3'UTR
chr14	27486724	27486978	-	5.89465	ENSMUSG00000046753	Ccdc66	mRNA	CDS
chr14	27491750	27491949	-	1.50239	ENSMUSG00000046753	Ccdc66	mRNA	CDS
[truncated: 5,604 more rows]

## Sheet: b. meRIP-seq-rep2
Chr	Start	End	Strand	Fold_enrichment	ENSEMBL_ID	Gene_Name	RNA_type	Segment
chr10	100446421	100447666	-	5.55487	ENSMUSG00000036676	Tmtc3	mRNA	CDS
chr10	102388227	102388426	+	3.29846	ENSMUSG00000019888	Mgat4c	mRNA	CDS
chr10	102388548	102389395	+	7.01442	ENSMUSG00000019888	Mgat4c	mRNA	CDS
chr10	103418165	103418436	+	3.04928	ENSMUSG00000019894	Slc6a15	mRNA	CDS
chr10	103418165	103418436	+	3.04928	ENSMUSG00000019894	Slc6a15	mRNA	Stop_codon
chr10	10546057	10546361	-	3.96934	ENSMUSG00000019832	Rab32	mRNA	3'UTR
chr10	10546057	10546361	-	3.96934	ENSMUSG00000019832	Rab32	mRNA	Stop_codon
chr10	105826002	105826491	-	4.65274	ENSMUSG00000036009	BC067068	mRNA	3'UTR
chr10	105847137	105847336	+	4.01825	ENSMUSG00000019897	Ccdc59	mRNA	3'UTR
chr10	105847137	105847336	+	4.01825	ENSMUSG00000019897	Ccdc59	mRNA	Stop_codon
chr10	108273989	108274356	+	2.63954	ENSMUSG00000019907	Ppp1r12a	mRNA	Stop_codon
chr10	108277093	108277582	+	7.05723	ENSMUSG00000019907	Ppp1r12a	mRNA	3'UTR
chr10	108333112	108333311	+	1.52729	ENSMUSG00000035873	Pawr	mRNA	CDS
chr10	109683817	109684139	-	2.72787	ENSMUSG00000020181	Nav3	mRNA	3'UTR
chr10	109683817	109684139	-	2.72787	ENSMUSG00000020181	Nav3	mRNA	Stop_codon
chr10	109766944	109767691	-	3.25958	ENSMUSG00000020181	Nav3	mRNA	CDS
chr10	109769046	109769438	-	1.85335	ENSMUSG00000020181	Nav3	mRNA	CDS
chr10	109852867	109853534	-	3.28255	ENSMUSG00000020181	Nav3	mRNA	CDS
chr10	111293124	111293465	+	4.23129	ENSMUSG00000020189	Osbpl8	mRNA	Stop_codon
chr10	111293124	111293465	+	4.23129	ENSMUSG00000020189	Osbpl8	mRNA	3'UTR
chr10	11149387	11149718	+	1.67321	ENSMUSG00000090112	Shprh	mRNA	TSS
chr10	11151649	11151900	+	2.72325	ENSMUSG00000090112	Shprh	mRNA	CDS
chr10	11164438	11164704	+	3.63818	ENSMUSG00000090112	Shprh	mRNA	CDS
chr10	111984465	111984738	+	1.47698	ENSMUSG00000063334	Krr1	mRNA	CDS
chr10	111984465	111984738	+	1.47698	ENSMUSG00000063334	Krr1	mRNA	Stop_codon
chr10	11281301	11281570	+	2.14998	ENSMUSG00000047648	Fbxo30	mRNA	5'UTR
chr10	11281301	11281570	+	2.14998	ENSMUSG00000047648	Fbxo30	mRNA	TSS
chr10	11289520	11289871	+	3.37221	ENSMUSG00000047648	Fbxo30	mRNA	CDS
chr10	11289993	11291746	+	4.77293	ENSMUSG00000047648	Fbxo30	mRNA	CDS
chr10	11295124	11295519	+	5.21798	ENSMUSG00000047648	Fbxo30	mRNA	CDS
chr10	11295124	11295519	+	5.21798	ENSMUSG00000047648	Fbxo30	mRNA	Stop_codon
chr10	115290629	115290902	-	3.02635	ENSMUSG00000020132	Rab21	mRNA	3'UTR
chr10	115290629	115290902	-	3.02635	ENSMUSG00000020132	Rab21	mRNA	Stop_codon
chr10	115315194	115315553	-	6.31336	ENSMUSG00000020132	Rab21	mRNA	5'UTR
chr10	116273833	116274035	+	2.77155	ENSMUSG00000020151	Ptprr	mRNA	3'UTR
chr10	116273833	116274035	+	2.77155	ENSMUSG00000020151	Ptprr	mRNA	Stop_codon
chr10	116485208	116485457	-	3.51545	ENSMUSG00000020166	Cnot2	mRNA	3'UTR
chr10	116906794	116907118	-	2.00036	ENSMUSG00000064181	Rab3ip	mRNA	3'UTR
chr10	116906794	116907118	-	2.00036	ENSMUSG00000064181	Rab3ip	mRNA	Stop_codon
chr10	117215392	117215955	-	2.07483	ENSMUSG00000020171	Yeats4	mRNA	Stop_codon
chr10	117349268	117349540	-	3.49685	ENSMUSG00000055531	Cpsf6	mRNA	3'UTR
chr10	117683410	117684881	+	3.93358	ENSMUSG00000020183	Cpm	mRNA	3'UTR
chr10	117690097	117690785	-	7.46805	ENSMUSG00000020184	Mdm2	mRNA	CDS
chr10	117845831	117846030	-	1.70468	ENSMUSG00000052681	Rap1b	mRNA	5'UTR
chr10	117845831	117846030	-	1.70468	ENSMUSG00000052681	Rap1b	mRNA	TSS
chr10	119210891	119211930	-	3.93093	ENSMUSG00000020114	Cand1	mRNA	CDS
chr10	120228004	120228348	+	1.63587	ENSMUSG00000020224	Llph	mRNA	CDS
chr10	120231134	120231568	+	1.64769	ENSMUSG00000020224	Llph	mRNA	Stop_codon
chr10	121395203	121395742	+	4.02418	ENSMUSG00000034707	Gns	mRNA	3'UTR
chr10	121396050	121396315	+	2.79319	ENSMUSG00000034707	Gns	mRNA	3'UTR
chr10	121411483	121411926	-	2.69829	ENSMUSG00000025795	Rassf3	mRNA	3'UTR
chr10	121412223	121413231	-	7.63454	ENSMUSG00000025795	Rassf3	mRNA	3'UTR
chr10	121745359	121745566	+	2.62558	ENSMUSG00000053684	BC048403	mRNA	CDS
chr10	121750303	121751278	+	6.83271	ENSMUSG00000053684	BC048403	mRNA	CDS
chr10	122941189	122941600	+	7.11002	ENSMUSG00000034613	Ppm1h	mRNA	Stop_codon
chr10	122941189	122941600	+	7.11002	ENSMUSG00000034613	Ppm1h	mRNA	3'UTR
chr10	122995634	122995833	-	2.36969	ENSMUSG00000034602	Mon2	mRNA	CDS
chr10	122995634	122995833	-	2.36969	ENSMUSG00000034602	Mon2	mRNA	Stop_codon
chr10	123013635	123013990	-	2.84377	ENSMUSG00000034602	Mon2	mRNA	CDS
chr10	123113372	123113762	-	5.66377	ENSMUSG00000020124	Usp15	mRNA	Stop_codon
chr10	123264182	123265541	+	3.92065	ENSMUSG00000044071	Fam19a2	mRNA	5'UTR
chr10	123738796	123739446	+	4.80803	ENSMUSG00000044071	Fam19a2	mRNA	3'UTR
chr10	127067475	127067868	-	3.65436	ENSMUSG00000006736	Tspan31	mRNA	3'UTR
chr10	127094508	127094746	-	2.77362	ENSMUSG00000040462	Os9	mRNA	3'UTR
chr10	127095699	127096372	-	1.91472	ENSMUSG00000040462	Os9	mRNA	3'UTR
chr10	127198379	127198646	-	3.75193	ENSMUSG00000025417	Pip4k2c	mRNA	3'UTR
chr10	127295757	127296252	+	4.21118	ENSMUSG00000025408	Ddit3	mRNA	CDS
chr10	127295757	127296252	+	4.21118	ENSMUSG00000025408	Ddit3	mRNA	Stop_codon
chr10	127476499	127476719	+	1.16503	ENSMUSG00000025404	R3hdm2	mRNA	CDS
chr10	127498369	127498824	+	7.32353	ENSMUSG00000025404	R3hdm2	mRNA	CDS
chr10	127498369	127498824	+	7.32353	ENSMUSG00000025404	R3hdm2	mRNA	Stop_codon
chr10	127659814	127660523	+	4.33518	ENSMUSG00000002147	Stat6	mRNA	3'UTR
chr10	127659814	127660523	+	4.33518	ENSMUSG00000002147	Stat6	mRNA	Stop_codon
chr10	128110820	128111231	+	2.62854	ENSMUSG00000040054	Baz2a	mRNA	CDS
chr10	128131339	128131988	-	4.51785	ENSMUSG00000040043	Rbms2	mRNA	3'UTR
chr10	128241540	128241783	+	1.79084	ENSMUSG00000039994	Timeless	mRNA	CDS
chr10	128244088	128244448	+	1.32096	ENSMUSG00000039994	Timeless	mRNA	CDS
chr10	128251684	128252871	+	4.86471	ENSMUSG00000039994	Timeless	mRNA	3'UTR
chr10	128296316	128296781	-	3.08753	ENSMUSG00000025383	Il23a	mRNA	3'UTR
chr10	128360968	128361219	+	2.98663	ENSMUSG00000005683	Cs	mRNA	CDS
chr10	128360968	128361219	+	2.98663	ENSMUSG00000005683	Cs	mRNA	Stop_codon
chr10	128438086	128438652	+	5.22189	ENSMUSG00000025373	Rnf41	mRNA	CDS
chr10	128438086	128438652	+	5.22189	ENSMUSG00000025373	Rnf41	mRNA	Stop_codon
chr10	128765610	128766461	+	4.18166	ENSMUSG00000064030	Wibg	mRNA	CDS
chr10	128806208	128807620	+	9.42241	ENSMUSG00000025354	Dnajc14	mRNA	CDS
chr10	13008490	13009147	+	6.12221	ENSMUSG00000078348	Sf3b5	mRNA	CDS
chr10	13008490	13009147	+	6.12221	ENSMUSG00000078348	Sf3b5	mRNA	Stop_codon
chr10	17723260	17723459	+	1.24125	ENSMUSG00000039910	Cited2	mRNA	5'UTR
chr10	17723260	17723459	+	1.24125	ENSMUSG00000039910	Cited2	mRNA	TSS
chr10	17723938	17724870	+	6.05702	ENSMUSG00000039910	Cited2	mRNA	CDS
chr10	17725124	17725401	+	2.77501	ENSMUSG00000039910	Cited2	mRNA	3'UTR
chr10	18511543	18511742	+	1.77105	ENSMUSG00000039835	Nhsl1	mRNA	CDS
chr10	18523926	18525660	+	3.31062	ENSMUSG00000039835	Nhsl1	mRNA	CDS
chr10	18525887	18527004	+	3.45777	ENSMUSG00000039835	Nhsl1	mRNA	CDS
chr10	18531228	18532042	+	13.0018	ENSMUSG00000039835	Nhsl1	mRNA	CDS
chr10	18533304	18533577	+	3.17682	ENSMUSG00000039835	Nhsl1	mRNA	3'UTR
chr10	20141460	20141901	+	3.48023	ENSMUSG00000071369	Map3k5	mRNA	3'UTR
chr10	20141460	20141901	+	3.48023	ENSMUSG00000071369	Map3k5	mRNA	Stop_codon
chr10	20266652	20266851	+	1.86829	ENSMUSG00000019996	Mtap7	mRNA	CDS
chr10	20267123	20267520	+	1.70516	ENSMUSG00000019996	Mtap7	mRNA	CDS
chr10	20269360	20269731	+	4.45391	ENSMUSG00000019996	Mtap7	mRNA	CDS
chr10	20325246	20325577	+	2.31864	ENSMUSG00000037608	Bclaf1	mRNA	CDS
chr10	20332062	20332261	+	1.49488	ENSMUSG00000037608	Bclaf1	mRNA	CDS
chr10	20357398	20357654	+	2.61092	ENSMUSG00000019992	Fam54a	mRNA	CDS
chr10	20360577	20361046	+	1.7099	ENSMUSG00000019992	Fam54a	mRNA	3'UTR
chr10	21368389	21368614	+	3.10038	ENSMUSG00000019977	Hbs1l	mRNA	3'UTR
chr10	22664538	22664769	+	2.8216	ENSMUSG00000037490	Slc2a12	mRNA	CDS
chr10	22665249	22665706	+	4.20158	ENSMUSG00000037490	Slc2a12	mRNA	CDS
chr10	22705599	22705895	-	4.97913	ENSMUSG00000071359	Tbpl1	mRNA	3'UTR
chr10	22705599	22705895	-	4.97913	ENSMUSG00000071359	Tbpl1	mRNA	Stop_codon
chr10	25170719	25171294	-	4.65501	ENSMUSG00000039166	Akap7	mRNA	3'UTR
chr10	25170719	25171294	-	4.65501	ENSMUSG00000039166	Akap7	mRNA	Stop_codon
chr10	25359782	25360124	+	1.58321	ENSMUSG00000019978	Epb4.1l2	mRNA	5'UTR
chr10	25359782	25360124	+	1.58321	ENSMUSG00000019978	Epb4.1l2	mRNA	TSS
chr10	25441665	25442124	+	2.14234	ENSMUSG00000019978	Epb4.1l2	mRNA	CDS
chr10	25443575	25443941	+	2.1762	ENSMUSG00000019978	Epb4.1l2	mRNA	CDS
chr10	25488894	25489150	+	1.5494	ENSMUSG00000019978	Epb4.1l2	mRNA	CDS
chr10	25501824	25502311	+	2.75125	ENSMUSG00000019978	Epb4.1l2	mRNA	CDS
chr10	25522239	25522496	+	1.73224	ENSMUSG00000019978	Epb4.1l2	mRNA	3'UTR
chr10	29344357	29344788	-	3.413	ENSMUSG00000038876	Rnf146	mRNA	3'UTR
chr10	29346717	29347739	-	7.27678	ENSMUSG00000038876	Rnf146	mRNA	CDS
chr10	33513053	33513475	-	3.72289	ENSMUSG00000019785	Clvs2	mRNA	Stop_codon
chr10	33623983	33624335	-	4.87218	ENSMUSG00000019785	Clvs2	mRNA	5'UTR
chr10	33949047	33949449	-	4.53393	ENSMUSG00000039531	Zufsp	mRNA	CDS
chr10	34109480	34109700	+	2.74581	ENSMUSG00000071340	Bet3l	mRNA	3'UTR
chr10	34151631	34151908	-	4.22472	ENSMUSG00000039497	Dse	mRNA	3'UTR
chr10	34152208	34154059	-	3.55354	ENSMUSG00000039497	Dse	mRNA	CDS
chr10	34155782	34156108	-	1.97396	ENSMUSG00000039497	Dse	mRNA	CDS
chr10	34183792	34184160	-	2.1051	ENSMUSG00000039497	Dse	mRNA	CDS
chr10	34206922	34207279	-	1.96154	ENSMUSG00000039497	Dse	mRNA	5'UTR
chr10	34282296	34283872	+	7.72436	ENSMUSG00000047514	Tspyl1	mRNA	CDS
chr10	34297553	34298337	+	3.05715	ENSMUSG00000039485	Tspyl4	mRNA	CDS
chr10	34298911	34299351	+	6.20439	ENSMUSG00000039485	Tspyl4	mRNA	3'UTR
chr10	37001529	37001728	+	2.37546	ENSMUSG00000019777	Hdac2	mRNA	3'UTR
chr10	37001529	37001728	+	2.37546	ENSMUSG00000019777	Hdac2	mRNA	Stop_codon
chr10	3872969	3873441	+	4.1787	ENSMUSG00000040624	Plekhg1	mRNA	CDS
chr10	39369989	39370297	+	1.83373	ENSMUSG00000019843	Fyn	mRNA	5'UTR
chr10	39563670	39564201	+	2.74771	ENSMUSG00000019843	Fyn	mRNA	Stop_codon
chr10	3956546	3958425	+	6.11919	ENSMUSG00000040624	Plekhg1	mRNA	CDS
chr10	3963273	3964514	+	11.1599	ENSMUSG00000040624	Plekhg1	mRNA	CDS
chr10	39891205	39892318	-	4.91804	ENSMUSG00000096687	RP24-170A20.3	mRNA	CDS
chr10	40036851	40037457	-	2.84095	ENSMUSG00000019838	Slc16a10	mRNA	3'UTR
chr10	40036851	40037457	-	2.84095	ENSMUSG00000019838	Slc16a10	mRNA	Stop_codon
chr10	40223721	40224027	-	1.97747	ENSMUSG00000038510	Rpf2	mRNA	CDS
chr10	40223721	40224027	-	1.97747	ENSMUSG00000038510	Rpf2	mRNA	Stop_codon
chr10	40249384	40249855	-	2.76954	ENSMUSG00000019837	Gtf3c6	mRNA	CDS
chr10	40249384	40249855	-	2.76954	ENSMUSG00000019837	Gtf3c6	mRNA	Stop_codon
chr10	40287939	40288228	-	2.96899	ENSMUSG00000075232	Amd1	mRNA	3'UTR
chr10	40301923	40302130	-	2.57014	ENSMUSG00000075232	Amd1	mRNA	5'UTR
chr10	40301923	40302130	-	2.57014	ENSMUSG00000075232	Amd1	mRNA	TSS
chr10	40936240	40936738	+	3.03664	ENSMUSG00000019831	Wasf1	mRNA	CDS
chr10	40937646	40937921	+	2.55131	ENSMUSG00000019831	Wasf1	mRNA	CDS
chr10	40937646	40937921	+	2.55131	ENSMUSG00000019831	Wasf1	mRNA	Stop_codon
chr10	41450331	41450609	+	2.30643	ENSMUSG00000019826	Zbtb24	mRNA	TSS
chr10	41451442	41452068	+	6.923	ENSMUSG00000019826	Zbtb24	mRNA	CDS
chr10	41464326	41465079	+	7.98554	ENSMUSG00000019826	Zbtb24	mRNA	CDS
chr10	41528702	41528969	+	4.82458	ENSMUSG00000019818	Cd164	mRNA	CDS
chr10	41528702	41528969	+	4.82458	ENSMUSG00000019818	Cd164	mRNA	Stop_codon
chr10	41719087	41720011	-	4.10583	ENSMUSG00000019813	Cep57l1	mRNA	3'UTR
chr10	42182575	42182964	-	2.523	ENSMUSG00000048756	Foxo3	mRNA	3'UTR
chr10	42185932	42186490	-	9.57963	ENSMUSG00000048756	Foxo3	mRNA	3'UTR
chr10	42196326	42197947	-	9.72134	ENSMUSG00000048756	Foxo3	mRNA	CDS
chr10	42274653	42275450	-	4.0653	ENSMUSG00000048756	Foxo3	mRNA	CDS
chr10	42313301	42313616	-	3.38113	ENSMUSG00000038302	Lace1	mRNA	3'UTR
chr10	42316350	42316549	-	2.06998	ENSMUSG00000038302	Lace1	mRNA	3'UTR
chr10	42318533	42318791	-	2.10332	ENSMUSG00000038302	Lace1	mRNA	3'UTR
chr10	42562180	42562631	-	5.45047	ENSMUSG00000019803	Nr2e1	mRNA	3'UTR
chr10	42562955	42563506	-	7.58446	ENSMUSG00000019803	Nr2e1	mRNA	3'UTR
chr10	42562955	42563506	-	7.58446	ENSMUSG00000019803	Nr2e1	mRNA	Stop_codon
chr10	43439899	43440528	+	1.89661	ENSMUSG00000038240	Pdss2	mRNA	3'UTR
chr10	43525209	43525562	-	2.12003	ENSMUSG00000019797	1700021F05Rik	mRNA	Stop_codon
chr10	4353053	4358049	+	6.05069	ENSMUSG00000038587	Akap12	mRNA	CDS
chr10	43532599	43533145	-	2.85392	ENSMUSG00000019797	1700021F05Rik	mRNA	CDS
chr10	4358436	4358699	+	2.8273	ENSMUSG00000038587	Akap12	mRNA	3'UTR
chr10	4367397	4367910	-	4.92796	ENSMUSG00000075327	Zbtb2	mRNA	3'UTR
chr10	4368304	4369175	-	6.45654	ENSMUSG00000075327	Zbtb2	mRNA	CDS
chr10	4369311	4369730	-	4.94896	ENSMUSG00000075327	Zbtb2	mRNA	CDS
chr10	43950785	43951553	-	7.46519	ENSMUSG00000019866	Aim1	mRNA	3'UTR
chr10	43951758	43952032	-	1.3188	ENSMUSG00000019866	Aim1	mRNA	Stop_codon
chr10	43992374	43992573	-	1.47067	ENSMUSG00000019866	Aim1	mRNA	CDS
chr10	43997666	43998355	-	2.67429	ENSMUSG00000019866	Aim1	mRNA	CDS
chr10	43998630	43999344	-	3.31702	ENSMUSG00000019866	Aim1	mRNA	CDS
chr10	44003615	44004741	-	4.99514	ENSMUSG00000019866	Aim1	mRNA	5'UTR
chr10	44362916	44363398	+	1.84508	ENSMUSG00000038160	Atg5	mRNA	3'UTR
chr10	44362916	44363398	+	1.84508	ENSMUSG00000038160	Atg5	mRNA	Stop_codon
chr10	44439409	44440113	-	10.918	ENSMUSG00000038151	Prdm1	mRNA	CDS
chr10	44439409	44440113	-	10.918	ENSMUSG00000038151	Prdm1	mRNA	Stop_codon
chr10	44441118	44441355	-	2.83441	ENSMUSG00000038151	Prdm1	mRNA	CDS
chr10	44441595	44442164	-	4.93782	ENSMUSG00000038151	Prdm1	mRNA	CDS
chr10	44446792	44446992	-	2.41626	ENSMUSG00000038151	Prdm1	mRNA	CDS
chr10	44458467	44458705	-	1.82673	ENSMUSG00000038151	Prdm1	mRNA	5'UTR
chr10	44458467	44458705	-	1.82673	ENSMUSG00000038151	Prdm1	mRNA	TSS
chr10	45158257	45158760	+	2.77321	ENSMUSG00000019849	Prep	mRNA	CDS
chr10	45158257	45158760	+	2.77321	ENSMUSG00000019849	Prep	mRNA	Stop_codon
chr10	5001196	5001977	+	3.25679	ENSMUSG00000019768	Esr1	mRNA	3'UTR
chr10	5001196	5001977	+	3.25679	ENSMUSG00000019768	Esr1	mRNA	Stop_codon
chr10	5002256	5002871	+	5.55929	ENSMUSG00000019768	Esr1	mRNA	3'UTR
chr10	52319476	52320275	+	4.35744	ENSMUSG00000019891	Dcbld1	mRNA	CDS
chr10	52436566	52436868	+	3.25271	ENSMUSG00000023068	Nus1	mRNA	3'UTR
chr10	52436566	52436868	+	3.25271	ENSMUSG00000023068	Nus1	mRNA	Stop_codon
chr10	52437619	52437887	+	2.67429	ENSMUSG00000023068	Nus1	mRNA	3'UTR
chr10	52438334	52438828	+	4.0061	ENSMUSG00000023068	Nus1	mRNA	3'UTR
chr10	53281274	53281539	-	3.91992	ENSMUSG00000038594	Gm9766	mRNA	CDS
chr10	53348571	53349159	-	3.92911	ENSMUSG00000038594	Gm9766	mRNA	CDS
chr10	53536349	53536779	-	3.83085	ENSMUSG00000058298	Mcm9	mRNA	3'UTR
chr10	53537318	53538761	-	6.17078	ENSMUSG00000058298	Mcm9	mRNA	CDS
chr10	53607765	53608006	+	4.61149	ENSMUSG00000019857	Asf1a	mRNA	Stop_codon
chr10	53607765	53608006	+	4.61149	ENSMUSG00000019857	Asf1a	mRNA	3'UTR
chr10	53615853	53616052	-	1.73838	ENSMUSG00000058298	Mcm9	mRNA	CDS
chr10	53677693	53677892	-	2.36958	ENSMUSG00000019856	Fam184a	mRNA	CDS
chr10	53698605	53698880	-	2.34086	ENSMUSG00000019856	Fam184a	mRNA	CDS
chr10	5799447	5799822	-	2.78594	ENSMUSG00000019773	Fbxo5	mRNA	CDS
chr10	5799447	5799822	-	2.78594	ENSMUSG00000019773	Fbxo5	mRNA	Stop_codon
chr10	5801869	5802483	-	4.74573	ENSMUSG00000019773	Fbxo5	mRNA	CDS
chr10	58234977	58236435	-	8.94693	ENSMUSG00000075045	Gm4981	mRNA	CDS
chr10	58269733	58270151	+	1.34973	ENSMUSG00000038039	Gcc2	mRNA	CDS
chr10	58270678	58271005	+	4.86852	ENSMUSG00000038039	Gcc2	mRNA	CDS
chr10	58477459	58477814	+	2.10351	ENSMUSG00000003226	Ranbp2	mRNA	CDS
chr10	58478854	58479092	+	2.06617	ENSMUSG00000003226	Ranbp2	mRNA	CDS
chr10	58479880	58480401	+	3.31226	ENSMUSG00000003226	Ranbp2	mRNA	CDS
chr10	58480620	58480819	+	2.41895	ENSMUSG00000003226	Ranbp2	mRNA	CDS
chr10	58492379	58492610	+	1.46952	ENSMUSG00000003226	Ranbp2	mRNA	CDS
chr10	58493763	58493976	+	3.85794	ENSMUSG00000003226	Ranbp2	mRNA	CDS
chr10	58493763	58493976	+	3.85794	ENSMUSG00000003226	Ranbp2	mRNA	Stop_codon
chr10	59421662	59421959	+	4.91514	ENSMUSG00000009646	Pla2g12b	mRNA	3'UTR
chr10	59863179	59863421	+	3.40344	ENSMUSG00000020111	Micu1	mRNA	CDS
chr10	59863179	59863421	+	3.40344	ENSMUSG00000020111	Micu1	mRNA	Stop_codon
chr10	61691285	61691484	+	1.7203	ENSMUSG00000020088	Sar1a	mRNA	CDS
chr10	61691285	61691484	+	1.7203	ENSMUSG00000020088	Sar1a	mRNA	Stop_codon
chr10	62108598	62109123	-	3.64412	ENSMUSG00000020083	2010107G23Rik	mRNA	CDS
chr10	62108598	62109123	-	3.64412	ENSMUSG00000020083	2010107G23Rik	mRNA	Stop_codon
chr10	62429413	62429683	-	4.10106	ENSMUSG00000020079	Supv3l1	mRNA	CDS
chr10	62429413	62429683	-	4.10106	ENSMUSG00000020079	Supv3l1	mRNA	Stop_codon
chr10	62647002	62647201	-	1.71896	ENSMUSG00000020076	Ddx50	mRNA	CDS
chr10	62651025	62651224	-	1.40905	ENSMUSG00000020076	Ddx50	mRNA	5'UTR
chr10	62651025	62651224	-	1.40905	ENSMUSG00000020076	Ddx50	mRNA	TSS
chr10	62753174	62753373	-	1.27599	ENSMUSG00000020074	Ccar1	mRNA	CDS
chr10	62973251	62973453	+	2.1014	ENSMUSG00000036875	Dna2	mRNA	3'UTR
chr10	62973251	62973453	+	2.1014	ENSMUSG00000036875	Dna2	mRNA	Stop_codon
chr10	63015515	63016001	-	3.88656	ENSMUSG00000020069	Hnrnph3	mRNA	Stop_codon
chr10	63018026	63018324	-	1.74452	ENSMUSG00000020069	Hnrnph3	mRNA	CDS
chr10	63018699	63018959	-	1.9113	ENSMUSG00000020069	Hnrnph3	mRNA	CDS
chr10	63930001	63930319	-	5.12741	ENSMUSG00000042846	Lrrtm3	mRNA	CDS
chr10	63930001	63930319	-	5.12741	ENSMUSG00000042846	Lrrtm3	mRNA	Stop_codon
chr10	64087727	64088966	-	4.5253	ENSMUSG00000042846	Lrrtm3	mRNA	CDS
chr10	64089090	64089300	-	3.18093	ENSMUSG00000042846	Lrrtm3	mRNA	CDS
chr10	64090021	64090280	-	4.29663	ENSMUSG00000042846	Lrrtm3	mRNA	5'UTR
chr10	64090021	64090280	-	4.29663	ENSMUSG00000042846	Lrrtm3	mRNA	TSS
chr10	67267750	67268034	-	3.4887	ENSMUSG00000075000	Nrbf2	mRNA	3'UTR
chr10	68096006	68098845	-	3.75314	ENSMUSG00000019947	Arid5b	mRNA	CDS
chr10	68101894	68102093	-	1.45434	ENSMUSG00000019947	Arid5b	mRNA	CDS
chr10	6888413	6888817	-	1.84459	ENSMUSG00000064065	Ipcef1	mRNA	3'UTR
chr10	6889586	6890806	-	7.5548	ENSMUSG00000064065	Ipcef1	mRNA	3'UTR
chr10	69269903	69270820	+	6.17605	ENSMUSG00000019944	Rhobtb1	mRNA	CDS
chr10	69289520	69290133	+	5.2163	ENSMUSG00000019944	Rhobtb1	mRNA	Stop_codon
chr10	70097382	70097581	+	1.26593	ENSMUSG00000048701	Ccdc6	mRNA	CDS
chr10	70189036	70189913	+	1.5577	ENSMUSG00000048701	Ccdc6	mRNA	3'UTR
chr10	70192633	70193140	+	4.94346	ENSMUSG00000048701	Ccdc6	mRNA	3'UTR
chr10	71228287	71228560	-	5.0068	ENSMUSG00000003923	Tfam	mRNA	3'UTR
chr10	71228287	71228560	-	5.0068	ENSMUSG00000003923	Tfam	mRNA	Stop_codon
chr10	71381223	71381906	+	4.91324	ENSMUSG00000060733	Ipmk	mRNA	CDS
chr10	71382031	71382311	+	1.45786	ENSMUSG00000060733	Ipmk	mRNA	3'UTR
chr10	71383829	71384127	+	2.75926	ENSMUSG00000060733	Ipmk	mRNA	3'UTR
chr10	75230672	75230871	+	1.68442	ENSMUSG00000033444	Specc1l	mRNA	CDS
chr10	75244960	75246712	+	6.54961	ENSMUSG00000033444	Specc1l	mRNA	CDS
chr10	75248340	75248636	+	1.17208	ENSMUSG00000033444	Specc1l	mRNA	CDS
chr10	75307237	75307436	+	1.28444	ENSMUSG00000033444	Specc1l	mRNA	CDS
chr10	75309695	75311226	+	4.80999	ENSMUSG00000033444	Specc1l	mRNA	3'UTR
chr10	75351917	75352826	-	7.31485	ENSMUSG00000033416	1110038D17Rik	mRNA	3'UTR
chr10	75585884	75586149	+	3.3404	ENSMUSG00000006345	Ggt1	mRNA	CDS
chr10	75585884	75586149	+	3.3404	ENSMUSG00000006345	Ggt1	mRNA	Stop_codon
chr10	75657178	75657435	-	2.84692	ENSMUSG00000020196	Cabin1	mRNA	CDS
chr10	75895230	75895642	+	3.27797	ENSMUSG00000009092	Derl3	mRNA	3'UTR
chr10	75895230	75895642	+	3.27797	ENSMUSG00000009092	Derl3	mRNA	Stop_codon
chr10	76008541	76009114	+	5.92934	ENSMUSG00000033255	Gm5134	mRNA	Stop_codon
chr10	76032550	76032898	+	2.07357	ENSMUSG00000049764	Zfp280b	mRNA	TSS
chr10	76038127	76038636	+	2.5476	ENSMUSG00000049764	Zfp280b	mRNA	CDS
chr10	76038866	76041034	+	6.71608	ENSMUSG00000049764	Zfp280b	mRNA	3'UTR
chr10	76207258	76207462	-	3.20613	ENSMUSG00000020230	Prmt2	mRNA	CDS
chr10	76207258	76207462	-	3.20613	ENSMUSG00000020230	Prmt2	mRNA	Stop_codon
chr10	76226190	76226389	-	1.57234	ENSMUSG00000020230	Prmt2	mRNA	CDS
chr10	7623630	7623939	+	2.48415	ENSMUSG00000019796	Lrp11	mRNA	Stop_codon
chr10	76351379	76351612	-	2.44234	ENSMUSG00000001151	Pcnt	mRNA	3'UTR
chr10	76369842	76370244	-	1.99324	ENSMUSG00000001151	Pcnt	mRNA	CDS
chr10	76374636	76375173	-	2.72301	ENSMUSG00000001151	Pcnt	mRNA	CDS
chr10	76381124	76381432	-	1.92878	ENSMUSG00000001151	Pcnt	mRNA	CDS
chr10	76384741	76384940	-	1.27463	ENSMUSG00000001151	Pcnt	mRNA	CDS
chr10	76388852	76389590	-	3.38245	ENSMUSG00000001151	Pcnt	mRNA	CDS
chr10	76392194	76393142	-	5.40294	ENSMUSG00000001151	Pcnt	mRNA	CDS
chr10	76401336	76401535	-	1.43045	ENSMUSG00000001151	Pcnt	mRNA	CDS
chr10	76404452	76404774	-	1.22789	ENSMUSG00000001151	Pcnt	mRNA	CDS
chr10	76408698	76409049	-	2.88432	ENSMUSG00000001151	Pcnt	mRNA	CDS
chr10	76411355	76411758	-	2.3503	ENSMUSG00000001151	Pcnt	mRNA	CDS
chr10	76411973	76412220	-	1.49076	ENSMUSG00000001151	Pcnt	mRNA	CDS
chr10	76418360	76418566	-	2.11613	ENSMUSG00000001151	Pcnt	mRNA	CDS
chr10	76419978	76420722	-	2.73461	ENSMUSG00000001151	Pcnt	mRNA	CDS
chr10	76422768	76423214	-	3.92219	ENSMUSG00000001151	Pcnt	mRNA	CDS
chr10	76427813	76428012	-	1.86996	ENSMUSG00000001151	Pcnt	mRNA	CDS
chr10	76432941	76433203	-	1.56821	ENSMUSG00000001151	Pcnt	mRNA	CDS
chr10	76433582	76433917	-	1.76736	ENSMUSG00000001151	Pcnt	mRNA	CDS
chr10	76440143	76440491	-	1.69582	ENSMUSG00000001151	Pcnt	mRNA	CDS
chr10	76470097	76470356	+	1.6259	ENSMUSG00000001150	Mcm3ap	mRNA	CDS
chr10	76470862	76471264	+	3.92375	ENSMUSG00000001150	Mcm3ap	mRNA	CDS
chr10	76477711	76478056	+	1.79237	ENSMUSG00000001150	Mcm3ap	mRNA	CDS
chr10	76493430	76493629	+	1.24719	ENSMUSG00000001150	Mcm3ap	mRNA	CDS
chr10	77042145	77042472	+	2.2559	ENSMUSG00000001436	Slc19a1	mRNA	CDS
chr10	77266894	77267207	+	1.61799	ENSMUSG00000020260	Pofut2	mRNA	CDS
chr10	77268527	77269284	+	2.58372	ENSMUSG00000020260	Pofut2	mRNA	3'UTR
chr10	77488196	77488620	-	3.26687	ENSMUSG00000032977	1810008A18Rik	mRNA	Stop_codon
chr10	77497314	77497562	-	1.88204	ENSMUSG00000032977	1810008A18Rik	mRNA	CDS
chr10	77515501	77515756	-	1.53289	ENSMUSG00000032977	1810008A18Rik	mRNA	CDS
chr10	77515501	77515756	-	1.53289	ENSMUSG00000032977	1810008A18Rik	mRNA	TSS
chr10	77645223	77645484	+	2.61285	ENSMUSG00000009293	Ube2g2	mRNA	3'UTR
chr10	7768132	7768342	-	2.39083	ENSMUSG00000040006	BC013529	mRNA	3'UTR
chr10	78077867	78079403	+	11.9673	ENSMUSG00000000732	Icosl	mRNA	3'UTR
chr10	7814664	7814917	+	1.39618	ENSMUSG00000015757	Ppil4	mRNA	CDS
chr10	78162331	78162797	-	6.97009	ENSMUSG00000053329	D10Jhu81e	mRNA	3'UTR
chr10	78162331	78162797	-	6.97009	ENSMUSG00000053329	D10Jhu81e	mRNA	Stop_codon
chr10	78163354	78163553	-	1.55289	ENSMUSG00000053329	D10Jhu81e	mRNA	CDS
chr10	78171390	78172187	-	5.44596	ENSMUSG00000032834	Pwp2	mRNA	3'UTR
chr10	7820942	7821345	+	2.92288	ENSMUSG00000015757	Ppil4	mRNA	CDS
chr10	7820942	7821345	+	2.92288	ENSMUSG00000015757	Ppil4	mRNA	Stop_codon
chr10	78400539	78401122	-	6.34466	ENSMUSG00000061032	Rrp1	mRNA	Stop_codon
chr10	78404925	78405614	-	3.81179	ENSMUSG00000061032	Rrp1	mRNA	CDS
chr10	79526635	79526949	-	3.534	ENSMUSG00000052151	Ppap2c	mRNA	CDS
chr10	79669583	79669783	+	2.06522	ENSMUSG00000020308	Gm16517	mRNA	CDS
chr10	79675400	79676148	+	4.78263	ENSMUSG00000020308	Gm16517	mRNA	CDS
chr10	79675400	79676148	+	4.78263	ENSMUSG00000020308	Gm16517	mRNA	Stop_codon
chr10	79687849	79688317	+	4.58237	ENSMUSG00000020307	Cdc34	mRNA	3'UTR
chr10	79687849	79688317	+	4.58237	ENSMUSG00000020307	Cdc34	mRNA	Stop_codon
chr10	79739149	79739718	-	2.6534	ENSMUSG00000020329	Polrmt	mRNA	CDS
chr10	79758584	79759056	-	2.43102	ENSMUSG00000035890	Rnf126	mRNA	3'UTR
chr10	80188618	80188888	+	2.08177	ENSMUSG00000003070	Efna2	mRNA	Stop_codon
chr10	80189149	80189473	+	4.82615	ENSMUSG00000003070	Efna2	mRNA	3'UTR
chr10	80189604	80189803	+	2.84647	ENSMUSG00000003070	Efna2	mRNA	3'UTR
chr10	80232287	80233047	+	4.04755	ENSMUSG00000020156	Mum1	mRNA	CDS
chr10	80240764	80241198	+	2.62163	ENSMUSG00000020156	Mum1	mRNA	CDS
chr10	80243421	80243785	+	1.68857	ENSMUSG00000020156	Mum1	mRNA	Stop_codon
chr10	80318764	80319547	-	3.93886	ENSMUSG00000020133	2310011J03Rik	mRNA	3'UTR
chr10	80320183	80320490	-	2.35527	ENSMUSG00000020133	2310011J03Rik	mRNA	5'UTR
chr10	80335207	80336344	+	4.94515	ENSMUSG00000035504	Reep6	mRNA	CDS
chr10	80392580	80393347	-	2.55445	ENSMUSG00000035478	Mbd3	mRNA	3'UTR
chr10	80392580	80393347	-	2.55445	ENSMUSG00000035478	Mbd3	mRNA	Stop_codon
chr10	80393746	80394092	-	2.00732	ENSMUSG00000035478	Mbd3	mRNA	CDS
chr10	80399096	80399461	-	3.2092	ENSMUSG00000035478	Mbd3	mRNA	5'UTR
chr10	80409832	80410137	-	3.17196	ENSMUSG00000020167	Tcf3	mRNA	3'UTR
chr10	80409832	80410137	-	3.17196	ENSMUSG00000020167	Tcf3	mRNA	Stop_codon
chr10	80568611	80569122	-	3.19937	ENSMUSG00000035397	Klf16	mRNA	3'UTR
chr10	80568611	80569122	-	3.19937	ENSMUSG00000035397	Klf16	mRNA	Stop_codon
chr10	80586644	80587039	-	4.04875	ENSMUSG00000003346	Fam108a	mRNA	CDS
chr10	80590028	80590374	-	5.68995	ENSMUSG00000003346	Fam108a	mRNA	TSS
chr10	80643223	80643530	-	2.9129	ENSMUSG00000003344	Btbd2	mRNA	3'UTR
chr10	80643223	80643530	-	2.9129	ENSMUSG00000003344	Btbd2	mRNA	Stop_codon
chr10	80686820	80687133	-	6.30828	ENSMUSG00000003348	Mob3a	mRNA	3'UTR
chr10	80686820	80687133	-	6.30828	ENSMUSG00000003348	Mob3a	mRNA	Stop_codon
chr10	80691169	80691526	-	2.95398	ENSMUSG00000003348	Mob3a	mRNA	CDS
chr10	80712731	80712995	-	1.41437	ENSMUSG00000020198	Ap3d1	mRNA	CDS
chr10	80713961	80714322	-	1.4916	ENSMUSG00000020198	Ap3d1	mRNA	CDS
chr10	81044083	81045003	-	3.48654	ENSMUSG00000004937	Sgta	mRNA	3'UTR
chr10	81153296	81154647	-	4.17607	ENSMUSG00000004934	Pias4	mRNA	3'UTR
chr10	81163785	81164190	-	1.93907	ENSMUSG00000004934	Pias4	mRNA	CDS
chr10	81181228	81181427	+	1.46495	ENSMUSG00000034994	Eef2	mRNA	CDS
chr10	81181919	81182348	+	4.23112	ENSMUSG00000034994	Eef2	mRNA	3'UTR
chr10	81181919	81182348	+	4.23112	ENSMUSG00000034994	Eef2	mRNA	Stop_codon
chr10	81192297	81192625	+	1.9103	ENSMUSG00000034974	Dapk3	mRNA	CDS
chr10	81321247	81321464	+	2.36561	ENSMUSG00000034889	2510012J08Rik	mRNA	CDS
chr10	81322438	81323320	+	4.0564	ENSMUSG00000034889	2510012J08Rik	mRNA	CDS
chr10	81324243	81324584	+	2.13667	ENSMUSG00000034889	2510012J08Rik	mRNA	CDS
chr10	81325458	81326202	+	4.27766	ENSMUSG00000034889	2510012J08Rik	mRNA	CDS
chr10	81325458	81326202	+	4.27766	ENSMUSG00000034889	2510012J08Rik	mRNA	Stop_codon
chr10	81367044	81367540	-	3.53662	ENSMUSG00000020235	Fzr1	mRNA	3'UTR
chr10	81593995	81594194	-	1.41997	ENSMUSG00000034758	Tle6	mRNA	CDS
chr10	81720178	81721362	+	3.46339	ENSMUSG00000096795	AC167202.2	mRNA	CDS
chr10	82060341	82061176	+	2.84456	ENSMUSG00000061371	Zfp873	mRNA	CDS
chr10	82379034	82379267	+	2.65125	ENSMUSG00000073427	Gm4924	mRNA	Stop_codon
chr10	82379034	82379267	+	2.65125	ENSMUSG00000073427	Gm4924	mRNA	CDS
chr10	82859101	82859426	+	1.92078	ENSMUSG00000020250	Txnrd1	mRNA	TSS
chr10	82896075	82896392	+	2.10319	ENSMUSG00000020250	Txnrd1	mRNA	3'UTR
chr10	82896075	82896392	+	2.10319	ENSMUSG00000020250	Txnrd1	mRNA	Stop_codon
chr10	83233366	83233740	-	3.96704	ENSMUSG00000034591	Slc41a2	mRNA	3'UTR
chr10	83233366	83233740	-	3.96704	ENSMUSG00000034591	Slc41a2	mRNA	Stop_codon
chr10	83316173	83316577	-	3.69155	ENSMUSG00000034591	Slc41a2	mRNA	CDS
chr10	83365704	83366185	+	6.95306	ENSMUSG00000020255	D10Wsu102e	mRNA	3'UTR
chr10	83365704	83366185	+	6.95306	ENSMUSG00000020255	D10Wsu102e	mRNA	Stop_codon
chr10	84725690	84726077	+	6.34084	ENSMUSG00000034453	Polr3b	mRNA	3'UTR
chr10	84725690	84726077	+	6.34084	ENSMUSG00000034453	Polr3b	mRNA	Stop_codon
chr10	85892824	85893439	-	10.4779	ENSMUSG00000035529	Prdm4	mRNA	Stop_codon
chr10	85907332	85907970	-	2.63681	ENSMUSG00000035529	Prdm4	mRNA	CDS
chr10	86047847	86048266	+	2.71827	ENSMUSG00000001786	Fbxo7	mRNA	CDS
chr10	86047847	86048266	+	2.71827	ENSMUSG00000001786	Fbxo7	mRNA	Stop_codon
chr10	86690929	86691163	-	1.90819	ENSMUSG00000020048	Hsp90b1	mRNA	3'UTR
chr10	86690929	86691163	-	1.90819	ENSMUSG00000020048	Hsp90b1	mRNA	Stop_codon
chr10	86776501	86776798	+	4.04042	ENSMUSG00000044937	BC030307	mRNA	CDS
chr10	86776501	86776798	+	4.04042	ENSMUSG00000044937	BC030307	mRNA	Stop_codon
chr10	88433190	88434087	+	3.15275	ENSMUSG00000035311	Gnptab	mRNA	CDS
chr10	88445890	88446162	+	3.62293	ENSMUSG00000035311	Gnptab	mRNA	3'UTR
chr10	88445890	88446162	+	3.62293	ENSMUSG00000035311	Gnptab	mRNA	Stop_codon
chr10	88746725	88746942	-	2.99621	ENSMUSG00000004356	Utp20	mRNA	3'UTR
chr10	88746725	88746942	-	2.99621	ENSMUSG00000004356	Utp20	mRNA	Stop_codon
chr10	89412963	89414492	-	10.7356	ENSMUSG00000074802	Gas2l3	mRNA	CDS
chr10	89416928	89417127	-	2.10864	ENSMUSG00000074802	Gas2l3	mRNA	CDS
chr10	89640206	89641116	-	5.91553	ENSMUSG00000069539	Scyl2	mRNA	CDS
chr10	91149254	91149754	-	3.3475	ENSMUSG00000019961	Tmpo	mRNA	CDS
chr10	91149254	91149754	-	3.3475	ENSMUSG00000019961	Tmpo	mRNA	Stop_codon
chr10	93861251	93861502	-	1.74945	ENSMUSG00000036112	Metap2	mRNA	CDS
chr10	93861251	93861502	-	1.74945	ENSMUSG00000036112	Metap2	mRNA	Stop_codon
chr10	93871450	93871649	-	1.15826	ENSMUSG00000036112	Metap2	mRNA	CDS
chr10	94043402	94044022	+	2.16863	ENSMUSG00000020021	Fgd6	mRNA	CDS
chr10	94044292	94044856	+	4.77248	ENSMUSG00000020021	Fgd6	mRNA	CDS
chr10	94045057	94045311	+	3.99806	ENSMUSG00000020021	Fgd6	mRNA	CDS
chr10	94195306	94195526	+	2.16665	ENSMUSG00000005897	Nr2c1	mRNA	3'UTR
chr10	94195306	94195526	+	2.16665	ENSMUSG00000005897	Nr2c1	mRNA	Stop_codon
chr10	94578385	94579429	+	4.965	ENSMUSG00000020023	Tmcc3	mRNA	CDS
chr10	94586728	94587581	+	5.98898	ENSMUSG00000020023	Tmcc3	mRNA	3'UTR
chr10	94587720	94588249	+	1.98304	ENSMUSG00000020023	Tmcc3	mRNA	3'UTR
chr10	94589719	94589920	+	2.31617	ENSMUSG00000020023	Tmcc3	mRNA	3'UTR
chr10	94768777	94769018	+	1.41659	ENSMUSG00000020024	Ccdc41	mRNA	CDS
chr10	94943604	94944159	-	2.15192	ENSMUSG00000074785	Plxnc1	mRNA	CDS
chr10	94944326	94944717	-	2.13306	ENSMUSG00000074785	Plxnc1	mRNA	CDS
chr10	94944326	94944717	-	2.13306	ENSMUSG00000074785	Plxnc1	mRNA	TSS
chr10	95672984	95673204	-	2.28507	ENSMUSG00000074780	Gm6843	mRNA	CDS
chr10	95672984	95673204	-	2.28507	ENSMUSG00000074780	Gm6843	mRNA	Stop_codon
chr10	96010914	96011113	+	2.16129	ENSMUSG00000036499	Eea1	mRNA	CDS
chr10	96012035	96012284	+	1.43558	ENSMUSG00000036499	Eea1	mRNA	CDS
chr10	96025972	96026231	+	1.31538	ENSMUSG00000036499	Eea1	mRNA	CDS
chr10	96026557	96026872	+	1.85545	ENSMUSG00000036499	Eea1	mRNA	CDS
chr10	98968860	98969059	+	2.29729	ENSMUSG00000019943	Atp2b1	mRNA	CDS
chr10	98991003	98991202	+	1.50935	ENSMUSG00000019943	Atp2b1	mRNA	CDS
chr10	99022808	99023524	+	5.3262	ENSMUSG00000019943	Atp2b1	mRNA	Stop_codon
chr10	99022808	99023524	+	5.3262	ENSMUSG00000019943	Atp2b1	mRNA	3'UTR
chr10	99196626	99197039	+	5.46529	ENSMUSG00000019952	Poc1b	mRNA	3'UTR
chr10	99196626	99197039	+	5.46529	ENSMUSG00000019952	Poc1b	mRNA	Stop_codon
chr1	105521769	105521974	-	4.22118	ENSMUSG00000056536	Pign	mRNA	3'UTR
chr1	105521769	105521974	-	4.22118	ENSMUSG00000056536	Pign	mRNA	Stop_codon
chr1	105990612	105990812	+	1.89847	ENSMUSG00000038866	Zcchc2	mRNA	TSS
chr1	105990993	105991707	+	4.31721	ENSMUSG00000038866	Zcchc2	mRNA	CDS
chr1	106021659	106021858	+	1.31101	ENSMUSG00000038866	Zcchc2	mRNA	CDS
chr1	106029776	106031327	+	5.35384	ENSMUSG00000038866	Zcchc2	mRNA	CDS
chr1	106032096	106032295	+	1.90107	ENSMUSG00000038866	Zcchc2	mRNA	3'UTR
chr1	106032096	106032295	+	1.90107	ENSMUSG00000038866	Zcchc2	mRNA	Stop_codon
chr1	106032592	106033076	+	3.74981	ENSMUSG00000038866	Zcchc2	mRNA	3'UTR
chr1	106724578	106725048	-	5.20883	ENSMUSG00000009905	Kdsr	mRNA	3'UTR
chr1	106724578	106725048	-	5.20883	ENSMUSG00000009905	Kdsr	mRNA	Stop_codon
chr11	100584471	100584698	-	1.22376	ENSMUSG00000014195	Dnajc7	mRNA	CDS
chr11	100704961	100705253	-	1.795	ENSMUSG00000020918	Kat2a	mRNA	3'UTR
chr11	100704961	100705253	-	1.795	ENSMUSG00000020918	Kat2a	mRNA	Stop_codon
chr11	101083099	101083667	+	1.83065	ENSMUSG00000001755	Coasy	mRNA	CDS
chr11	101085945	101086317	+	2.50763	ENSMUSG00000001755	Coasy	mRNA	Stop_codon
chr11	101126032	101126307	+	3.84374	ENSMUSG00000035198	Tubg1	mRNA	CDS
chr11	101126032	101126307	+	3.84374	ENSMUSG00000035198	Tubg1	mRNA	Stop_codon
chr11	101162783	101163064	-	3.55379	ENSMUSG00000035172	Plekhh3	mRNA	CDS
chr11	101192439	101192899	-	5.42218	ENSMUSG00000006920	Ezh1	mRNA	3'UTR
chr11	101278139	101278352	-	3.81606	ENSMUSG00000017188	Ccdc56	mRNA	3'UTR
chr11	101278139	101278352	-	3.81606	ENSMUSG00000017188	Ccdc56	mRNA	Stop_codon
chr11	101316268	101316488	+	1.70506	ENSMUSG00000078652	Psme3	mRNA	5'UTR
chr11	101316268	101316488	+	1.70506	ENSMUSG00000078652	Psme3	mRNA	TSS
chr11	101321719	101322020	+	2.48543	ENSMUSG00000078652	Psme3	mRNA	Stop_codon
chr11	101523372	101523972	-	2.36344	ENSMUSG00000017146	Brca1	mRNA	CDS
chr11	101524178	101526639	-	4.42591	ENSMUSG00000017146	Brca1	mRNA	CDS
chr11	101575130	101575416	+	2.56067	ENSMUSG00000017119	Nbr1	mRNA	CDS
chr11	101580713	101580955	+	3.1408	ENSMUSG00000017119	Nbr1	mRNA	3'UTR
chr11	101580713	101580955	+	3.1408	ENSMUSG00000017119	Nbr1	mRNA	Stop_codon
chr11	101738096	101738527	+	3.31862	ENSMUSG00000034931	Dhx8	mRNA	CDS
chr11	101739649	101739848	+	1.46576	ENSMUSG00000034931	Dhx8	mRNA	CDS
chr11	101766640	101767340	+	5.27342	ENSMUSG00000034931	Dhx8	mRNA	3'UTR
chr11	101766640	101767340	+	5.27342	ENSMUSG00000034931	Dhx8	mRNA	Stop_codon
chr11	102255054	102255472	+	2.57731	ENSMUSG00000034773	BC030867	mRNA	CDS
chr11	102255650	102255882	+	2.30765	ENSMUSG00000034773	BC030867	mRNA	CDS
chr11	102264735	102265111	+	1.73358	ENSMUSG00000034773	BC030867	mRNA	CDS
chr11	102478241	102480402	-	3.53378	ENSMUSG00000034621	Gpatch8	mRNA	CDS
chr11	102480596	102480869	-	2.23767	ENSMUSG00000034621	Gpatch8	mRNA	CDS
chr11	102480997	102482215	-	8.11515	ENSMUSG00000034621	Gpatch8	mRNA	CDS
chr11	102870986	102871219	-	1.77758	ENSMUSG00000020929	Eftud2	mRNA	CDS
chr11	102994232	102995004	-	4.59993	ENSMUSG00000020935	Dcakd	mRNA	3'UTR
chr11	103065606	103066075	+	4.63244	ENSMUSG00000020936	Nmt1	mRNA	3'UTR
chr11	103065606	103066075	+	4.63244	ENSMUSG00000020936	Nmt1	mRNA	Stop_codon
chr11	103678851	103679501	-	5.1001	ENSMUSG00000020946	Gosr2	mRNA	Stop_codon
chr11	103678851	103679501	-	5.1001	ENSMUSG00000020946	Gosr2	mRNA	3'UTR
chr11	103823034	103823248	-	1.80473	ENSMUSG00000034187	Nsf	mRNA	3'UTR
chr11	103823034	103823248	-	1.80473	ENSMUSG00000034187	Nsf	mRNA	Stop_codon
chr11	104334939	104335205	-	4.05448	ENSMUSG00000018412	Kansl1	mRNA	CDS
chr11	104334939	104335205	-	4.05448	ENSMUSG00000018412	Kansl1	mRNA	Stop_codon
chr11	104335426	104335699	-	1.71206	ENSMUSG00000018412	Kansl1	mRNA	CDS
chr11	104423922	104424914	-	7.25572	ENSMUSG00000018412	Kansl1	mRNA	CDS
chr11	104504744	104505816	-	7.43202	ENSMUSG00000020687	Cdc27	mRNA	3'UTR
chr11	106058417	106058842	+	3.70341	ENSMUSG00000049354	Dcaf7	mRNA	3'UTR
chr11	106163470	106164047	-	3.59454	ENSMUSG00000069631	Strada	mRNA	3'UTR
chr11	106200817	106201185	-	1.4484	ENSMUSG00000078622	Ccdc47	mRNA	Stop_codon
chr11	106201979	106202210	-	1.31289	ENSMUSG00000078622	Ccdc47	mRNA	CDS
chr11	106216957	106217156	+	1.47375	ENSMUSG00000020705	Ddx42	mRNA	5'UTR
chr11	106216957	106217156	+	1.47375	ENSMUSG00000020705	Ddx42	mRNA	TSS
chr11	106247595	106248245	+	5.13678	ENSMUSG00000020705	Ddx42	mRNA	CDS
chr11	106249315	106249903	-	3.63503	ENSMUSG00000020706	Ftsj3	mRNA	Stop_codon
chr11	106272738	106272973	-	3.02076	ENSMUSG00000078619	Smarcd2	mRNA	5'UTR
chr11	106272738	106272973	-	3.02076	ENSMUSG00000078619	Smarcd2	mRNA	TSS
chr11	106397591	106398857	-	6.06506	ENSMUSG00000020715	Ern1	mRNA	3'UTR
chr11	106503374	106503618	-	2.38073	ENSMUSG00000040548	Tex2	mRNA	3'UTR
chr11	106503374	106503618	-	2.38073	ENSMUSG00000040548	Tex2	mRNA	Stop_codon
chr11	106511902	106512101	-	1.38942	ENSMUSG00000040548	Tex2	mRNA	CDS
chr11	106544205	106544408	-	1.67643	ENSMUSG00000040548	Tex2	mRNA	CDS
chr11	106546664	106547001	-	1.70352	ENSMUSG00000040548	Tex2	mRNA	CDS
chr11	106566970	106568597	-	6.39273	ENSMUSG00000040548	Tex2	mRNA	CDS
chr11	106811150	106811395	+	1.39435	ENSMUSG00000018372	Ccdc45	mRNA	CDS
chr11	106812336	106812595	+	1.17155	ENSMUSG00000018372	Ccdc45	mRNA	CDS
chr11	107035070	107035272	-	2.66368	ENSMUSG00000040481	Bptf	mRNA	3'UTR
chr11	107035433	107035704	-	1.55876	ENSMUSG00000040481	Bptf	mRNA	3'UTR
chr11	107047100	107047331	-	2.39104	ENSMUSG00000040481	Bptf	mRNA	CDS
chr11	107052791	107053155	-	1.53337	ENSMUSG00000040481	Bptf	mRNA	CDS
chr11	107054963	107055318	-	1.9697	ENSMUSG00000040481	Bptf	mRNA	CDS
chr11	107072841	107074890	-	3.87475	ENSMUSG00000040481	Bptf	mRNA	CDS
chr11	107077660	107077859	-	1.28504	ENSMUSG00000040481	Bptf	mRNA	CDS
chr11	107082412	107082712	-	2.04653	ENSMUSG00000040481	Bptf	mRNA	CDS
chr11	107095716	107096055	-	2.06813	ENSMUSG00000040481	Bptf	mRNA	CDS
chr11	107099566	107099960	-	3.1863	ENSMUSG00000040481	Bptf	mRNA	CDS
chr11	107110670	107111633	-	2.65575	ENSMUSG00000040481	Bptf	mRNA	CDS
chr11	107131274	107131693	-	9.40976	ENSMUSG00000040481	Bptf	mRNA	CDS
chr11	107732424	107732672	-	4.9431	ENSMUSG00000020723	Cacng4	mRNA	3'UTR
chr11	107733253	107733615	-	2.61524	ENSMUSG00000020723	Cacng4	mRNA	3'UTR
chr11	107733802	107734057	-	4.33647	ENSMUSG00000020723	Cacng4	mRNA	3'UTR
chr11	107734547	107734917	-	6.30519	ENSMUSG00000020723	Cacng4	mRNA	3'UTR
chr11	107734547	107734917	-	6.30519	ENSMUSG00000020723	Cacng4	mRNA	Stop_codon
chr11	109395836	109396545	+	11.172	ENSMUSG00000020611	Gna13	mRNA	CDS
chr11	109436556	109436822	+	2.87498	ENSMUSG00000020610	Amz2	mRNA	CDS
chr11	109436556	109436822	+	2.87498	ENSMUSG00000020610	Amz2	mRNA	Stop_codon
chr11	110512788	110513010	+	3.17876	ENSMUSG00000020623	Map2k6	mRNA	3'UTR
chr11	110512788	110513010	+	3.17876	ENSMUSG00000020623	Map2k6	mRNA	Stop_codon
chr11	113661643	113662222	-	3.58442	ENSMUSG00000041629	D11Wsu99e	mRNA	3'UTR
chr11	113663207	113663443	-	2.10381	ENSMUSG00000041629	D11Wsu99e	mRNA	CDS
chr11	113663207	113663443	-	2.10381	ENSMUSG00000041629	D11Wsu99e	mRNA	Stop_codon
chr11	113687774	113688958	+	6.94158	ENSMUSG00000041623	D11Wsu47e	mRNA	CDS
chr11	113698194	113698666	-	2.57972	ENSMUSG00000018727	Cpsf4l	mRNA	3'UTR
chr11	113699714	113700035	-	1.61314	ENSMUSG00000018727	Cpsf4l	mRNA	Stop_codon
chr11	114863394	114864584	+	6.15369	ENSMUSG00000051043	Gprc5c	mRNA	CDS
chr11	114870178	114871644	+	7.94205	ENSMUSG00000051043	Gprc5c	mRNA	3'UTR
chr11	115163525	115163951	+	1.45175	ENSMUSG00000020733	Slc9a3r1	mRNA	CDS
chr11	115177178	115177377	+	1.47275	ENSMUSG00000020733	Slc9a3r1	mRNA	CDS
chr11	115180423	115180625	+	2.89221	ENSMUSG00000020733	Slc9a3r1	mRNA	3'UTR
chr11	115180423	115180625	+	2.89221	ENSMUSG00000020733	Slc9a3r1	mRNA	Stop_codon
chr11	115245007	115245712	+	7.21911	ENSMUSG00000045980	Tmem104	mRNA	3'UTR
chr11	115488713	115490400	+	7.0908	ENSMUSG00000057219	Armc7	mRNA	3'UTR
chr11	115497342	115497972	-	5.66436	ENSMUSG00000020737	Hn1	mRNA	3'UTR
chr11	115606791	115607338	+	3.35834	ENSMUSG00000046756	Mrps7	mRNA	3'UTR
chr11	115606791	115607338	+	3.35834	ENSMUSG00000046756	Mrps7	mRNA	Stop_codon
chr11	115615125	115615456	-	6.62529	ENSMUSG00000020744	Slc25a19	mRNA	3'UTR
chr11	115615125	115615456	-	6.62529	ENSMUSG00000020744	Slc25a19	mRNA	Stop_codon
chr11	115645589	115645925	-	1.60175	ENSMUSG00000059923	Grb2	mRNA	3'UTR
chr11	115645589	115645925	-	1.60175	ENSMUSG00000059923	Grb2	mRNA	Stop_codon
chr11	115708394	115708593	-	1.8818	ENSMUSG00000059923	Grb2	mRNA	5'UTR
chr11	115708394	115708593	-	1.8818	ENSMUSG00000059923	Grb2	mRNA	TSS
chr11	115964308	115964594	+	3.09322	ENSMUSG00000020755	Sap30bp	mRNA	Stop_codon
chr11	115964308	115964594	+	3.09322	ENSMUSG00000020755	Sap30bp	mRNA	3'UTR
chr11	116173254	116173465	-	2.81307	ENSMUSG00000020777	Acox1	mRNA	3'UTR
chr11	116173254	116173465	-	2.81307	ENSMUSG00000020777	Acox1	mRNA	Stop_codon
chr11	116273780	116274125	-	1.55983	ENSMUSG00000020780	Srp68	mRNA	CDS
chr11	116598318	116599258	-	5.5487	ENSMUSG00000020806	Rhbdf2	mRNA	3'UTR
chr11	116603654	116603934	-	2.13944	ENSMUSG00000020806	Rhbdf2	mRNA	CDS
chr11	116607228	116607427	-	1.2794	ENSMUSG00000020806	Rhbdf2	mRNA	CDS
chr11	116837442	116837749	-	3.24997	ENSMUSG00000056962	Jmjd6	mRNA	CDS
chr11	116837442	116837749	-	3.24997	ENSMUSG00000056962	Jmjd6	mRNA	Stop_codon
chr11	116842485	116842720	-	2.62149	ENSMUSG00000056962	Jmjd6	mRNA	CDS
chr11	116843065	116843264	-	1.57135	ENSMUSG00000056962	Jmjd6	mRNA	CDS
chr11	116843065	116843264	-	1.57135	ENSMUSG00000056962	Jmjd6	mRNA	TSS
chr11	117815618	117816139	-	5.25371	ENSMUSG00000025574	Tk1	mRNA	3'UTR
chr11	117815618	117816139	-	5.25371	ENSMUSG00000025574	Tk1	mRNA	Stop_codon
chr11	117855045	117855600	+	6.59701	ENSMUSG00000017716	Birc5	mRNA	3'UTR
chr11	117855045	117855600	+	6.59701	ENSMUSG00000017716	Birc5	mRNA	Stop_codon
chr11	118005370	118005800	+	2.49326	ENSMUSG00000017715	Pgs1	mRNA	CDS
chr11	118023448	118023827	+	2.34767	ENSMUSG00000017715	Pgs1	mRNA	3'UTR
chr11	118132176	118132375	-	2.77005	ENSMUSG00000017132	Cyth1	mRNA	CDS
chr11	118132176	118132375	-	2.77005	ENSMUSG00000017132	Cyth1	mRNA	Stop_codon
chr11	119027899	119029535	+	8.4601	ENSMUSG00000025577	Cbx2	mRNA	CDS
chr11	119270188	119270578	+	2.52566	ENSMUSG00000025579	Gaa	mRNA	CDS
chr11	120382304	120382526	-	3.93309	ENSMUSG00000039703	Nploc4	mRNA	3'UTR
chr11	120382304	120382526	-	3.93309	ENSMUSG00000039703	Nploc4	mRNA	Stop_codon
chr11	120437373	120437698	-	3.09771	ENSMUSG00000039703	Nploc4	mRNA	5'UTR
chr11	120437373	120437698	-	3.09771	ENSMUSG00000039703	Nploc4	mRNA	TSS
chr11	120479526	120479839	+	2.57921	ENSMUSG00000025793	Hgs	mRNA	CDS
chr11	120479999	120480198	+	1.28298	ENSMUSG00000025793	Hgs	mRNA	CDS
chr11	120482464	120482663	+	1.10315	ENSMUSG00000025793	Hgs	mRNA	CDS
chr11	120483389	120483588	+	1.95375	ENSMUSG00000025793	Hgs	mRNA	3'UTR
chr11	120483389	120483588	+	1.95375	ENSMUSG00000025793	Hgs	mRNA	Stop_codon
chr11	120487997	120488746	+	5.40215	ENSMUSG00000039640	Mrpl12	mRNA	Stop_codon
chr11	120579116	120579430	-	4.59611	ENSMUSG00000025132	Arhgdia	mRNA	CDS
chr11	120579116	120579430	-	4.59611	ENSMUSG00000025132	Arhgdia	mRNA	Stop_codon
chr11	120618589	120619046	-	1.80702	ENSMUSG00000025138	Sirt7	mRNA	3'UTR
chr11	120618589	120619046	-	1.80702	ENSMUSG00000025138	Sirt7	mRNA	Stop_codon
chr11	120781246	120781622	-	1.28837	ENSMUSG00000025158	Rfng	mRNA	3'UTR
chr11	120785682	120785984	+	1.90452	ENSMUSG00000025156	Gps1	mRNA	3'UTR
chr11	120962564	120962763	-	2.15468	ENSMUSG00000025162	Csnk1d	mRNA	3'UTR
chr11	120963478	120963906	-	6.87828	ENSMUSG00000025162	Csnk1d	mRNA	3'UTR
chr11	121146791	121147197	+	2.27505	ENSMUSG00000039329	Tex19.1	mRNA	CDS
chr11	121147496	121147852	+	2.4152	ENSMUSG00000039329	Tex19.1	mRNA	CDS
chr11	121237152	121237481	+	2.04098	ENSMUSG00000000056	Narf	mRNA	TSS
chr11	121242445	121242698	+	2.8531	ENSMUSG00000000056	Narf	mRNA	CDS
chr11	121252721	121253181	+	4.56154	ENSMUSG00000000056	Narf	mRNA	3'UTR
chr11	121252721	121253181	+	4.56154	ENSMUSG00000000056	Narf	mRNA	Stop_codon
chr11	121299584	121299926	+	2.78954	ENSMUSG00000039275	Foxk2	mRNA	CDS
chr11	121306634	121307551	+	6.02703	ENSMUSG00000039275	Foxk2	mRNA	3'UTR
chr11	121511274	121512493	-	7.36182	ENSMUSG00000039238	Zfp750	mRNA	CDS
chr11	121513111	121514052	-	3.26131	ENSMUSG00000039238	Zfp750	mRNA	CDS
chr11	121616308	121616882	-	3.16486	ENSMUSG00000046605	B3gntl1	mRNA	3'UTR
chr11	121617081	121617852	-	5.39384	ENSMUSG00000046605	B3gntl1	mRNA	3'UTR
chr11	121906061	121906426	-	5.95681	ENSMUSG00000062632	Gm12588	mRNA	CDS
chr11	16911494	16912498	+	6.61505	ENSMUSG00000020122	Egfr	mRNA	3'UTR
chr11	17945977	17946435	-	3.3377	ENSMUSG00000016984	Etaa1	mRNA	CDS
chr1	118332850	118333131	+	2.14235	ENSMUSG00000026377	Mki67ip	mRNA	3'UTR
chr1	118332850	118333131	+	2.14235	ENSMUSG00000026377	Mki67ip	mRNA	Stop_codon
chr1	118608029	118608246	+	1.96727	ENSMUSG00000064302	Clasp1	mRNA	3'UTR
chr1	118608624	118609243	+	3.9227	ENSMUSG00000064302	Clasp1	mRNA	3'UTR
chr1	119548936	119549152	-	2.27893	ENSMUSG00000026383	Epb4.1l5	mRNA	3'UTR
chr1	119548936	119549152	-	2.27893	ENSMUSG00000026383	Epb4.1l5	mRNA	Stop_codon
chr11	20725682	20727526	-	3.32084	ENSMUSG00000049659	Aftph	mRNA	CDS
chr11	20825987	20826515	-	6.35745	ENSMUSG00000042363	1110067D22Rik	mRNA	Stop_codon
chr11	20825987	20826515	-	6.35745	ENSMUSG00000042363	1110067D22Rik	mRNA	3'UTR
chr11	21148029	21148570	+	4.66152	ENSMUSG00000020134	Peli1	mRNA	CDS
chr11	22006504	22007282	-	4.8647	ENSMUSG00000042302	Ehbp1	mRNA	Stop_codon
chr11	22095548	22096051	-	3.4123	ENSMUSG00000042302	Ehbp1	mRNA	CDS
chr11	23020485	23021174	+	2.30782	ENSMUSG00000049811	Fam161a	mRNA	CDS
chr11	23023272	23023661	+	1.64833	ENSMUSG00000049811	Fam161a	mRNA	Stop_codon
chr11	23255987	23256197	+	3.10886	ENSMUSG00000020290	Xpo1	mRNA	5'UTR
chr11	23255987	23256197	+	3.10886	ENSMUSG00000020290	Xpo1	mRNA	TSS
chr11	23306817	23307016	+	1.34906	ENSMUSG00000056342	Usp34	mRNA	TSS
chr1	123334040	123334323	-	2.5981	ENSMUSG00000036815	Dpp10	mRNA	3'UTR
chr1	123334040	123334323	-	2.5981	ENSMUSG00000036815	Dpp10	mRNA	Stop_codon
chr11	23363801	23364143	+	2.26291	ENSMUSG00000056342	Usp34	mRNA	CDS
chr11	23364264	23364496	+	2.86845	ENSMUSG00000056342	Usp34	mRNA	CDS
chr11	23488320	23489192	+	5.45482	ENSMUSG00000056342	Usp34	mRNA	CDS
chr11	23516297	23516610	-	9.53501	ENSMUSG00000020286	1700093K21Rik	mRNA	CDS
chr11	23516297	23516610	-	9.53501	ENSMUSG00000020286	1700093K21Rik	mRNA	Stop_codon
chr11	23648909	23649179	-	2.89062	ENSMUSG00000020283	Pex13	mRNA	3'UTR
chr11	23649391	23649590	-	1.27098	ENSMUSG00000020283	Pex13	mRNA	CDS
chr11	23655436	23655825	-	3.01808	ENSMUSG00000020283	Pex13	mRNA	CDS
chr11	23742359	23743047	-	7.5171	ENSMUSG00000020275	Rel	mRNA	CDS
chr11	26386975	26387267	+	7.45364	ENSMUSG00000004018	Fancl	mRNA	5'UTR
chr11	26471425	26471686	+	2.53609	ENSMUSG00000004018	Fancl	mRNA	3'UTR
chr11	26471425	26471686	+	2.53609	ENSMUSG00000004018	Fancl	mRNA	Stop_codon
chr1	127802259	127803808	+	4.43081	ENSMUSG00000026349	Ccnt2	mRNA	CDS
chr1	127942474	127942714	+	4.49178	ENSMUSG00000036104	Rab3gap1	mRNA	CDS
chr1	127942474	127942714	+	4.49178	ENSMUSG00000036104	Rab3gap1	mRNA	Stop_codon
chr1	128236512	128236937	+	2.85873	ENSMUSG00000056211	R3hdm1	mRNA	CDS
chr1	128236512	128236937	+	2.85873	ENSMUSG00000056211	R3hdm1	mRNA	Stop_codon
chr1	128244266	128244552	+	2.02794	ENSMUSG00000026353	Ubxn4	mRNA	5'UTR
chr1	128262713	128262992	+	1.30073	ENSMUSG00000026353	Ubxn4	mRNA	CDS
chr1	128274805	128275138	+	1.63868	ENSMUSG00000026353	Ubxn4	mRNA	CDS
chr1	128276840	128277211	+	1.50213	ENSMUSG00000026353	Ubxn4	mRNA	Stop_codon
chr1	128331731	128332043	-	6.47245	ENSMUSG00000026355	Mcm6	mRNA	3'UTR
chr1	128331731	128332043	-	6.47245	ENSMUSG00000026355	Mcm6	mRNA	Stop_codon
chr11	29188218	29188570	+	3.95803	ENSMUSG00000020463	Smek2	mRNA	CDS
chr11	29213597	29213862	+	2.57365	ENSMUSG00000020463	Smek2	mRNA	CDS
chr11	29218456	29218691	+	3.62058	ENSMUSG00000020463	Smek2	mRNA	3'UTR
chr11	29218456	29218691	+	3.62058	ENSMUSG00000020463	Smek2	mRNA	Stop_codon
chr11	29222434	29222633	-	1.33662	ENSMUSG00000020462	Ccdc104	mRNA	CDS
chr11	29752351	29752550	-	2.356	ENSMUSG00000044072	Eml6	mRNA	CDS
chr11	29795221	29795420	-	1.86316	ENSMUSG00000044072	Eml6	mRNA	CDS
chr11	30977307	30977601	-	4.43692	ENSMUSG00000020309	Chac2	mRNA	CDS
chr11	30977307	30977601	-	4.43692	ENSMUSG00000020309	Chac2	mRNA	Stop_codon
chr1	131176867	131177449	-	2.68283	ENSMUSG00000026430	Rassf5	mRNA	3'UTR
chr1	131178337	131178611	-	2.76372	ENSMUSG00000026430	Rassf5	mRNA	3'UTR
chr1	131178337	131178611	-	2.76372	ENSMUSG00000026430	Rassf5	mRNA	Stop_codon
chr1	131212257	131212456	-	1.22451	ENSMUSG00000026430	Rassf5	mRNA	CDS
chr1	13142455	13142772	-	2.70165	ENSMUSG00000005886	Ncoa2	mRNA	3'UTR
chr1	13142455	13142772	-	2.70165	ENSMUSG00000005886	Ncoa2	mRNA	Stop_codon
chr1	13148316	13148580	-	1.82884	ENSMUSG00000005886	Ncoa2	mRNA	CDS
chr1	13148909	13149130	-	1.47256	ENSMUSG00000005886	Ncoa2	mRNA	CDS
chr1	131528007	131528551	+	5.46582	ENSMUSG00000055184	Fam72a	mRNA	5'UTR
chr1	13152876	13153075	-	1.7927	ENSMUSG00000005886	Ncoa2	mRNA	CDS
chr1	13164903	13165102	-	1.63665	ENSMUSG00000005886	Ncoa2	mRNA	CDS
chr11	31665346	31665942	-	3.58873	ENSMUSG00000044502	Bod1	mRNA	3'UTR
chr11	31666609	31667053	-	2.32863	ENSMUSG00000044502	Bod1	mRNA	Stop_codon
chr1	13166788	13167095	-	1.95249	ENSMUSG00000005886	Ncoa2	mRNA	CDS
chr1	13174079	13175263	-	5.12572	ENSMUSG00000005886	Ncoa2	mRNA	CDS
chr1	131769368	131770569	+	5.22606	ENSMUSG00000042268	Slc26a9	mRNA	3'UTR
chr1	131770853	131771396	+	6.70982	ENSMUSG00000042268	Slc26a9	mRNA	3'UTR
chr11	31872384	31872830	+	2.84458	ENSMUSG00000020300	Cpeb4	mRNA	CDS
chr1	131931034	131931233	+	1.63441	ENSMUSG00000026434	Nucks1	mRNA	CDS
chr1	131931034	131931233	+	1.63441	ENSMUSG00000026434	Nucks1	mRNA	Stop_codon
chr11	31931405	31931607	+	2.61793	ENSMUSG00000020300	Cpeb4	mRNA	CDS
chr11	31931405	31931607	+	2.61793	ENSMUSG00000020300	Cpeb4	mRNA	Stop_codon
chr1	131976718	131976974	+	2.08547	ENSMUSG00000026435	Slc45a3	mRNA	5'UTR
chr1	131977439	131978198	+	5.68669	ENSMUSG00000026435	Slc45a3	mRNA	CDS
chr1	131978767	131979013	+	1.76013	ENSMUSG00000026435	Slc45a3	mRNA	CDS
chr1	131981180	131981543	+	2.65678	ENSMUSG00000026435	Slc45a3	mRNA	CDS
chr1	132014399	132014598	+	1.49982	ENSMUSG00000026436	Elk4	mRNA	CDS
chr1	132017593	132018462	+	6.09735	ENSMUSG00000026436	Elk4	mRNA	CDS
chr1	132023501	132023812	+	4.90525	ENSMUSG00000026436	Elk4	mRNA	Stop_codon
chr11	3220331	3220530	+	1.63952	ENSMUSG00000020454	Eif4enif1	mRNA	CDS
chr11	32209632	32209867	-	3.79	ENSMUSG00000020282	Rhbdf1	mRNA	3'UTR
chr11	32209632	32209867	-	3.79	ENSMUSG00000020282	Rhbdf1	mRNA	Stop_codon
chr11	3221093	3221292	+	1.49678	ENSMUSG00000020454	Eif4enif1	mRNA	CDS
chr1	132357132	132357817	-	3.46503	ENSMUSG00000042066	Tmcc2	mRNA	3'UTR
chr1	132357132	132357817	-	3.46503	ENSMUSG00000042066	Tmcc2	mRNA	Stop_codon
chr1	132360183	132361306	-	6.12308	ENSMUSG00000042066	Tmcc2	mRNA	CDS
chr1	132380511	132381181	-	3.24088	ENSMUSG00000042066	Tmcc2	mRNA	CDS
chr1	132434187	132434557	+	3.18331	ENSMUSG00000042046	Dstyk	mRNA	CDS
chr11	3243985	3244262	+	3.31953	ENSMUSG00000020454	Eif4enif1	mRNA	3'UTR
chr11	3243985	3244262	+	3.31953	ENSMUSG00000020454	Eif4enif1	mRNA	Stop_codon
chr1	132449259	132449891	+	4.61177	ENSMUSG00000042046	Dstyk	mRNA	CDS
chr1	132463312	132463873	+	3.1565	ENSMUSG00000042046	Dstyk	mRNA	Stop_codon
chr1	132463312	132463873	+	3.1565	ENSMUSG00000042046	Dstyk	mRNA	3'UTR
chr1	132503748	132504226	+	2.87119	ENSMUSG00000026439	Rbbp5	mRNA	3'UTR
chr1	132503748	132504226	+	2.87119	ENSMUSG00000026439	Rbbp5	mRNA	Stop_codon
chr1	132991684	132992225	-	5.18923	ENSMUSG00000054387	Mdm4	mRNA	CDS
chr1	132996563	132996762	-	1.23337	ENSMUSG00000054387	Mdm4	mRNA	CDS
chr11	3307680	3308195	+	4.59176	ENSMUSG00000020453	Patz1	mRNA	CDS
chr1	133131835	133133515	+	8.75121	ENSMUSG00000046062	Ppp1r15b	mRNA	CDS
chr1	133136641	133136995	+	5.26827	ENSMUSG00000046062	Ppp1r15b	mRNA	CDS
chr1	133136641	133136995	+	5.26827	ENSMUSG00000046062	Ppp1r15b	mRNA	Stop_codon
chr11	3344645	3345884	-	7.21232	ENSMUSG00000020451	Limk2	mRNA	3'UTR
chr1	133912346	133912627	-	2.84945	ENSMUSG00000041577	Prelp	mRNA	3'UTR
chr1	133912346	133912627	-	2.84945	ENSMUSG00000041577	Prelp	mRNA	Stop_codon
chr1	133914446	133914900	-	1.88991	ENSMUSG00000041577	Prelp	mRNA	CDS
chr1	133915110	133915310	-	1.76428	ENSMUSG00000041577	Prelp	mRNA	CDS
chr11	3416039	3418074	-	4.19948	ENSMUSG00000020448	Rnf185	mRNA	3'UTR
chr11	3432421	3432620	-	1.3617	ENSMUSG00000020448	Rnf185	mRNA	CDS
chr1	134494629	134494849	+	2.90929	ENSMUSG00000042229	Rabif	mRNA	CDS
chr1	134494629	134494849	+	2.90929	ENSMUSG00000042229	Rabif	mRNA	TSS
chr1	134505958	134506685	+	6.76319	ENSMUSG00000042229	Rabif	mRNA	Stop_codon
chr11	3452065	3452408	-	1.52943	ENSMUSG00000020448	Rnf185	mRNA	TSS
chr11	34809402	34809987	-	7.28231	ENSMUSG00000069910	Ccdc99	mRNA	Stop_codon
chr11	34813326	34813525	-	2.06271	ENSMUSG00000069910	Ccdc99	mRNA	CDS
chr11	34825340	34825562	-	1.49805	ENSMUSG00000069910	Ccdc99	mRNA	CDS
chr1	135253726	135254498	-	3.66003	ENSMUSG00000003051	Elf3	mRNA	3'UTR
chr1	135253726	135254498	-	3.66003	ENSMUSG00000003051	Elf3	mRNA	Stop_codon
chr1	135254792	135255124	-	3.30148	ENSMUSG00000003051	Elf3	mRNA	CDS
chr1	135301648	135301953	-	3.36131	ENSMUSG00000062580	Timm17a	mRNA	3'UTR
chr1	135301648	135301953	-	3.36131	ENSMUSG00000062580	Timm17a	mRNA	Stop_codon
chr1	135385080	135385377	-	3.51385	ENSMUSG00000041879	Ipo9	mRNA	3'UTR
chr1	136018044	136018277	+	2.89645	ENSMUSG00000026411	Tmem9	mRNA	TSS
chr1	136270384	136271147	-	8.01531	ENSMUSG00000041570	Camsap2	mRNA	3'UTR
chr1	136270384	136271147	-	8.01531	ENSMUSG00000041570	Camsap2	mRNA	Stop_codon
chr1	136276559	136276830	-	1.51979	ENSMUSG00000041570	Camsap2	mRNA	CDS
chr1	136277131	136277393	-	1.66359	ENSMUSG00000041570	Camsap2	mRNA	CDS
chr1	136280200	136281088	-	3.56586	ENSMUSG00000041570	Camsap2	mRNA	CDS
chr1	136281227	136281847	-	3.27268	ENSMUSG00000041570	Camsap2	mRNA	CDS
chr1	136282095	136282348	-	2.96876	ENSMUSG00000041570	Camsap2	mRNA	CDS
chr1	136345424	136345999	-	2.20872	ENSMUSG00000041570	Camsap2	mRNA	5'UTR
chr1	136416731	136417199	+	3.23622	ENSMUSG00000026404	Ddx59	mRNA	CDS
chr1	136468115	136469074	+	3.8522	ENSMUSG00000041498	Kif14	mRNA	CDS
chr1	136527246	136527821	+	6.21164	ENSMUSG00000041498	Kif14	mRNA	CDS
chr1	136527246	136527821	+	6.21164	ENSMUSG00000041498	Kif14	mRNA	Stop_codon
chr1	136625332	136626685	+	7.72099	ENSMUSG00000041483	Zfp281	mRNA	CDS
chr1	136626841	136627977	+	6.11202	ENSMUSG00000041483	Zfp281	mRNA	CDS
chr11	3704407	3704640	-	2.22324	ENSMUSG00000020435	Osbp2	mRNA	3'UTR
chr11	3711670	3711869	-	1.83983	ENSMUSG00000020435	Osbp2	mRNA	CDS
chr11	3717787	3717993	-	2.18987	ENSMUSG00000020435	Osbp2	mRNA	CDS
chr11	3897302	3898553	+	7.33957	ENSMUSG00000047205	Dusp18	mRNA	3'UTR
chr11	3907138	3907855	-	6.45854	ENSMUSG00000048807	Slc35e4	mRNA	3'UTR
chr11	3907138	3907855	-	6.45854	ENSMUSG00000048807	Slc35e4	mRNA	Stop_codon
chr11	3912741	3913182	-	4.41794	ENSMUSG00000048807	Slc35e4	mRNA	CDS
chr11	3913306	3913977	-	5.08408	ENSMUSG00000048807	Slc35e4	mRNA	5'UTR
chr11	3914486	3914698	-	3.29561	ENSMUSG00000048807	Slc35e4	mRNA	5'UTR
chr11	3914486	3914698	-	3.29561	ENSMUSG00000048807	Slc35e4	mRNA	TSS
chr1	139237213	139237474	-	4.27455	ENSMUSG00000063681	Crb1	mRNA	CDS
chr1	139247982	139249142	-	8.33667	ENSMUSG00000063681	Crb1	mRNA	CDS
chr1	139457057	139457427	+	2.02585	ENSMUSG00000033952	Aspm	mRNA	CDS
chr1	139457726	139457943	+	1.67113	ENSMUSG00000033952	Aspm	mRNA	CDS
chr1	139458096	139458376	+	3.39954	ENSMUSG00000033952	Aspm	mRNA	CDS
chr1	139478463	139478668	+	1.77111	ENSMUSG00000033952	Aspm	mRNA	CDS
chr1	139479637	139480467	+	4.39533	ENSMUSG00000033952	Aspm	mRNA	CDS
chr1	139480640	139480972	+	3.81817	ENSMUSG00000033952	Aspm	mRNA	CDS
chr11	3976884	3977200	+	2.35062	ENSMUSG00000020430	Pes1	mRNA	CDS
chr11	3978646	3979085	+	1.45611	ENSMUSG00000020430	Pes1	mRNA	Stop_codon
chr11	4076834	4077042	+	3.02448	ENSMUSG00000054986	Sec14l3	mRNA	3'UTR
chr11	4140487	4140991	+	3.34875	ENSMUSG00000003581	Rnf215	mRNA	3'UTR
chr1	14170311	14170996	-	6.51345	ENSMUSG00000025932	Eya1	mRNA	3'UTR
chr11	4174032	4174231	+	1.12558	ENSMUSG00000002129	Sf3a1	mRNA	CDS
chr11	4175381	4175580	+	1.55712	ENSMUSG00000002129	Sf3a1	mRNA	CDS
chr11	4177413	4177612	+	1.7293	ENSMUSG00000002129	Sf3a1	mRNA	CDS
chr11	4180224	4180477	+	2.00293	ENSMUSG00000002129	Sf3a1	mRNA	3'UTR
chr11	4214833	4215230	+	4.3208	ENSMUSG00000034412	Tbc1d10a	mRNA	CDS
chr11	4214833	4215230	+	4.3208	ENSMUSG00000034412	Tbc1d10a	mRNA	Stop_codon
chr11	43445237	43445558	+	1.57696	ENSMUSG00000020409	Slu7	mRNA	Stop_codon
chr1	144001408	144001908	-	3.96379	ENSMUSG00000026360	Rgs2	mRNA	3'UTR
chr1	144001408	144001908	-	3.96379	ENSMUSG00000026360	Rgs2	mRNA	Stop_codon
chr1	144002065	144002315	-	1.44284	ENSMUSG00000026360	Rgs2	mRNA	CDS
chr1	144004009	144004208	-	1.17484	ENSMUSG00000026360	Rgs2	mRNA	CDS
chr1	144004009	144004208	-	1.17484	ENSMUSG00000026360	Rgs2	mRNA	TSS
chr11	44454768	44455066	-	3.91144	ENSMUSG00000041231	Ublcp1	mRNA	3'UTR
chr11	45851960	45852319	+	2.76664	ENSMUSG00000006169	Clint1	mRNA	TSS
chr11	45890600	45890906	+	1.95679	ENSMUSG00000006169	Clint1	mRNA	CDS
chr11	45893723	45894070	+	1.84401	ENSMUSG00000006169	Clint1	mRNA	CDS
chr11	45907842	45908154	+	1.80347	ENSMUSG00000006169	Clint1	mRNA	CDS
chr11	45908829	45909436	+	6.55918	ENSMUSG00000006169	Clint1	mRNA	CDS
chr11	45908829	45909436	+	6.55918	ENSMUSG00000006169	Clint1	mRNA	Stop_codon
chr11	45933535	45933972	-	6.49026	ENSMUSG00000044847	Lsm11	mRNA	CDS
chr11	45933535	45933972	-	6.49026	ENSMUSG00000044847	Lsm11	mRNA	Stop_codon
chr11	45948033	45948478	-	2.64293	ENSMUSG00000011254	Thg1l	mRNA	Stop_codon
chr11	46196268	46196467	-	1.86841	ENSMUSG00000020340	Cyfip2	mRNA	CDS
chr11	46196268	46196467	-	1.86841	ENSMUSG00000020340	Cyfip2	mRNA	Stop_codon
chr11	4679431	4679630	+	2.51387	ENSMUSG00000020412	Ascc2	mRNA	CDS
chr11	4682907	4683412	+	2.28825	ENSMUSG00000020412	Ascc2	mRNA	3'UTR
chr11	4682907	4683412	+	2.28825	ENSMUSG00000020412	Ascc2	mRNA	Stop_codon
chr11	49244140	49244486	+	7.62506	ENSMUSG00000020346	Mgat1	mRNA	TSS
chr11	49245103	49245634	+	22.3924	ENSMUSG00000020346	Mgat1	mRNA	5'UTR
chr11	49260665	49262051	+	8.60942	ENSMUSG00000020346	Mgat1	mRNA	CDS
chr11	49883147	49883493	+	3.46624	ENSMUSG00000020366	Mapk9	mRNA	3'UTR
chr11	49883147	49883493	+	3.46624	ENSMUSG00000020366	Mapk9	mRNA	Stop_codon
chr11	50199498	50200143	+	3.3839	ENSMUSG00000020381	3010026O09Rik	mRNA	CDS
chr11	50199498	50200143	-	3.3839	ENSMUSG00000015837	Sqstm1	mRNA	3'UTR
chr11	50199498	50200143	+	3.3839	ENSMUSG00000020381	3010026O09Rik	mRNA	CDS
chr11	50199498	50200143	-	3.3839	ENSMUSG00000015837	Sqstm1	mRNA	3'UTR
chr11	50200724	50201125	-	3.53875	ENSMUSG00000015837	Sqstm1	mRNA	Stop_codon
chr11	50296136	50296499	-	2.15862	ENSMUSG00000020368	Canx	mRNA	Stop_codon
chr11	50389439	50389958	-	2.88649	ENSMUSG00000020375	Rufy1	mRNA	3'UTR
chr11	50389439	50389958	-	2.88649	ENSMUSG00000020375	Rufy1	mRNA	Stop_codon
chr11	50404422	50404736	-	1.64854	ENSMUSG00000020375	Rufy1	mRNA	CDS
chr11	5041897	5042106	+	1.76188	ENSMUSG00000009090	Ap1b1	mRNA	3'UTR
chr1	150432417	150432759	+	1.44483	ENSMUSG00000006005	Tpr	mRNA	CDS
chr11	5070100	5070476	-	3.16602	ENSMUSG00000009079	Ewsr1	mRNA	CDS
chr11	5082179	5082517	-	4.42241	ENSMUSG00000009079	Ewsr1	mRNA	CDS
chr1	151410873	151411408	-	1.54646	ENSMUSG00000052748	1200016B10Rik	mRNA	CDS
chr11	51623052	51623291	+	1.72919	ENSMUSG00000001056	Nhp2	mRNA	CDS
chr11	51623052	51623291	+	1.72919	ENSMUSG00000001056	Nhp2	mRNA	Stop_codon
chr11	51685578	51685992	-	6.08389	ENSMUSG00000007777	0610009B22Rik	mRNA	CDS
chr11	51814364	51815718	-	9.34406	ENSMUSG00000020387	Phf15	mRNA	3'UTR
chr11	51816414	51817827	-	6.70213	ENSMUSG00000020387	Phf15	mRNA	CDS
chr11	51824943	51825407	-	3.37686	ENSMUSG00000020387	Phf15	mRNA	CDS
chr11	51828234	51828465	-	2.23834	ENSMUSG00000020387	Phf15	mRNA	CDS
chr11	51830416	51830744	-	1.662	ENSMUSG00000020387	Phf15	mRNA	CDS
chr11	51831214	51831504	-	1.96728	ENSMUSG00000020387	Phf15	mRNA	CDS
chr11	51975900	51976144	+	1.87274	ENSMUSG00000020392	Cdkn2aipnl	mRNA	3'UTR
chr11	52122061	52122336	+	1.31332	ENSMUSG00000020349	Ppp2ca	mRNA	3'UTR
chr11	52253553	52253962	-	3.54427	ENSMUSG00000000782	Tcf7	mRNA	3'UTR
chr11	52253553	52253962	-	3.54427	ENSMUSG00000000782	Tcf7	mRNA	Stop_codon
chr11	52257684	52257883	-	1.31161	ENSMUSG00000000782	Tcf7	mRNA	CDS
chr11	52403165	52403407	+	3.10228	ENSMUSG00000036275	9530068E07Rik	mRNA	CDS
chr11	52406945	52407144	+	1.82467	ENSMUSG00000036275	9530068E07Rik	mRNA	CDS
chr11	52406945	52407144	+	1.82467	ENSMUSG00000036275	9530068E07Rik	mRNA	Stop_codon
chr1	152766668	152766867	+	1.67675	ENSMUSG00000008475	Arpc5	mRNA	CDS
chr11	53186270	53187373	+	12.3464	ENSMUSG00000036264	Fstl4	mRNA	CDS
chr11	53261616	53261815	-	1.3115	ENSMUSG00000020361	Hspa4	mRNA	CDS
chr11	53261616	53261815	-	1.3115	ENSMUSG00000020361	Hspa4	mRNA	Stop_codon
chr11	53262226	53262463	-	1.35085	ENSMUSG00000020361	Hspa4	mRNA	CDS
chr11	53332337	53332700	+	4.79088	ENSMUSG00000018239	Zcchc10	mRNA	CDS
chr11	53332337	53332700	+	4.79088	ENSMUSG00000018239	Zcchc10	mRNA	Stop_codon
chr11	53649702	53650655	-	4.57154	ENSMUSG00000020380	Rad50	mRNA	3'UTR
chr11	54502413	54503639	+	2.69954	ENSMUSG00000035992	Fnip1	mRNA	CDS
chr11	54691334	54691730	+	2.58592	ENSMUSG00000037533	Rapgef6	mRNA	CDS
chr11	54696583	54696951	+	2.3519	ENSMUSG00000037533	Rapgef6	mRNA	3'UTR
chr11	54787560	54787759	-	1.15679	ENSMUSG00000052298	Cdc42se2	mRNA	5'UTR
chr11	54787560	54787759	-	1.15679	ENSMUSG00000052298	Cdc42se2	mRNA	TSS
chr11	55049821	55050518	-	5.05498	ENSMUSG00000049588	Ccdc69	mRNA	3'UTR
chr11	55077908	55078212	-	1.69574	ENSMUSG00000049588	Ccdc69	mRNA	TSS
chr1	155158728	155158927	+	1.5172	ENSMUSG00000026470	Stx6	mRNA	5'UTR
chr1	155158728	155158927	+	1.5172	ENSMUSG00000026470	Stx6	mRNA	TSS
chr1	155201940	155202701	+	6.38052	ENSMUSG00000026470	Stx6	mRNA	3'UTR
chr11	5531106	5531642	-	8.47011	ENSMUSG00000020482	Ccdc117	mRNA	Stop_codon
chr11	5534765	5534964	-	1.53668	ENSMUSG00000020482	Ccdc117	mRNA	CDS
chr11	55499597	55500076	+	3.32885	ENSMUSG00000018583	G3bp1	mRNA	3'UTR
chr11	55499597	55500076	+	3.32885	ENSMUSG00000018583	G3bp1	mRNA	Stop_codon
chr1	156640413	156640612	+	1.51982	ENSMUSG00000026596	Abl2	mRNA	CDS
chr1	156640935	156641301	+	3.52684	ENSMUSG00000026596	Abl2	mRNA	CDS
chr1	156641509	156643131	+	5.8908	ENSMUSG00000026596	Abl2	mRNA	CDS
chr1	156808799	156809352	-	5.48627	ENSMUSG00000026594	Ralgps2	mRNA	3'UTR
chr1	156808799	156809352	-	5.48627	ENSMUSG00000026594	Ralgps2	mRNA	Stop_codon
chr1	157412538	157412912	+	3.1535	ENSMUSG00000049881	2810025M15Rik	mRNA	5'UTR
chr1	157419974	157420173	+	1.45583	ENSMUSG00000049881	2810025M15Rik	mRNA	3'UTR
chr1	157419974	157420173	+	1.45583	ENSMUSG00000049881	2810025M15Rik	mRNA	Stop_codon
chr11	57483612	57483847	-	2.41167	ENSMUSG00000020523	Fam114a2	mRNA	3'UTR
chr11	57527959	57528296	+	3.54638	ENSMUSG00000020522	Mfap3	mRNA	CDS
chr11	57529506	57531784	+	6.81598	ENSMUSG00000020522	Mfap3	mRNA	3'UTR
chr11	57801581	57802289	+	3.25007	ENSMUSG00000020519	Sap30l	mRNA	5'UTR
chr11	57809783	57810211	+	1.87595	ENSMUSG00000020519	Sap30l	mRNA	Stop_codon
chr11	58117439	58117769	+	2.78697	ENSMUSG00000020515	Cnot8	mRNA	3'UTR
chr11	58117439	58117769	+	2.78697	ENSMUSG00000020515	Cnot8	mRNA	Stop_codon
chr11	5828141	5829042	-	4.4245	ENSMUSG00000020474	Polm	mRNA	3'UTR
chr1	15842855	15843120	+	1.7334	ENSMUSG00000025925	Terf1	mRNA	CDS
chr1	15842855	15843120	+	1.7334	ENSMUSG00000025925	Terf1	mRNA	Stop_codon
chr11	58990218	58990691	+	3.00501	ENSMUSG00000020455	Trim11	mRNA	CDS
chr11	58991084	58991400	+	1.9903	ENSMUSG00000020455	Trim11	mRNA	3'UTR
chr11	59205649	59205848	+	1.73913	ENSMUSG00000036860	Mrpl55	mRNA	CDS
chr11	59205649	59205848	+	1.73913	ENSMUSG00000036860	Mrpl55	mRNA	Stop_codon
chr11	59212539	59212753	-	1.34305	ENSMUSG00000048076	Arf1	mRNA	CDS
chr11	59212539	59212753	-	1.34305	ENSMUSG00000048076	Arf1	mRNA	Stop_codon
chr1	159344846	159345131	+	3.76036	ENSMUSG00000040782	Rfwd2	mRNA	3'UTR
chr1	159344846	159345131	+	3.76036	ENSMUSG00000040782	Rfwd2	mRNA	Stop_codon
chr11	59437893	59438507	-	3.25768	ENSMUSG00000009894	Snap47	mRNA	CDS
chr11	59485538	59486080	-	5.51013	ENSMUSG00000020472	Zkscan17	mRNA	3'UTR
chr11	59486984	59487963	-	5.20382	ENSMUSG00000020472	Zkscan17	mRNA	CDS
chr11	59493715	59493914	-	1.47584	ENSMUSG00000020472	Zkscan17	mRNA	CDS
chr11	59791854	59792711	-	5.52963	ENSMUSG00000032633	Flcn	mRNA	3'UTR
chr11	59948279	59948478	+	1.55131	ENSMUSG00000061650	Med9	mRNA	CDS
chr11	59948279	59948478	+	1.55131	ENSMUSG00000061650	Med9	mRNA	TSS
chr11	59960589	59960933	+	2.57696	ENSMUSG00000061650	Med9	mRNA	CDS
chr11	59960589	59960933	+	2.57696	ENSMUSG00000061650	Med9	mRNA	Stop_codon
chr11	60227858	60228238	-	1.6604	ENSMUSG00000000538	Tom1l2	mRNA	3'UTR
chr11	60229792	60230207	-	2.71757	ENSMUSG00000000538	Tom1l2	mRNA	Stop_codon
chr11	60229792	60230207	-	2.71757	ENSMUSG00000000538	Tom1l2	mRNA	3'UTR
chr11	60352757	60352956	-	1.57306	ENSMUSG00000000538	Tom1l2	mRNA	TSS
chr11	60441886	60442360	+	6.12571	ENSMUSG00000018415	4933439F18Rik	mRNA	Stop_codon
chr11	60554186	60554545	+	3.35246	ENSMUSG00000042650	Alkbh5	mRNA	Stop_codon
chr11	60713432	60713932	+	2.27308	ENSMUSG00000020536	Llgl1	mRNA	3'UTR
chr11	60864497	60865348	-	8.02087	ENSMUSG00000043284	Tmem11	mRNA	CDS
chr11	60903517	60903802	-	2.78211	ENSMUSG00000018931	Gm16515	mRNA	3'UTR
chr11	60904434	60906198	-	6.07806	ENSMUSG00000018931	Gm16515	mRNA	3'UTR
chr1	161002401	161002605	+	2.68827	ENSMUSG00000026715	Serpinc1	mRNA	3'UTR
chr1	161002401	161002605	+	2.68827	ENSMUSG00000026715	Serpinc1	mRNA	Stop_codon
chr1	161019485	161020406	-	8.67764	ENSMUSG00000043467	Zbtb37	mRNA	CDS
chr1	161031805	161032280	-	3.89791	ENSMUSG00000043467	Zbtb37	mRNA	CDS
chr1	161032421	161032761	-	3.04588	ENSMUSG00000043467	Zbtb37	mRNA	CDS
chr1	161034088	161034287	-	1.35825	ENSMUSG00000043467	Zbtb37	mRNA	5'UTR
chr11	6106611	6107520	-	3.28885	ENSMUSG00000053838	Nudcd3	mRNA	3'UTR
chr1	161082924	161083390	+	3.78905	ENSMUSG00000026708	Cenpl	mRNA	CDS
chr11	61517439	61518045	-	4.07099	ENSMUSG00000001036	Epn2	mRNA	3'UTR
chr11	61546250	61546911	-	6.26239	ENSMUSG00000001036	Epn2	mRNA	CDS
chr1	161818341	161818735	-	8.66667	ENSMUSG00000040297	AI848100	mRNA	CDS
chr1	161818341	161818735	-	8.66667	ENSMUSG00000040297	AI848100	mRNA	Stop_codon
chr1	161834202	161835090	-	4.37937	ENSMUSG00000040297	AI848100	mRNA	CDS
chr11	61872822	61873021	-	1.5312	ENSMUSG00000047804	Akap10	mRNA	3'UTR
chr11	61872822	61873021	-	1.5312	ENSMUSG00000047804	Akap10	mRNA	Stop_codon
chr11	61915024	61915419	-	3.84013	ENSMUSG00000047804	Akap10	mRNA	CDS
chr11	62265227	62265843	+	6.60203	ENSMUSG00000018500	Adora2b	mRNA	CDS
chr11	62265227	62265843	+	6.60203	ENSMUSG00000018500	Adora2b	mRNA	Stop_codon
chr11	62317620	62317868	-	2.60459	ENSMUSG00000018501	Ncor1	mRNA	3'UTR
chr11	62317620	62317868	-	2.60459	ENSMUSG00000018501	Ncor1	mRNA	Stop_codon
chr11	62373076	62373418	-	3.32797	ENSMUSG00000018501	Ncor1	mRNA	CDS
chr11	62383165	62383368	-	2.12101	ENSMUSG00000018501	Ncor1	mRNA	CDS
chr11	6259024	6259258	-	3.90633	ENSMUSG00000004393	Ddx56	mRNA	3'UTR
chr11	6259024	6259258	-	3.90633	ENSMUSG00000004393	Ddx56	mRNA	Stop_codon
chr1	162647240	162647595	-	3.42592	ENSMUSG00000091060	7420461P10Rik	mRNA	3'UTR
chr1	162647240	162647595	-	3.42592	ENSMUSG00000091060	7420461P10Rik	mRNA	Stop_codon
chr1	162697684	162697939	-	1.99914	ENSMUSG00000040225	Prrc2c	mRNA	CDS
chr1	162704972	162705824	-	3.78623	ENSMUSG00000040225	Prrc2c	mRNA	CDS
chr1	162705987	162706311	-	2.49662	ENSMUSG00000040225	Prrc2c	mRNA	CDS
chr1	162710288	162710720	-	3.22955	ENSMUSG00000040225	Prrc2c	mRNA	CDS
chr11	6296952	6297258	+	2.2476	ENSMUSG00000020456	Ogdh	mRNA	CDS
chr1	16345663	16345869	-	2.74841	ENSMUSG00000025920	Stau2	mRNA	CDS
chr11	63962684	63963099	-	1.99059	ENSMUSG00000042148	Cox10	mRNA	3'UTR
chr11	63963760	63964496	-	8.41508	ENSMUSG00000042148	Cox10	mRNA	Stop_codon
chr1	163996269	163997241	+	2.41748	ENSMUSG00000041396	2810422O20Rik	mRNA	CDS
chr1	164279967	164280666	+	2.58936	ENSMUSG00000026578	4930455F23Rik	mRNA	CDS
chr1	164282391	164282590	+	1.247	ENSMUSG00000026578	4930455F23Rik	mRNA	CDS
chr1	164287322	164287706	+	2.05804	ENSMUSG00000026578	4930455F23Rik	mRNA	Stop_codon
chr1	164438233	164438451	-	4.89199	ENSMUSG00000026576	Atp1b1	mRNA	CDS
chr1	164438233	164438451	-	4.89199	ENSMUSG00000026576	Atp1b1	mRNA	Stop_codon
chr1	165592517	165592716	-	1.36077	ENSMUSG00000026566	Mpzl1	mRNA	3'UTR
chr1	165593397	165593677	-	3.48715	ENSMUSG00000026566	Mpzl1	mRNA	Stop_codon
chr1	165593397	165593677	-	3.48715	ENSMUSG00000026566	Mpzl1	mRNA	3'UTR
chr1	165649251	165649548	-	3.47775	ENSMUSG00000040723	Rcsd1	mRNA	3'UTR
chr1	165649866	165650204	-	2.13391	ENSMUSG00000040723	Rcsd1	mRNA	3'UTR
chr1	165649866	165650204	-	2.13391	ENSMUSG00000040723	Rcsd1	mRNA	Stop_codon
chr1	165654997	165656036	-	6.41309	ENSMUSG00000040723	Rcsd1	mRNA	CDS
chr11	65689644	65690804	-	7.84381	ENSMUSG00000033352	Map2k4	mRNA	3'UTR
chr11	65693422	65693621	-	1.38371	ENSMUSG00000033352	Map2k4	mRNA	CDS
chr11	65814365	65814851	+	2.58863	ENSMUSG00000018347	Zkscan6	mRNA	CDS
chr11	65815801	65816138	+	2.63843	ENSMUSG00000018347	Zkscan6	mRNA	CDS
chr11	65828042	65829050	+	7.03885	ENSMUSG00000018347	Zkscan6	mRNA	CDS
chr1	165874058	165874316	-	4.2329	ENSMUSG00000026565	Pou2f1	mRNA	3'UTR
chr1	165875322	165876048	-	4.17001	ENSMUSG00000026565	Pou2f1	mRNA	Stop_codon
chr1	165875322	165876048	-	4.17001	ENSMUSG00000026565	Pou2f1	mRNA	3'UTR
chr1	16677174	16677375	+	2.03214	ENSMUSG00000025940	Tmem70	mRNA	CDS
chr1	16677174	16677375	+	2.03214	ENSMUSG00000025940	Tmem70	mRNA	Stop_codon
chr11	67041538	67041929	-	9.64029	ENSMUSG00000020910	2310004I24Rik	mRNA	CDS
chr1	167226130	167226414	-	2.11755	ENSMUSG00000026558	Uck2	mRNA	3'UTR
chr1	167226130	167226414	-	2.11755	ENSMUSG00000026558	Uck2	mRNA	Stop_codon
chr11	69050261	69050501	+	2.84366	ENSMUSG00000020897	Aurkb	mRNA	CDS
chr11	69401931	69402275	-	1.97262	ENSMUSG00000018476	Kdm6b	mRNA	CDS
chr11	69403898	69405912	-	8.55509	ENSMUSG00000018476	Kdm6b	mRNA	CDS
chr11	69803578	69804805	-	5.12409	ENSMUSG00000089876	Tmem102	mRNA	CDS
chr11	69939959	69940331	+	1.49175	ENSMUSG00000018554	Ybx2	mRNA	CDS
chr11	69940492	69940767	+	1.26494	ENSMUSG00000018554	Ybx2	mRNA	CDS
chr1	169952690	169953089	-	4.22006	ENSMUSG00000026675	Hsd17b7	mRNA	Stop_codon
chr1	169952690	169953089	-	4.22006	ENSMUSG00000026675	Hsd17b7	mRNA	3'UTR
chr11	69995834	69996182	+	8.24927	ENSMUSG00000018572	Phf23	mRNA	5'UTR
chr11	69998337	69999715	+	6.89088	ENSMUSG00000018572	Phf23	mRNA	CDS
chr11	70216987	70218086	-	5.17742	ENSMUSG00000044367	Slc16a13	mRNA	3'UTR
chr11	70218593	70218834	-	2.21418	ENSMUSG00000044367	Slc16a13	mRNA	CDS
chr11	70219001	70219200	-	2.82431	ENSMUSG00000044367	Slc16a13	mRNA	CDS
chr11	70242322	70242706	-	2.32748	ENSMUSG00000000320	Alox12	mRNA	Stop_codon
chr11	70393804	70395092	-	4.21808	ENSMUSG00000018921	Pelp1	mRNA	CDS
chr11	70453078	70453447	+	4.72032	ENSMUSG00000018923	Med11	mRNA	Stop_codon
chr11	70557508	70558103	+	3.74001	ENSMUSG00000020828	Pld2	mRNA	3'UTR
chr11	70644255	70644734	-	3.84558	ENSMUSG00000014606	Slc25a11	mRNA	3'UTR
chr11	70664277	70664494	-	1.74284	ENSMUSG00000018287	Spag7	mRNA	CDS
chr11	70669062	70669396	-	1.44927	ENSMUSG00000018287	Spag7	mRNA	TSS
chr1	170709695	170710087	-	4.42016	ENSMUSG00000026663	Atf6	mRNA	CDS
chr1	170709695	170710087	-	4.42016	ENSMUSG00000026663	Atf6	mRNA	Stop_codon
chr11	70764350	70764701	+	2.42802	ENSMUSG00000043602	Zfp3	mRNA	5'UTR
chr11	70771146	70772892	+	5.40599	ENSMUSG00000043602	Zfp3	mRNA	CDS
chr1	170787346	170787545	-	1.61713	ENSMUSG00000026663	Atf6	mRNA	CDS
chr1	170874297	170874570	-	1.83814	ENSMUSG00000026659	Dusp12	mRNA	CDS
chr1	170874297	170874570	-	1.83814	ENSMUSG00000026659	Dusp12	mRNA	Stop_codon
chr11	70887011	70887210	+	1.34072	ENSMUSG00000020817	Rabep1	mRNA	CDS
chr11	70917428	70917652	+	3.70723	ENSMUSG00000020817	Rabep1	mRNA	CDS
chr11	70940385	70940825	+	1.43698	ENSMUSG00000020817	Rabep1	mRNA	3'UTR
chr11	70940385	70940825	+	1.43698	ENSMUSG00000020817	Rabep1	mRNA	Stop_codon
chr11	70978028	70978244	-	2.19077	ENSMUSG00000018446	C1qbp	mRNA	CDS
chr11	70978028	70978244	-	2.19077	ENSMUSG00000018446	C1qbp	mRNA	Stop_codon
chr11	71025103	71025845	+	11.1114	ENSMUSG00000040599	Mis12	mRNA	CDS
chr1	171286463	171286819	-	1.94953	ENSMUSG00000053483	Usp21	mRNA	CDS
chr1	171338370	171339022	-	1.5098	ENSMUSG00000013997	Nit1	mRNA	Stop_codon
chr1	171345587	171345918	+	3.7723	ENSMUSG00000006412	Pfdn2	mRNA	TSS
chr1	171357682	171358049	+	1.9156	ENSMUSG00000006412	Pfdn2	mRNA	Stop_codon
chr1	17161127	17161326	+	1.56913	ENSMUSG00000025777	Gdap1	mRNA	CDS
chr1	171799706	171800356	+	6.11245	ENSMUSG00000015316	Slamf1	mRNA	3'UTR
chr1	172066342	172066752	-	4.25698	ENSMUSG00000003458	Ncstn	mRNA	3'UTR
chr1	172172288	172172711	+	3.50971	ENSMUSG00000026554	Dcaf8	mRNA	CDS
chr1	172194620	172194842	+	2.18388	ENSMUSG00000026554	Dcaf8	mRNA	Stop_codon
chr1	172194620	172194842	+	2.18388	ENSMUSG00000026554	Dcaf8	mRNA	3'UTR
chr1	172533925	172534145	+	1.72786	ENSMUSG00000026546	Ccdc19	mRNA	CDS
chr1	172538426	172538678	+	1.27859	ENSMUSG00000026546	Ccdc19	mRNA	CDS
chr11	72683524	72683802	+	6.97157	ENSMUSG00000020794	Ube2g1	mRNA	3'UTR
chr11	72778118	72778952	-	7.05936	ENSMUSG00000057778	Cyb5d2	mRNA	3'UTR
chr11	72782635	72782847	-	2.42776	ENSMUSG00000057778	Cyb5d2	mRNA	CDS
chr11	73135576	73136842	-	6.09873	ENSMUSG00000050107	Gsg2	mRNA	CDS
chr11	73137262	73137775	-	4.33369	ENSMUSG00000050107	Gsg2	mRNA	CDS
chr11	73184119	73185437	-	8.90548	ENSMUSG00000005949	Ctns	mRNA	3'UTR
chr11	73710632	73710831	+	1.61353	ENSMUSG00000060630	Zfp735	mRNA	CDS
chr11	73711144	73711462	+	2.81024	ENSMUSG00000060630	Zfp735	mRNA	CDS
chr11	73711638	73711900	+	2.10884	ENSMUSG00000060630	Zfp735	mRNA	CDS
chr11	73712477	73712745	+	3.0345	ENSMUSG00000060630	Zfp735	mRNA	3'UTR
chr11	73712477	73712745	+	3.0345	ENSMUSG00000060630	Zfp735	mRNA	Stop_codon
chr11	73713096	73713407	+	1.47134	ENSMUSG00000060630	Zfp735	mRNA	3'UTR
chr1	174608441	174609106	+	2.38966	ENSMUSG00000028354	Fmn2	mRNA	CDS
chr11	74724154	74724353	-	1.81728	ENSMUSG00000020745	Pafah1b1	mRNA	5'UTR
chr11	75300986	75301455	-	5.18873	ENSMUSG00000000751	Rpa1	mRNA	Stop_codon
chr11	75300986	75301455	-	5.18873	ENSMUSG00000000751	Rpa1	mRNA	3'UTR
chr11	75588062	75588460	+	4.43784	ENSMUSG00000017781	Pitpna	mRNA	5'UTR
chr11	75648433	75648718	+	2.88625	ENSMUSG00000006127	Inpp5k	mRNA	3'UTR
chr11	75692150	75692688	+	5.06121	ENSMUSG00000017776	Crk	mRNA	CDS
chr11	75703224	75704419	+	4.3856	ENSMUSG00000017776	Crk	mRNA	3'UTR
chr11	75705449	75705798	+	6.18975	ENSMUSG00000017776	Crk	mRNA	3'UTR
chr1	175900880	175901569	+	2.28183	ENSMUSG00000039748	Exo1	mRNA	CDS
chr11	76046383	76046582	-	2.35459	ENSMUSG00000017288	Vps53	mRNA	CDS
chr11	76046383	76046582	-	2.35459	ENSMUSG00000017288	Vps53	mRNA	Stop_codon
chr11	76418814	76419193	-	5.55194	ENSMUSG00000017631	Abr	mRNA	3'UTR
chr11	76418814	76419193	-	5.55194	ENSMUSG00000017631	Abr	mRNA	Stop_codon
chr1	176735622	176735833	-	1.61609	ENSMUSG00000057335	Cep170	mRNA	CDS
chr1	176735622	176735833	-	1.61609	ENSMUSG00000057335	Cep170	mRNA	Stop_codon
chr1	176755266	176755624	-	1.52878	ENSMUSG00000057335	Cep170	mRNA	CDS
chr1	176756254	176757014	-	4.0502	ENSMUSG00000057335	Cep170	mRNA	CDS
chr1	176774711	176774910	-	3.05287	ENSMUSG00000057335	Cep170	mRNA	CDS
chr11	76986476	76986846	+	3.56612	ENSMUSG00000020840	Blmh	mRNA	3'UTR
chr11	76986476	76986846	+	3.56612	ENSMUSG00000020840	Blmh	mRNA	Stop_codon
chr11	77010428	77010681	+	5.75096	ENSMUSG00000020838	Slc6a4	mRNA	CDS
chr11	77031621	77031982	+	6.05504	ENSMUSG00000020838	Slc6a4	mRNA	3'UTR
chr11	77031621	77031982	+	6.05504	ENSMUSG00000020838	Slc6a4	mRNA	Stop_codon
chr11	77045628	77046754	-	2.56156	ENSMUSG00000037958	Ccdc55	mRNA	CDS
chr11	77537800	77538454	-	7.6044	ENSMUSG00000017291	Taok1	mRNA	CDS
chr11	77540054	77540253	-	1.64041	ENSMUSG00000017291	Taok1	mRNA	CDS
chr11	77550872	77551071	-	1.15838	ENSMUSG00000017291	Taok1	mRNA	CDS
chr11	77553710	77553909	-	1.63598	ENSMUSG00000017291	Taok1	mRNA	CDS
chr11	77559742	77559941	-	1.28944	ENSMUSG00000017291	Taok1	mRNA	CDS
chr11	77686171	77686507	+	1.96416	ENSMUSG00000037857	Nufip2	mRNA	CDS
chr11	77686171	77686507	+	1.96416	ENSMUSG00000037857	Nufip2	mRNA	TSS
chr11	77691542	77692433	+	4.22055	ENSMUSG00000037857	Nufip2	mRNA	CDS
chr11	77692569	77693381	+	3.5384	ENSMUSG00000037857	Nufip2	mRNA	CDS
chr11	77709631	77710135	+	4.45552	ENSMUSG00000037857	Nufip2	mRNA	3'UTR
chr11	77709631	77710135	+	4.45552	ENSMUSG00000037857	Nufip2	mRNA	Stop_codon
chr11	77982992	77983377	+	6.86006	ENSMUSG00000037791	Phf12	mRNA	5'UTR
chr11	77983998	77984306	+	2.00492	ENSMUSG00000037791	Phf12	mRNA	CDS
chr11	78009396	78009807	+	3.40926	ENSMUSG00000037791	Phf12	mRNA	CDS
chr11	78023007	78023819	+	5.7196	ENSMUSG00000037791	Phf12	mRNA	CDS
chr11	78028782	78028981	+	1.32389	ENSMUSG00000037791	Phf12	mRNA	CDS
chr11	78029317	78029862	+	4.3422	ENSMUSG00000037791	Phf12	mRNA	CDS
chr11	78029317	78029862	+	4.3422	ENSMUSG00000037791	Phf12	mRNA	Stop_codon
chr11	78036971	78037704	+	3.48249	ENSMUSG00000020834	Dhrs13	mRNA	3'UTR
chr11	78036971	78037704	+	3.48249	ENSMUSG00000020834	Dhrs13	mRNA	Stop_codon
chr11	78153697	78155313	+	6.14842	ENSMUSG00000037750	BC017647	mRNA	CDS
chr11	78159593	78160548	-	7.02736	ENSMUSG00000017386	Traf4	mRNA	CDS
chr11	78160793	78161068	-	1.37659	ENSMUSG00000017386	Traf4	mRNA	CDS
chr11	78180175	78180409	+	2.50616	ENSMUSG00000019437	Tlcd1	mRNA	CDS
chr11	78180175	78180409	+	2.50616	ENSMUSG00000019437	Tlcd1	mRNA	Stop_codon
chr11	78207346	78207769	-	2.00879	ENSMUSG00000002052	Supt6h	mRNA	3'UTR
chr11	78207346	78207769	-	2.00879	ENSMUSG00000002052	Supt6h	mRNA	Stop_codon
chr11	78208038	78208345	-	1.50439	ENSMUSG00000002052	Supt6h	mRNA	CDS
chr11	78208852	78209051	-	1.5779	ENSMUSG00000002052	Supt6h	mRNA	CDS
chr11	78232533	78232833	-	1.46236	ENSMUSG00000002052	Supt6h	mRNA	CDS
chr1	178249282	178249603	+	4.90166	ENSMUSG00000026502	Pppde1	mRNA	Stop_codon
chr11	78251016	78251331	+	1.42795	ENSMUSG00000002064	Sdf2	mRNA	CDS
chr11	78254737	78255355	+	4.76534	ENSMUSG00000002064	Sdf2	mRNA	Stop_codon
chr11	78289854	78290205	+	4.14854	ENSMUSG00000010277	2610507B11Rik	mRNA	3'UTR
chr11	78289854	78290205	+	4.14854	ENSMUSG00000010277	2610507B11Rik	mRNA	Stop_codon
chr11	78304046	78304384	+	2.13576	ENSMUSG00000002055	Spag5	mRNA	CDS
chr11	78315509	78315708	+	1.9023	ENSMUSG00000002055	Spag5	mRNA	CDS
chr11	78315842	78316099	+	1.67852	ENSMUSG00000002055	Spag5	mRNA	CDS
chr1	178330490	178330791	-	1.99616	ENSMUSG00000039630	Hnrnpu	mRNA	CDS
chr1	178336947	178337521	-	3.95608	ENSMUSG00000039630	Hnrnpu	mRNA	CDS
chr11	78522340	78522569	+	3.11377	ENSMUSG00000001100	Poldip2	mRNA	3'UTR
chr11	78522958	78523354	-	3.38569	ENSMUSG00000017615	Tnfaip1	mRNA	3'UTR
chr11	78525173	78525441	-	2.69316	ENSMUSG00000017615	Tnfaip1	mRNA	Stop_codon
chr11	78542234	78542696	-	4.08074	ENSMUSG00000037278	Tmem97	mRNA	3'UTR
chr11	78542234	78542696	-	4.08074	ENSMUSG00000037278	Tmem97	mRNA	Stop_codon
chr11	78750552	78751004	-	5.44996	ENSMUSG00000049489	Fam58b	mRNA	CDS
chr11	78750552	78751004	-	5.44996	ENSMUSG00000049489	Fam58b	mRNA	3'UTR
chr11	78751301	78751876	-	3.00998	ENSMUSG00000049489	Fam58b	mRNA	CDS
chr1	179579507	179579715	+	2.96932	ENSMUSG00000038949	Cnst	mRNA	CDS
chr1	179609638	179610666	+	7.83508	ENSMUSG00000038949	Cnst	mRNA	CDS
chr1	179624999	179626014	+	6.89404	ENSMUSG00000038949	Cnst	mRNA	3'UTR
chr1	179627019	179627383	+	2.28297	ENSMUSG00000038949	Cnst	mRNA	3'UTR
chr1	179752292	179754069	-	4.06229	ENSMUSG00000026491	Ahctf1	mRNA	CDS
chr11	79935863	79936065	-	2.23131	ENSMUSG00000035575	Utp6	mRNA	CDS
chr11	79935863	79936065	-	2.23131	ENSMUSG00000035575	Utp6	mRNA	Stop_codon
chr11	79993400	79993599	+	1.36338	ENSMUSG00000017548	Suz12	mRNA	CDS
chr11	80031845	80032359	+	8.2697	ENSMUSG00000017548	Suz12	mRNA	CDS
chr11	80031845	80032359	+	8.2697	ENSMUSG00000017548	Suz12	mRNA	Stop_codon
chr11	80080784	80080983	-	1.91276	ENSMUSG00000017561	Crlf3	mRNA	CDS
chr11	80080784	80080983	-	1.91276	ENSMUSG00000017561	Crlf3	mRNA	TSS
chr11	80094255	80094876	+	1.89844	ENSMUSG00000017550	Atad5	mRNA	CDS
chr11	80095168	80095922	+	1.97085	ENSMUSG00000017550	Atad5	mRNA	CDS
chr11	80132569	80133264	+	4.38844	ENSMUSG00000017550	Atad5	mRNA	CDS
chr11	80139970	80140198	-	5.5742	ENSMUSG00000046909	1110002N22Rik	mRNA	CDS
chr1	180144407	180144864	+	3.14841	ENSMUSG00000026490	Cdc42bpa	mRNA	CDS
chr1	180162102	180162349	+	3.47365	ENSMUSG00000026490	Cdc42bpa	mRNA	3'UTR
chr1	180162102	180162349	+	3.47365	ENSMUSG00000026490	Cdc42bpa	mRNA	Stop_codon
chr11	80198561	80199170	+	17.5682	ENSMUSG00000020707	Rnf135	mRNA	CDS
chr1	180573618	180573922	+	1.81467	ENSMUSG00000026496	Parp1	mRNA	CDS
chr1	180583707	180584011	+	1.87886	ENSMUSG00000026496	Parp1	mRNA	CDS
chr1	180585791	180586042	+	1.7517	ENSMUSG00000026496	Parp1	mRNA	CDS
chr1	180689817	180690020	+	3.37343	ENSMUSG00000058729	Lin9	mRNA	3'UTR
chr1	180726110	180726378	+	3.41526	ENSMUSG00000026499	Acbd3	mRNA	CDS
chr1	180738355	180738662	+	1.78662	ENSMUSG00000026499	Acbd3	mRNA	CDS
chr1	180746774	180747141	+	3.7897	ENSMUSG00000026499	Acbd3	mRNA	CDS
chr1	180752016	180752598	+	3.96674	ENSMUSG00000026499	Acbd3	mRNA	Stop_codon
chr1	180862431	180862873	+	6.35967	ENSMUSG00000038806	BC031781	mRNA	CDS
chr1	180866057	180866360	+	8.69352	ENSMUSG00000038806	BC031781	mRNA	CDS
chr1	180866057	180866360	+	8.69352	ENSMUSG00000038806	BC031781	mRNA	Stop_codon
chr1	180906754	180906953	+	2.80379	ENSMUSG00000026520	Pycr2	mRNA	CDS
chr1	181055300	181055625	+	1.83871	ENSMUSG00000038768	9130409I23Rik	mRNA	CDS
chr1	181059637	181059876	+	1.5229	ENSMUSG00000038768	9130409I23Rik	mRNA	CDS
chr1	181059637	181059876	+	1.5229	ENSMUSG00000038768	9130409I23Rik	mRNA	Stop_codon
chr1	181060116	181060474	+	2.32195	ENSMUSG00000038768	9130409I23Rik	mRNA	3'UTR
chr1	181177406	181177831	-	2.95835	ENSMUSG00000038733	Wdr26	mRNA	Stop_codon
chr1	181177406	181177831	-	2.95835	ENSMUSG00000038733	Wdr26	mRNA	3'UTR
chr1	181842288	181842487	-	1.13271	ENSMUSG00000004880	Lbr	mRNA	5'UTR
chr1	181842288	181842487	-	1.13271	ENSMUSG00000004880	Lbr	mRNA	TSS
chr1	181905518	181905953	-	3.40043	ENSMUSG00000022995	Enah	mRNA	3'UTR
chr1	181905518	181905953	-	3.40043	ENSMUSG00000022995	Enah	mRNA	Stop_codon
chr1	181921557	181921857	-	2.0156	ENSMUSG00000022995	Enah	mRNA	CDS
chr1	181923590	181923840	-	2.53186	ENSMUSG00000022995	Enah	mRNA	CDS
chr1	182131976	182132186	+	2.1014	ENSMUSG00000026511	Srp9	mRNA	3'UTR
chr1	182278976	182279222	-	2.58	ENSMUSG00000038633	Degs1	mRNA	CDS
chr1	182316557	182317296	-	7.06446	ENSMUSG00000047539	Fbxo28	mRNA	CDS
chr1	182316557	182317296	-	7.06446	ENSMUSG00000047539	Fbxo28	mRNA	Stop_codon
chr11	82764455	82765597	+	6.23781	ENSMUSG00000046010	Zfp830	mRNA	CDS
chr11	82805748	82806241	-	3.00778	ENSMUSG00000020696	Rffl	mRNA	Stop_codon
chr11	82805748	82806241	-	3.00778	ENSMUSG00000020696	Rffl	mRNA	3'UTR
chr11	82810008	82810207	-	2.29285	ENSMUSG00000020696	Rffl	mRNA	CDS
chr11	82812500	82812709	-	2.30238	ENSMUSG00000020696	Rffl	mRNA	CDS
chr11	82878823	82879384	-	5.01815	ENSMUSG00000018841	Rad51l3	mRNA	Stop_codon
chr1	183086330	183086968	-	9.35847	ENSMUSG00000030768	Disp1	mRNA	CDS
chr1	183087131	183087634	-	1.34202	ENSMUSG00000030768	Disp1	mRNA	CDS
chr1	183087822	183088534	-	3.36652	ENSMUSG00000030768	Disp1	mRNA	CDS
chr1	183135550	183135925	-	3.8206	ENSMUSG00000030768	Disp1	mRNA	CDS
chr11	83296233	83296457	-	2.73227	ENSMUSG00000018733	Pex12	mRNA	CDS
chr11	83297414	83297784	-	2.2665	ENSMUSG00000018733	Pex12	mRNA	CDS
chr1	183327277	183327553	-	2.93642	ENSMUSG00000056050	CAAA01083517.1	mRNA	3'UTR
chr1	183334110	183334309	-	1.36498	ENSMUSG00000056050	CAAA01083517.1	mRNA	CDS
chr1	183334110	183334309	-	1.36498	ENSMUSG00000056050	CAAA01083517.1	mRNA	Stop_codon
chr1	183353735	183353934	-	3.2042	ENSMUSG00000056050	CAAA01083517.1	mRNA	CDS
chr1	183356635	183357965	-	3.38655	ENSMUSG00000056050	CAAA01083517.1	mRNA	CDS
chr1	183358447	183358947	-	2.21649	ENSMUSG00000056050	CAAA01083517.1	mRNA	CDS
chr11	83781151	83781832	+	2.99268	ENSMUSG00000000976	Heatr6	mRNA	CDS
chr11	83961922	83962218	+	3.38392	ENSMUSG00000020677	Ddx52	mRNA	3'UTR
chr11	83962529	83962947	+	4.81268	ENSMUSG00000020677	Ddx52	mRNA	3'UTR
chr11	84008556	84009744	+	4.21981	ENSMUSG00000034940	Synrg	mRNA	CDS
chr11	84019591	84019887	+	3.01354	ENSMUSG00000034940	Synrg	mRNA	CDS
chr1	184037078	184037611	+	2.58659	ENSMUSG00000039384	Dusp10	mRNA	CDS
chr11	84040797	84041289	+	6.15293	ENSMUSG00000034940	Synrg	mRNA	Stop_codon
chr11	84048714	84049219	-	2.5308	ENSMUSG00000018648	Dusp14	mRNA	CDS
chr1	184068968	184069223	+	2.26424	ENSMUSG00000039384	Dusp10	mRNA	CDS
chr1	184074160	184074570	+	3.19153	ENSMUSG00000039384	Dusp10	mRNA	CDS
chr1	184074160	184074570	+	3.19153	ENSMUSG00000039384	Dusp10	mRNA	Stop_codon
chr1	184074994	184075328	+	6.46317	ENSMUSG00000039384	Dusp10	mRNA	3'UTR
chr11	84079258	84079777	-	2.85236	ENSMUSG00000018651	Tada2a	mRNA	3'UTR
chr11	84079258	84079777	-	2.85236	ENSMUSG00000018651	Tada2a	mRNA	Stop_codon
chr1	184872033	184872682	-	2.79684	ENSMUSG00000039349	C130074G19Rik	mRNA	3'UTR
chr1	184873254	184874531	-	12.6918	ENSMUSG00000039349	C130074G19Rik	mRNA	3'UTR
chr1	184882634	184883026	-	6.14084	ENSMUSG00000039349	C130074G19Rik	mRNA	CDS
chr11	84910802	84911007	+	2.55699	ENSMUSG00000020527	Myo19	mRNA	3'UTR
chr11	85190607	85191141	-	5.06584	ENSMUSG00000018481	Appbp2	mRNA	3'UTR
chr11	85191700	85191932	-	1.88979	ENSMUSG00000018481	Appbp2	mRNA	CDS
chr11	85191700	85191932	-	1.88979	ENSMUSG00000018481	Appbp2	mRNA	Stop_codon
chr11	85194509	85194740	-	2.2571	ENSMUSG00000018481	Appbp2	mRNA	CDS
chr11	85311324	85311586	+	4.17235	ENSMUSG00000020525	Ppm1d	mRNA	5'UTR
chr11	85345614	85346293	+	6.79994	ENSMUSG00000020525	Ppm1d	mRNA	CDS
chr1	185401309	185401654	+	1.55161	ENSMUSG00000026615	Eprs	mRNA	CDS
chr1	185406995	185407194	+	1.43002	ENSMUSG00000026615	Eprs	mRNA	CDS
chr1	185407491	185407773	+	3.08205	ENSMUSG00000026615	Eprs	mRNA	CDS
chr11	85912142	85912341	+	1.46858	ENSMUSG00000000094	Tbx4	mRNA	CDS
chr11	85914129	85915824	+	3.94733	ENSMUSG00000000094	Tbx4	mRNA	3'UTR
chr11	86061272	86062078	-	5.9689	ENSMUSG00000034329	Brip1	mRNA	CDS
chr11	86502181	86502862	-	8.25884	ENSMUSG00000020516	Rps6kb1	mRNA	3'UTR
chr11	86544566	86544766	-	2.02376	ENSMUSG00000020516	Rps6kb1	mRNA	CDS
chr11	86544566	86544766	-	2.02376	ENSMUSG00000020516	Rps6kb1	mRNA	TSS
chr1	186624537	186625506	-	7.88431	ENSMUSG00000039239	Tgfb2	mRNA	3'UTR
chr11	86689516	86690185	+	4.60279	ENSMUSG00000072582	Ptrh2	mRNA	CDS
chr1	186721214	186721668	-	2.59017	ENSMUSG00000001305	Rrp15	mRNA	Stop_codon
chr1	186735986	186736315	-	2.35174	ENSMUSG00000001305	Rrp15	mRNA	CDS
chr1	186739604	186739803	-	2.05066	ENSMUSG00000001305	Rrp15	mRNA	CDS
chr11	86769918	86770261	-	3.99692	ENSMUSG00000018425	Dhx40	mRNA	Stop_codon
chr11	86769918	86770261	-	3.99692	ENSMUSG00000018425	Dhx40	mRNA	3'UTR
chr11	86940084	86940825	-	3.03318	ENSMUSG00000018427	Ypel2	mRNA	3'UTR
chr11	86940084	86940825	-	3.03318	ENSMUSG00000018427	Ypel2	mRNA	Stop_codon
chr11	87077951	87078310	-	2.04155	ENSMUSG00000020495	1200011M11Rik	mRNA	CDS
chr11	87077951	87078310	-	2.04155	ENSMUSG00000020495	1200011M11Rik	mRNA	Stop_codon
chr11	87080166	87080973	-	6.02244	ENSMUSG00000020495	1200011M11Rik	mRNA	CDS
chr11	87085097	87086774	-	3.87633	ENSMUSG00000020495	1200011M11Rik	mRNA	CDS
chr1	187225652	187226219	+	3.49951	ENSMUSG00000039210	Gpatch2	mRNA	CDS
chr1	187348344	187348762	+	5.76087	ENSMUSG00000039210	Gpatch2	mRNA	CDS
chr1	187349068	187349460	+	2.68527	ENSMUSG00000039210	Gpatch2	mRNA	CDS
chr11	87610904	87611619	+	3.53061	ENSMUSG00000018401	Mtmr4	mRNA	CDS
chr11	87611885	87612316	+	2.3871	ENSMUSG00000018401	Mtmr4	mRNA	CDS
chr11	87613953	87614486	+	2.2408	ENSMUSG00000018401	Mtmr4	mRNA	Stop_codon
chr11	87614720	87615085	+	5.73545	ENSMUSG00000018401	Mtmr4	mRNA	3'UTR
chr11	87657297	87657930	+	5.22617	ENSMUSG00000070345	Hsf5	mRNA	3'UTR
chr11	87743221	87743438	+	1.89277	ENSMUSG00000020485	Supt4h1	mRNA	3'UTR
chr11	87981161	87981570	-	4.01583	ENSMUSG00000020483	Dynll2	mRNA	Stop_codon
chr11	87987141	87987442	-	1.76514	ENSMUSG00000020483	Dynll2	mRNA	TSS
chr11	88073077	88073479	+	2.45238	ENSMUSG00000018377	Vezf1	mRNA	CDS
chr11	88210750	88210998	+	3.23055	ENSMUSG00000023723	Mrps23	mRNA	Stop_codon
chr11	88210750	88210998	+	3.23055	ENSMUSG00000023723	Mrps23	mRNA	3'UTR
chr1	188210976	188211336	+	6.21158	ENSMUSG00000026610	Esrrg	mRNA	3'UTR
chr1	188210976	188211336	+	6.21158	ENSMUSG00000026610	Esrrg	mRNA	Stop_codon
chr11	88211159	88211381	+	2.61012	ENSMUSG00000023723	Mrps23	mRNA	3'UTR
chr1	188211596	188212876	+	3.76824	ENSMUSG00000026610	Esrrg	mRNA	3'UTR
chr11	88844116	88845865	-	10.4765	ENSMUSG00000018428	Akap1	mRNA	CDS
chr11	88924252	88924624	-	3.64512	ENSMUSG00000000278	Scpep1	mRNA	3'UTR
chr11	88964764	88965173	-	3.79069	ENSMUSG00000057534	Gm15698	mRNA	CDS
chr1	188971329	188971679	-	2.15746	ENSMUSG00000026608	Kctd3	mRNA	3'UTR
chr1	188972028	188972768	-	9.84519	ENSMUSG00000026608	Kctd3	mRNA	CDS
chr1	189642385	189642927	-	3.46446	ENSMUSG00000026605	Cenpf	mRNA	Stop_codon
chr1	189646781	189647001	-	1.77897	ENSMUSG00000026605	Cenpf	mRNA	CDS
chr1	189648707	189649205	-	1.99094	ENSMUSG00000026605	Cenpf	mRNA	CDS
chr1	189650468	189650761	-	2.47203	ENSMUSG00000026605	Cenpf	mRNA	CDS
chr1	189652261	189655092	-	4.33773	ENSMUSG00000026605	Cenpf	mRNA	CDS
chr1	189656645	189658487	-	4.63749	ENSMUSG00000026605	Cenpf	mRNA	CDS
chr1	189659041	189659413	-	1.79538	ENSMUSG00000026605	Cenpf	mRNA	CDS
chr1	189659545	189659825	-	1.78879	ENSMUSG00000026605	Cenpf	mRNA	CDS
chr1	189661933	189662196	-	1.38329	ENSMUSG00000026605	Cenpf	mRNA	CDS
chr1	189678942	189679141	-	1.27603	ENSMUSG00000026605	Cenpf	mRNA	CDS
chr11	8996697	8997057	-	1.34224	ENSMUSG00000020413	Hus1	mRNA	Stop_codon
chr11	90480515	90480714	-	2.68028	ENSMUSG00000020546	Stxbp4	mRNA	CDS
chr11	90480515	90480714	-	2.68028	ENSMUSG00000020546	Stxbp4	mRNA	Stop_codon
chr1	191108324	191108849	+	3.99997	ENSMUSG00000026630	Batf3	mRNA	Stop_codon
chr1	191539142	191539520	-	2.35166	ENSMUSG00000037474	Dtl	mRNA	Stop_codon
chr1	191540704	191541430	-	4.26489	ENSMUSG00000037474	Dtl	mRNA	CDS
chr1	191778492	191778896	+	4.42967	ENSMUSG00000026623	Lpgat1	mRNA	3'UTR
chr1	191778492	191778896	+	4.42967	ENSMUSG00000026623	Lpgat1	mRNA	Stop_codon
chr1	191780991	191781209	+	1.82214	ENSMUSG00000026623	Lpgat1	mRNA	3'UTR
chr1	191997378	191997845	-	2.90628	ENSMUSG00000026637	Traf5	mRNA	CDS
chr1	192434720	192435058	+	1.75797	ENSMUSG00000058248	Kcnh1	mRNA	CDS
chr1	192505195	192507852	+	5.48282	ENSMUSG00000058248	Kcnh1	mRNA	3'UTR
chr1	192508023	192508259	+	1.81252	ENSMUSG00000058248	Kcnh1	mRNA	3'UTR
chr1	192509292	192509929	+	6.42816	ENSMUSG00000058248	Kcnh1	mRNA	3'UTR
chr1	193107331	193107710	-	5.29255	ENSMUSG00000016181	Diexf	mRNA	3'UTR
chr1	193107331	193107710	-	5.29255	ENSMUSG00000016181	Diexf	mRNA	Stop_codon
chr1	193120310	193120579	-	1.87127	ENSMUSG00000016181	Diexf	mRNA	CDS
chr1	193123638	193123837	-	1.18979	ENSMUSG00000016181	Diexf	mRNA	CDS
chr1	193128199	193128546	-	1.40396	ENSMUSG00000016181	Diexf	mRNA	CDS
chr11	93943648	93944016	+	4.54517	ENSMUSG00000059474	Mbtd1	mRNA	3'UTR
chr11	93943648	93944016	+	4.54517	ENSMUSG00000059474	Mbtd1	mRNA	Stop_codon
chr11	94211532	94211731	+	1.59887	ENSMUSG00000037573	Tob1	mRNA	5'UTR
chr11	94211532	94211731	+	1.59887	ENSMUSG00000037573	Tob1	mRNA	TSS
chr11	94213586	94214475	+	6.45608	ENSMUSG00000037573	Tob1	mRNA	CDS
chr11	94296884	94297167	-	1.73742	ENSMUSG00000020863	Luc7l3	mRNA	CDS
chr11	94334433	94334735	+	2.47153	ENSMUSG00000020864	Ankrd40	mRNA	CDS
chr11	94339462	94340459	+	4.4124	ENSMUSG00000020864	Ankrd40	mRNA	3'UTR
chr11	94641085	94641419	+	2.40226	ENSMUSG00000020869	Lrrc59	mRNA	CDS
chr11	94643417	94643788	+	3.58951	ENSMUSG00000020869	Lrrc59	mRNA	3'UTR
chr11	94643417	94643788	+	3.58951	ENSMUSG00000020869	Lrrc59	mRNA	Stop_codon
chr11	94659709	94659951	+	3.30081	ENSMUSG00000024414	Mrpl27	mRNA	3'UTR
chr11	94659709	94659951	+	3.30081	ENSMUSG00000024414	Mrpl27	mRNA	Stop_codon
chr11	94742221	94743018	+	7.50164	ENSMUSG00000020870	Cdc34-ps	mRNA	CDS
chr11	95275638	95275887	-	2.01534	ENSMUSG00000038909	Myst2	mRNA	3'UTR
chr11	95275638	95275887	-	2.01534	ENSMUSG00000038909	Myst2	mRNA	Stop_codon
chr11	95491770	95492381	+	4.70074	ENSMUSG00000057522	Spop	mRNA	3'UTR
chr11	95492505	95492873	+	4.90424	ENSMUSG00000057522	Spop	mRNA	3'UTR
chr11	95680156	95680702	+	3.71126	ENSMUSG00000038845	Phb	mRNA	3'UTR
chr11	96768933	96769345	-	6.07803	ENSMUSG00000020876	Snx11	mRNA	CDS
chr11	96768933	96769345	-	6.07803	ENSMUSG00000020876	Snx11	mRNA	Stop_codon
chr11	96818206	96820626	-	9.75586	ENSMUSG00000038615	Nfe2l1	mRNA	CDS
chr11	96821210	96821478	-	1.41245	ENSMUSG00000038615	Nfe2l1	mRNA	CDS
chr11	96822104	96822406	-	2.07639	ENSMUSG00000038615	Nfe2l1	mRNA	CDS
chr11	97048179	97048948	+	3.28537	ENSMUSG00000001445	Mrpl10	mRNA	3'UTR
chr11	97162074	97162774	-	3.9191	ENSMUSG00000001440	Kpnb1	mRNA	3'UTR
chr11	97328608	97328981	+	2.21519	ENSMUSG00000018882	Mrpl45	mRNA	3'UTR
chr11	97854146	97854426	-	4.21133	ENSMUSG00000070336	Fbxo47	mRNA	3'UTR
chr11	97854146	97854426	-	4.21133	ENSMUSG00000070336	Fbxo47	mRNA	Stop_codon
chr11	98089239	98089692	-	3.63022	ENSMUSG00000020883	Fbxl20	mRNA	3'UTR
chr11	98089239	98089692	-	3.63022	ENSMUSG00000020883	Fbxl20	mRNA	Stop_codon
chr11	98682650	98682931	+	2.22603	ENSMUSG00000017221	Psmd3	mRNA	CDS
chr11	98695214	98695882	+	1.46697	ENSMUSG00000017221	Psmd3	mRNA	Stop_codon
chr11	98921442	98921827	+	2.58786	ENSMUSG00000017499	Cdc6	mRNA	3'UTR
chr11	99210065	99210450	-	3.62423	ENSMUSG00000037935	Smarce1	mRNA	CDS
chr11	99210065	99210450	-	3.62423	ENSMUSG00000037935	Smarce1	mRNA	Stop_codon
chr11	99421915	99422195	-	5.17496	ENSMUSG00000020912	Krt12	mRNA	CDS
chr1	20803177	20803620	-	3.07808	ENSMUSG00000041859	Mcm3	mRNA	3'UTR
chr1	20803177	20803620	-	3.07808	ENSMUSG00000041859	Mcm3	mRNA	Stop_codon
chr12	100060828	100061966	+	12.0585	ENSMUSG00000045404	Kcnk13	mRNA	CDS
chr12	100062243	100062449	+	2.96927	ENSMUSG00000045404	Kcnk13	mRNA	3'UTR
chr12	100551046	100551789	-	5.2089	ENSMUSG00000021180	Rps6ka5	mRNA	3'UTR
chr12	100551046	100551789	-	5.2089	ENSMUSG00000021180	Rps6ka5	mRNA	Stop_codon
chr12	100724781	100725100	-	3.43247	ENSMUSG00000021180	Rps6ka5	mRNA	TSS
chr12	100877550	100879412	-	3.9178	ENSMUSG00000047415	Gpr68	mRNA	CDS
chr12	100887781	100888042	-	2.43902	ENSMUSG00000047415	Gpr68	mRNA	5'UTR
chr12	101040193	101040779	-	5.66968	ENSMUSG00000041846	Smek1	mRNA	Stop_codon
chr12	101040193	101040779	-	5.66968	ENSMUSG00000041846	Smek1	mRNA	3'UTR
chr12	101058507	101058706	-	2.07988	ENSMUSG00000041846	Smek1	mRNA	CDS
chr12	101082751	101083459	-	3.17181	ENSMUSG00000041846	Smek1	mRNA	5'UTR
chr12	101834434	101835061	-	3.43331	ENSMUSG00000021188	Trip11	mRNA	3'UTR
chr12	101883356	101884650	-	3.83206	ENSMUSG00000021188	Trip11	mRNA	CDS
chr12	101884851	101885088	-	1.66652	ENSMUSG00000021188	Trip11	mRNA	CDS
chr12	101885244	101886175	-	2.9186	ENSMUSG00000021188	Trip11	mRNA	CDS
chr12	101997255	101997454	+	1.399	ENSMUSG00000041781	Cpsf2	mRNA	CDS
chr12	102003129	102003792	+	6.86774	ENSMUSG00000041781	Cpsf2	mRNA	3'UTR
chr12	102368474	102369856	+	4.64967	ENSMUSG00000044456	Rin3	mRNA	CDS
chr12	102373570	102373799	+	3.66584	ENSMUSG00000044456	Rin3	mRNA	CDS
chr12	102382485	102382737	+	3.33013	ENSMUSG00000044456	Rin3	mRNA	CDS
chr12	102471998	102472428	+	2.5935	ENSMUSG00000021192	Golga5	mRNA	CDS
chr12	102561725	102562196	+	2.87367	ENSMUSG00000021194	Chga	mRNA	CDS
chr12	102562521	102563064	+	5.29325	ENSMUSG00000021194	Chga	mRNA	CDS
chr12	102568595	102569584	-	2.60026	ENSMUSG00000057963	Itpk1	mRNA	3'UTR
chr12	102569940	102570544	-	8.73204	ENSMUSG00000057963	Itpk1	mRNA	CDS
chr12	102569940	102570544	-	8.73204	ENSMUSG00000057963	Itpk1	mRNA	Stop_codon
chr12	102744521	102745273	+	5.06261	ENSMUSG00000046675	D230037D09Rik	mRNA	CDS
chr12	102744521	102745273	+	5.06261	ENSMUSG00000046675	D230037D09Rik	mRNA	Stop_codon
chr12	103404221	103404946	+	9.1213	ENSMUSG00000021203	Otub2	mRNA	3'UTR
chr12	103404221	103404946	+	9.1213	ENSMUSG00000021203	Otub2	mRNA	Stop_codon
chr12	103408019	103408477	-	2.74125	ENSMUSG00000041645	Ddx24	mRNA	CDS
chr12	103408019	103408477	-	2.74125	ENSMUSG00000041645	Ddx24	mRNA	Stop_codon
chr12	103417463	103417693	-	2.06937	ENSMUSG00000041645	Ddx24	mRNA	CDS
chr12	103419053	103419483	-	4.99051	ENSMUSG00000041645	Ddx24	mRNA	CDS
chr12	103423940	103424597	-	2.60527	ENSMUSG00000041645	Ddx24	mRNA	CDS
chr12	10391027	10391226	+	1.78793	ENSMUSG00000020621	Rdh14	mRNA	CDS
chr12	10394572	10395325	+	3.41714	ENSMUSG00000020621	Rdh14	mRNA	CDS
chr12	104688316	104688584	-	2.97948	ENSMUSG00000041415	Dicer1	mRNA	3'UTR
chr12	104691425	104691736	-	3.95545	ENSMUSG00000041415	Dicer1	mRNA	3'UTR
chr12	104691425	104691736	-	3.95545	ENSMUSG00000041415	Dicer1	mRNA	Stop_codon
chr12	104696274	104697196	-	5.26864	ENSMUSG00000041415	Dicer1	mRNA	CDS
chr12	104702408	104703082	-	5.87006	ENSMUSG00000041415	Dicer1	mRNA	CDS
chr12	104751748	104752023	-	2.75519	ENSMUSG00000041415	Dicer1	mRNA	5'UTR
chr12	104751748	104752023	-	2.75519	ENSMUSG00000041415	Dicer1	mRNA	TSS
chr12	105032783	105032982	+	1.67252	ENSMUSG00000021102	Glrx5	mRNA	CDS
chr12	105032783	105032982	+	1.67252	ENSMUSG00000021102	Glrx5	mRNA	TSS
chr12	105040275	105040624	+	1.89545	ENSMUSG00000021102	Glrx5	mRNA	Stop_codon
chr12	105217208	105217476	-	3.00966	ENSMUSG00000041359	Tcl1	mRNA	3'UTR
chr12	105604140	105604775	+	3.57802	ENSMUSG00000041347	Bdkrb1	mRNA	CDS
chr12	105604925	105605696	+	4.49232	ENSMUSG00000041347	Bdkrb1	mRNA	Stop_codon
chr12	105784715	105785026	+	1.97247	ENSMUSG00000021111	Papola	mRNA	5'UTR
chr12	105784715	105785026	+	1.97247	ENSMUSG00000021111	Papola	mRNA	TSS
chr12	105829057	105829256	+	1.4079	ENSMUSG00000021111	Papola	mRNA	CDS
chr12	105836741	105837235	+	4.23682	ENSMUSG00000021111	Papola	mRNA	Stop_codon
chr12	108107252	108107678	-	4.32206	ENSMUSG00000056770	Setd3	mRNA	CDS
chr12	108898312	108898582	+	2.54165	ENSMUSG00000040877	Wdr25	mRNA	CDS
chr12	110692248	110692447	-	1.23902	ENSMUSG00000021270	Hsp90aa1	mRNA	CDS
chr12	110738078	110738277	+	1.65837	ENSMUSG00000037957	Wdr20a	mRNA	CDS
chr12	110793090	110794460	+	8.18638	ENSMUSG00000037957	Wdr20a	mRNA	CDS
chr12	110850364	110850674	+	1.95287	ENSMUSG00000021271	Zfp839	mRNA	CDS
chr12	110854892	110855872	+	5.36582	ENSMUSG00000021271	Zfp839	mRNA	CDS
chr12	110860709	110861023	+	2.41835	ENSMUSG00000021271	Zfp839	mRNA	CDS
chr12	110868150	110869407	+	5.66223	ENSMUSG00000021271	Zfp839	mRNA	CDS
chr12	110873697	110874029	-	5.04663	ENSMUSG00000021276	Cinp	mRNA	3'UTR
chr12	110873697	110874029	-	5.04663	ENSMUSG00000021276	Cinp	mRNA	Stop_codon
chr12	111109788	111110164	+	2.76632	ENSMUSG00000037896	Rcor1	mRNA	CDS
chr12	111111792	111112687	+	4.02497	ENSMUSG00000037896	Rcor1	mRNA	3'UTR
chr12	111293204	111294116	-	3.35028	ENSMUSG00000021279	Cdc42bpb	mRNA	3'UTR
chr12	111299083	111299629	-	2.37466	ENSMUSG00000021279	Cdc42bpb	mRNA	CDS
chr12	111320847	111321206	-	1.65689	ENSMUSG00000021279	Cdc42bpb	mRNA	CDS
chr12	111377276	111377507	-	1.41743	ENSMUSG00000021279	Cdc42bpb	mRNA	5'UTR
chr12	111803409	111803787	-	1.5027	ENSMUSG00000021287	Xrcc3	mRNA	3'UTR
chr12	111804039	111804298	-	3.12801	ENSMUSG00000021287	Xrcc3	mRNA	3'UTR
chr12	11241147	11242385	-	4.82521	ENSMUSG00000051235	Gen1	mRNA	CDS
chr12	112654451	112654757	-	1.81226	ENSMUSG00000001729	Akt1	mRNA	3'UTR
chr12	112654451	112654757	-	1.81226	ENSMUSG00000001729	Akt1	mRNA	Stop_codon
chr12	112656634	112656976	-	1.34507	ENSMUSG00000001729	Akt1	mRNA	CDS
chr12	112674000	112674199	-	1.37167	ENSMUSG00000001729	Akt1	mRNA	5'UTR
chr12	112674000	112674199	-	1.37167	ENSMUSG00000001729	Akt1	mRNA	TSS
chr12	112809188	112809696	+	3.16353	ENSMUSG00000037594	BC022687	mRNA	CDS
chr12	112821212	112822266	-	7.66944	ENSMUSG00000047832	Cdca4	mRNA	CDS
chr12	112829201	112829505	-	1.6871	ENSMUSG00000047832	Cdca4	mRNA	5'UTR
chr12	112829201	112829505	-	1.6871	ENSMUSG00000047832	Cdca4	mRNA	TSS
chr12	11289788	11290034	+	1.24769	ENSMUSG00000020608	Smc6	mRNA	CDS
chr12	112911059	112911307	-	1.53645	ENSMUSG00000002799	Jag2	mRNA	CDS
chr12	112929020	112929232	-	1.92677	ENSMUSG00000002799	Jag2	mRNA	CDS
chr12	11317754	11317987	+	3.16503	ENSMUSG00000020608	Smc6	mRNA	Stop_codon
chr12	113328900	113329298	-	2.37708	ENSMUSG00000076614	Ighg1	mRNA	CDS
chr12	113329541	113329904	-	2.10371	ENSMUSG00000076614	Ighg1	mRNA	CDS
chr12	113330233	113330432	-	1.64393	ENSMUSG00000076614	Ighg1	mRNA	CDS
chr12	113330233	113330432	-	1.64393	ENSMUSG00000076614	Ighg1	mRNA	TSS
chr12	113420910	113421120	-	2.1956	ENSMUSG00000076617	Ighm	mRNA	CDS
chr12	11456973	11457344	+	2.6836	ENSMUSG00000086022	Rad51ap2	mRNA	CDS
chr12	116370028	116370273	+	2.28598	ENSMUSG00000021171	Esyt2	mRNA	Stop_codon
chr12	116405678	116405901	+	1.85373	ENSMUSG00000042029	Ncapg2	mRNA	5'UTR
chr12	116460564	116460996	+	3.00477	ENSMUSG00000042029	Ncapg2	mRNA	3'UTR
chr12	116460564	116460996	+	3.00477	ENSMUSG00000042029	Ncapg2	mRNA	Stop_codon
chr12	116461155	116461542	+	3.82376	ENSMUSG00000042029	Ncapg2	mRNA	3'UTR
chr12	116461747	116461996	+	2.02187	ENSMUSG00000042029	Ncapg2	mRNA	3'UTR
chr12	117756063	117756972	+	6.88418	ENSMUSG00000041992	Rapgef5	mRNA	3'UTR
chr12	117872090	117872428	+	2.53356	ENSMUSG00000021175	Cdca7l	mRNA	CDS
chr12	12372823	12373261	+	2.22089	ENSMUSG00000020589	Fam49a	mRNA	3'UTR
chr12	12373413	12374200	+	3.74408	ENSMUSG00000020589	Fam49a	mRNA	3'UTR
chr12	14148951	14150881	-	10.3207	ENSMUSG00000020607	Fam84a	mRNA	CDS
chr12	14151684	14152027	-	2.83967	ENSMUSG00000020607	Fam84a	mRNA	5'UTR
chr12	14151684	14152027	-	2.83967	ENSMUSG00000020607	Fam84a	mRNA	TSS
chr12	15791896	15792155	-	4.25786	ENSMUSG00000020601	Trib2	mRNA	3'UTR
chr12	15793297	15794076	-	8.29247	ENSMUSG00000020601	Trib2	mRNA	CDS
chr12	15793297	15794076	-	8.29247	ENSMUSG00000020601	Trib2	mRNA	Stop_codon
chr12	15809571	15809895	-	1.79981	ENSMUSG00000020601	Trib2	mRNA	CDS
chr12	17415999	17416198	+	1.28418	ENSMUSG00000061458	Nol10	mRNA	CDS
chr12	17416714	17416913	+	1.41442	ENSMUSG00000061458	Nol10	mRNA	CDS
chr12	17429115	17429422	+	2.21921	ENSMUSG00000061458	Nol10	mRNA	3'UTR
chr12	17429115	17429422	+	2.21921	ENSMUSG00000061458	Nol10	mRNA	Stop_codon
chr12	17786349	17786548	+	1.62873	ENSMUSG00000071379	Hpcal1	mRNA	CDS
chr12	17791207	17791535	+	2.27041	ENSMUSG00000071379	Hpcal1	mRNA	3'UTR
chr12	17791207	17791535	+	2.27041	ENSMUSG00000071379	Hpcal1	mRNA	Stop_codon
chr12	18533345	18534505	+	6.10814	ENSMUSG00000073197	5730507C01Rik	mRNA	CDS
chr12	20899831	20900040	-	5.98054	ENSMUSG00000069755	Zfp125	mRNA	CDS
chr12	20899831	20900040	-	5.98054	ENSMUSG00000069755	Zfp125	mRNA	Stop_codon
chr12	21324060	21324758	-	7.90182	ENSMUSG00000052593	Adam17	mRNA	3'UTR
chr12	21325178	21325638	-	4.33773	ENSMUSG00000052593	Adam17	mRNA	CDS
chr12	21325178	21325638	-	4.33773	ENSMUSG00000052593	Adam17	mRNA	Stop_codon
chr12	24615979	24616180	+	2.88375	ENSMUSG00000020656	Grhl1	mRNA	3'UTR
chr12	24615979	24616180	+	2.88375	ENSMUSG00000020656	Grhl1	mRNA	Stop_codon
chr12	24616829	24617046	+	1.97798	ENSMUSG00000020656	Grhl1	mRNA	3'UTR
chr12	24654892	24655954	+	4.29799	ENSMUSG00000020653	Klf11	mRNA	CDS
chr12	24660068	24660557	+	5.02968	ENSMUSG00000020653	Klf11	mRNA	CDS
chr12	24660068	24660557	+	5.02968	ENSMUSG00000020653	Klf11	mRNA	Stop_codon
chr12	24661398	24661681	+	2.8981	ENSMUSG00000020653	Klf11	mRNA	3'UTR
chr12	24712859	24713290	+	2.11796	ENSMUSG00000020649	Rrm2	mRNA	Stop_codon
chr12	24958935	24959452	+	7.41244	ENSMUSG00000020646	Mboat2	mRNA	3'UTR
chr12	24958935	24959452	+	7.41244	ENSMUSG00000020646	Mboat2	mRNA	Stop_codon
chr12	24959816	24960054	+	1.86898	ENSMUSG00000020646	Mboat2	mRNA	3'UTR
chr12	25056660	25058128	+	3.98608	ENSMUSG00000036333	Kidins220	mRNA	CDS
chr1	22534019	22534218	-	4.11407	ENSMUSG00000041670	Rims1	mRNA	CDS
chr12	26477039	26477343	+	1.93576	ENSMUSG00000020638	Cmpk2	mRNA	CDS
chr12	26477965	26478707	+	8.77913	ENSMUSG00000020638	Cmpk2	mRNA	3'UTR
chr12	28658854	28659263	+	2.35284	ENSMUSG00000020630	Rnaseh1	mRNA	Stop_codon
chr12	28691225	28691547	-	2.72498	ENSMUSG00000020628	Ttc15	mRNA	CDS
chr12	28691225	28691547	-	2.72498	ENSMUSG00000020628	Ttc15	mRNA	Stop_codon
chr12	28746299	28746500	-	3.13704	ENSMUSG00000020628	Ttc15	mRNA	CDS
chr12	28746820	28747534	-	2.63611	ENSMUSG00000020628	Ttc15	mRNA	CDS
chr12	28859252	28859451	+	3.59822	ENSMUSG00000036613	Tssc1	mRNA	CDS
chr12	28866925	28867262	+	2.33739	ENSMUSG00000036613	Tssc1	mRNA	Stop_codon
chr12	31073914	31075322	+	5.22754	ENSMUSG00000036136	Fam110c	mRNA	CDS
chr12	31078544	31079252	+	4.59065	ENSMUSG00000036136	Fam110c	mRNA	3'UTR
chr12	31079510	31079710	+	2.15424	ENSMUSG00000036136	Fam110c	mRNA	3'UTR
chr12	31318434	31318633	+	1.2195	ENSMUSG00000002900	Lamb1	mRNA	CDS
chr12	31320898	31321139	+	1.11862	ENSMUSG00000002900	Lamb1	mRNA	CDS
chr12	31327520	31327844	+	1.15996	ENSMUSG00000002900	Lamb1	mRNA	CDS
chr12	31960323	31960656	-	2.08819	ENSMUSG00000002997	Prkar2b	mRNA	Stop_codon
chr12	31962938	31963198	-	2.12927	ENSMUSG00000002997	Prkar2b	mRNA	CDS
chr12	33437738	33438071	+	2.8971	ENSMUSG00000020561	Twistnb	mRNA	CDS
chr12	33437738	33438071	+	2.8971	ENSMUSG00000020561	Twistnb	mRNA	Stop_codon
chr12	35144065	35144851	+	6.46696	ENSMUSG00000020590	Snx13	mRNA	3'UTR
chr12	35500376	35500678	-	2.46584	ENSMUSG00000019256	Ahr	mRNA	3'UTR
chr12	35500376	35500678	-	2.46584	ENSMUSG00000019256	Ahr	mRNA	Stop_codon
chr12	35503809	35504976	-	5.95129	ENSMUSG00000019256	Ahr	mRNA	CDS
chr12	36090458	36091814	+	5.68695	ENSMUSG00000059301	Gm5434	mRNA	3'UTR
chr12	3865985	3866252	+	2.37701	ENSMUSG00000020661	Dnmt3a	mRNA	CDS
chr12	3895551	3895758	+	1.83948	ENSMUSG00000020661	Dnmt3a	mRNA	CDS
chr12	3907628	3907899	+	3.98309	ENSMUSG00000020661	Dnmt3a	mRNA	3'UTR
chr12	3907628	3907899	+	3.98309	ENSMUSG00000020661	Dnmt3a	mRNA	Stop_codon
chr12	4214226	4214611	-	5.54951	ENSMUSG00000020652	Cenpo	mRNA	3'UTR
chr12	4214226	4214611	-	5.54951	ENSMUSG00000020652	Cenpo	mRNA	Stop_codon
chr12	44206923	44207279	-	4.66164	ENSMUSG00000014905	Dnajb9	mRNA	CDS
chr12	44206923	44207279	-	4.66164	ENSMUSG00000014905	Dnajb9	mRNA	Stop_codon
chr12	4634567	4634810	+	2.38781	ENSMUSG00000020640	Itsn2	mRNA	CDS
chr12	4778286	4778486	+	2.74551	ENSMUSG00000020639	Pfn4	mRNA	Stop_codon
chr12	4880485	4880687	-	2.48726	ENSMUSG00000020634	Ubxn2a	mRNA	CDS
chr12	4880485	4880687	-	2.48726	ENSMUSG00000020634	Ubxn2a	mRNA	Stop_codon
chr12	4943064	4943263	+	1.28135	ENSMUSG00000052812	Atad2b	mRNA	CDS
chr12	5031392	5032232	+	6.20009	ENSMUSG00000052812	Atad2b	mRNA	CDS
chr12	51748564	51748987	-	2.96385	ENSMUSG00000035247	Hectd1	mRNA	CDS
chr12	54894258	54894477	-	2.75809	ENSMUSG00000035021	Baz1a	mRNA	CDS
chr12	54894258	54894477	-	2.75809	ENSMUSG00000035021	Baz1a	mRNA	Stop_codon
chr12	54898439	54898798	-	2.72787	ENSMUSG00000035021	Baz1a	mRNA	CDS
chr12	54908999	54909198	-	2.53854	ENSMUSG00000035021	Baz1a	mRNA	CDS
chr12	54912470	54912776	-	1.47694	ENSMUSG00000035021	Baz1a	mRNA	CDS
chr12	54916495	54917151	-	3.00231	ENSMUSG00000035021	Baz1a	mRNA	CDS
chr12	54985666	54985865	-	1.53999	ENSMUSG00000035021	Baz1a	mRNA	CDS
chr12	54986094	54986361	-	7.23327	ENSMUSG00000035021	Baz1a	mRNA	5'UTR
chr12	54986094	54986361	-	7.23327	ENSMUSG00000035021	Baz1a	mRNA	TSS
chr12	55836335	55836645	+	5.59507	ENSMUSG00000012076	Brms1l	mRNA	TSS
chr12	56328432	56328685	-	5.2061	ENSMUSG00000021028	Mbip	mRNA	3'UTR
chr12	56328432	56328685	-	5.2061	ENSMUSG00000021028	Mbip	mRNA	Stop_codon
chr12	57238363	57239321	+	6.46259	ENSMUSG00000079104	Prps1l3	mRNA	CDS
chr12	59061156	59061361	-	3.06012	ENSMUSG00000020993	Trappc6b	mRNA	5'UTR
chr12	59066916	59067115	+	1.49839	ENSMUSG00000020994	Pnn	mRNA	CDS
chr12	59066916	59067115	+	1.49839	ENSMUSG00000020994	Pnn	mRNA	TSS
chr12	59071426	59071836	+	2.70809	ENSMUSG00000020994	Pnn	mRNA	CDS
chr12	59072036	59072797	+	2.23573	ENSMUSG00000020994	Pnn	mRNA	CDS
chr12	59202434	59202679	-	3.81389	ENSMUSG00000035329	Fbxo33	mRNA	CDS
chr12	59202434	59202679	-	3.81389	ENSMUSG00000035329	Fbxo33	mRNA	Stop_codon
chr12	59204421	59204996	-	3.57564	ENSMUSG00000035329	Fbxo33	mRNA	CDS
chr12	64920936	64921207	+	3.36822	ENSMUSG00000047227	Gm527	mRNA	CDS
chr12	64943169	64943780	-	19.0136	ENSMUSG00000020948	Klhl28	mRNA	Stop_codon
chr12	64951253	64951819	-	3.02904	ENSMUSG00000020948	Klhl28	mRNA	CDS
chr12	64956834	64957607	-	2.00697	ENSMUSG00000020948	Klhl28	mRNA	CDS
chr12	64966389	64966635	+	1.57551	ENSMUSG00000035614	Fam179b	mRNA	CDS
chr12	64966851	64968092	+	7.77097	ENSMUSG00000035614	Fam179b	mRNA	CDS
chr12	65105126	65105553	+	2.42562	ENSMUSG00000055884	Fancm	mRNA	CDS
chr12	65106102	65106843	+	5.02127	ENSMUSG00000055884	Fancm	mRNA	CDS
chr12	65121630	65121954	+	1.62929	ENSMUSG00000055884	Fancm	mRNA	CDS
chr12	65130813	65131350	+	3.62551	ENSMUSG00000055884	Fancm	mRNA	3'UTR
chr12	65148841	65149550	-	3.82241	ENSMUSG00000047534	Mis18bp1	mRNA	CDS
chr12	69174358	69174997	+	5.10289	ENSMUSG00000034883	Lrr1	mRNA	CDS
chr12	69182852	69183065	-	2.92999	ENSMUSG00000049751	Rpl36al	mRNA	CDS
chr12	69372024	69373444	+	7.45259	ENSMUSG00000044147	Arf6	mRNA	CDS
chr12	69959041	69959472	+	2.21307	ENSMUSG00000021066	Atl1	mRNA	CDS
chr12	70045147	70045751	-	4.798	ENSMUSG00000021068	Nin	mRNA	CDS
chr12	70054363	70054638	-	1.88571	ENSMUSG00000021068	Nin	mRNA	CDS
chr12	70054772	70055030	-	1.73447	ENSMUSG00000021068	Nin	mRNA	CDS
chr12	71063125	71063324	+	1.66016	ENSMUSG00000048118	Arid4a	mRNA	CDS
chr12	71067136	71067448	+	1.72781	ENSMUSG00000048118	Arid4a	mRNA	CDS
chr12	71069763	71070033	+	3.22939	ENSMUSG00000048118	Arid4a	mRNA	CDS
chr12	71072590	71072842	+	1.80795	ENSMUSG00000048118	Arid4a	mRNA	CDS
chr12	71074936	71076069	+	3.95938	ENSMUSG00000048118	Arid4a	mRNA	CDS
chr12	71086455	71086661	+	1.94678	ENSMUSG00000048118	Arid4a	mRNA	CDS
chr12	71087323	71087607	+	1.34648	ENSMUSG00000048118	Arid4a	mRNA	CDS
chr12	71097477	71097700	+	2.83093	ENSMUSG00000048118	Arid4a	mRNA	Stop_codon
chr12	71123276	71123686	-	4.87424	ENSMUSG00000021079	Timm9	mRNA	3'UTR
chr12	71123276	71123686	-	4.87424	ENSMUSG00000021079	Timm9	mRNA	Stop_codon
chr12	71162576	71162775	+	1.56576	ENSMUSG00000034601	2700049A03Rik	mRNA	CDS
chr12	71988857	71989183	+	2.18941	ENSMUSG00000034574	Daam1	mRNA	CDS
chr12	71989526	71989892	+	3.29147	ENSMUSG00000034574	Daam1	mRNA	CDS
chr12	71989526	71989892	+	3.29147	ENSMUSG00000034574	Daam1	mRNA	Stop_codon
chr12	72085693	72086067	+	3.89565	ENSMUSG00000005078	Jkamp	mRNA	5'UTR
chr12	72085693	72086067	+	3.89565	ENSMUSG00000005078	Jkamp	mRNA	TSS
chr12	72536340	72536682	+	2.84036	ENSMUSG00000034501	1810048J11Rik	mRNA	5'UTR
chr12	72536340	72536682	+	2.84036	ENSMUSG00000034501	1810048J11Rik	mRNA	TSS
chr12	72541350	72542115	+	10.268	ENSMUSG00000034501	1810048J11Rik	mRNA	CDS
chr12	72573648	72574207	+	4.48052	ENSMUSG00000034501	1810048J11Rik	mRNA	CDS
chr12	72761432	72761742	+	2.68567	ENSMUSG00000021096	Ppm1a	mRNA	5'UTR
chr12	72783527	72784372	+	4.39471	ENSMUSG00000021096	Ppm1a	mRNA	CDS
chr12	73281250	73281606	-	3.03751	ENSMUSG00000034442	Trmt5	mRNA	CDS
chr12	73284735	73285171	-	3.29641	ENSMUSG00000034442	Trmt5	mRNA	CDS
chr12	73544304	73545383	-	4.14039	ENSMUSG00000034435	Tmem30b	mRNA	CDS
chr12	73544304	73545383	-	4.14039	ENSMUSG00000034435	Tmem30b	mRNA	3'UTR
chr12	73545627	73545826	-	2.30833	ENSMUSG00000034435	Tmem30b	mRNA	CDS
chr12	74266663	74267039	+	2.85517	ENSMUSG00000044912	Syt16	mRNA	CDS
chr12	74266663	74267039	+	2.85517	ENSMUSG00000044912	Syt16	mRNA	Stop_codon
chr12	75632214	75632861	-	6.81192	ENSMUSG00000045690	Wdr89	mRNA	CDS
chr12	75965752	75966134	+	1.82577	ENSMUSG00000063450	Syne2	mRNA	CDS
chr12	75966390	75966737	+	1.34662	ENSMUSG00000063450	Syne2	mRNA	CDS
chr12	75966917	75967132	+	1.95803	ENSMUSG00000063450	Syne2	mRNA	CDS
chr12	75969363	75969562	+	1.86503	ENSMUSG00000063450	Syne2	mRNA	CDS
chr12	75971714	75971968	+	1.39765	ENSMUSG00000063450	Syne2	mRNA	CDS
chr12	75973277	75973517	+	2.5428	ENSMUSG00000063450	Syne2	mRNA	CDS
chr12	76064088	76064292	+	2.11172	ENSMUSG00000063450	Syne2	mRNA	CDS
chr12	76074438	76074637	+	1.21723	ENSMUSG00000063450	Syne2	mRNA	CDS
chr12	76109822	76110404	+	4.54697	ENSMUSG00000063450	Syne2	mRNA	3'UTR
chr12	76109822	76110404	+	4.54697	ENSMUSG00000063450	Syne2	mRNA	Stop_codon
chr12	76121207	76121895	-	4.35766	ENSMUSG00000021055	Esr2	mRNA	3'UTR
chr12	76121207	76121895	-	4.35766	ENSMUSG00000021055	Esr2	mRNA	Stop_codon
chr12	76283844	76284043	+	1.31036	ENSMUSG00000021048	Mthfd1	mRNA	CDS
chr12	76349073	76349631	-	4.40702	ENSMUSG00000056459	Zbtb25	mRNA	CDS
chr12	76560275	76560476	+	1.99685	ENSMUSG00000052609	Plekhg3	mRNA	CDS
chr12	76575863	76577276	+	4.82452	ENSMUSG00000052609	Plekhg3	mRNA	CDS
chr12	76577675	76578830	+	9.7902	ENSMUSG00000052609	Plekhg3	mRNA	CDS
chr12	76937823	76938888	-	5.75992	ENSMUSG00000059436	Max	mRNA	3'UTR
chr12	77332018	77332329	+	1.29907	ENSMUSG00000021065	Fut8	mRNA	CDS
chr12	77475099	77475804	+	9.71753	ENSMUSG00000021065	Fut8	mRNA	3'UTR
chr12	77475099	77475804	+	9.71753	ENSMUSG00000021065	Fut8	mRNA	Stop_codon
chr12	78715027	78715390	+	2.93857	ENSMUSG00000056987	Fam71d	mRNA	CDS
chr12	78797032	78797358	+	4.09002	ENSMUSG00000021112	Mpp5	mRNA	CDS
chr12	78837492	78837799	+	9.8786	ENSMUSG00000021112	Mpp5	mRNA	Stop_codon
chr12	78837492	78837799	+	9.8786	ENSMUSG00000021112	Mpp5	mRNA	3'UTR
chr12	78963928	78965010	-	9.36183	ENSMUSG00000046157	Tmem229b	mRNA	CDS
chr12	78963928	78965010	-	9.36183	ENSMUSG00000046157	Tmem229b	mRNA	3'UTR
chr12	79175582	79176325	-	4.17616	ENSMUSG00000066441	Rdh11	mRNA	3'UTR
chr12	79175582	79176325	-	4.17616	ENSMUSG00000066441	Rdh11	mRNA	Stop_codon
chr12	80183393	80183592	-	1.3086	ENSMUSG00000015143	Actn1	mRNA	CDS
chr12	80259993	80260363	-	3.33401	ENSMUSG00000015143	Actn1	mRNA	5'UTR
chr12	80259993	80260363	-	3.33401	ENSMUSG00000015143	Actn1	mRNA	TSS
chr12	80336871	80337660	-	5.36771	ENSMUSG00000049106	Dcaf5	mRNA	3'UTR
chr12	80338412	80340276	-	9.97574	ENSMUSG00000049106	Dcaf5	mRNA	CDS
chr12	80436305	80436597	-	12.1889	ENSMUSG00000049106	Dcaf5	mRNA	5'UTR
chr12	80436305	80436597	-	12.1889	ENSMUSG00000049106	Dcaf5	mRNA	TSS
chr12	80644302	80644505	+	2.74887	ENSMUSG00000048833	Slc39a9	mRNA	5'UTR
chr12	80644302	80644505	+	2.74887	ENSMUSG00000048833	Slc39a9	mRNA	TSS
chr12	80644669	80644876	+	3.59822	ENSMUSG00000048833	Slc39a9	mRNA	5'UTR
chr12	80679709	80679998	+	3.00978	ENSMUSG00000048833	Slc39a9	mRNA	3'UTR
chr12	80679709	80679998	+	3.00978	ENSMUSG00000048833	Slc39a9	mRNA	Stop_codon
chr12	81573687	81574053	-	1.65097	ENSMUSG00000002679	Med6	mRNA	Stop_codon
chr12	82169877	82170215	+	2.16759	ENSMUSG00000042700	Sipa1l1	mRNA	TSS
chr12	82341308	82342499	+	3.89623	ENSMUSG00000042700	Sipa1l1	mRNA	CDS
chr12	82425103	82425455	+	3.51368	ENSMUSG00000042700	Sipa1l1	mRNA	CDS
chr12	82449901	82450175	+	2.2834	ENSMUSG00000042700	Sipa1l1	mRNA	3'UTR
chr12	82449901	82450175	+	2.2834	ENSMUSG00000042700	Sipa1l1	mRNA	Stop_codon
chr12	83213715	83214225	-	5.83448	ENSMUSG00000021221	Dpf3	mRNA	3'UTR
chr12	83214491	83215319	-	3.26988	ENSMUSG00000021221	Dpf3	mRNA	3'UTR
chr12	83215445	83215735	-	5.06801	ENSMUSG00000021221	Dpf3	mRNA	Stop_codon
chr12	83215445	83215735	-	5.06801	ENSMUSG00000021221	Dpf3	mRNA	3'UTR
chr12	83632218	83632417	+	1.45647	ENSMUSG00000010608	Rbm25	mRNA	5'UTR
chr12	83632218	83632417	+	1.45647	ENSMUSG00000010608	Rbm25	mRNA	TSS
chr12	83663979	83664381	+	1.91411	ENSMUSG00000010608	Rbm25	mRNA	CDS
chr12	83667971	83668365	+	2.1527	ENSMUSG00000010608	Rbm25	mRNA	CDS
chr12	83672685	83672933	+	1.09902	ENSMUSG00000010608	Rbm25	mRNA	CDS
chr12	83712218	83712503	+	1.34503	ENSMUSG00000019969	Psen1	mRNA	CDS
chr12	84529620	84530647	+	7.47152	ENSMUSG00000085793	Lin52	mRNA	3'UTR
chr12	84602694	84603010	-	3.47704	ENSMUSG00000021240	Abcd4	mRNA	3'UTR
chr12	84642679	84642963	+	1.52977	ENSMUSG00000071235	Vrtn	mRNA	5'UTR
chr12	84648516	84650655	+	4.00585	ENSMUSG00000071235	Vrtn	mRNA	CDS
chr12	84650955	84651422	+	4.29918	ENSMUSG00000071235	Vrtn	mRNA	3'UTR
chr12	84756913	84757212	-	2.94344	ENSMUSG00000021242	Npc2	mRNA	3'UTR
chr12	84756913	84757212	-	2.94344	ENSMUSG00000021242	Npc2	mRNA	Stop_codon
chr12	84918825	84920578	-	11.5787	ENSMUSG00000042350	1110018G07Rik	mRNA	3'UTR
chr12	85226201	85226433	+	2.69916	ENSMUSG00000004788	Eif2b2	mRNA	3'UTR
chr12	85226201	85226433	+	2.69916	ENSMUSG00000004788	Eif2b2	mRNA	Stop_codon
chr12	85343078	85343539	-	6.33969	ENSMUSG00000021248	Tmed10	mRNA	3'UTR
chr12	85343078	85343539	-	6.33969	ENSMUSG00000021248	Tmed10	mRNA	Stop_codon
chr12	85917633	85917832	+	1.35793	ENSMUSG00000012609	Ttll5	mRNA	CDS
chr12	85918791	85919130	+	1.26289	ENSMUSG00000012609	Ttll5	mRNA	CDS
chr12	85933382	85933641	+	2.53154	ENSMUSG00000012609	Ttll5	mRNA	CDS
chr12	86057236	86057938	-	5.17359	ENSMUSG00000021253	Tgfb3	mRNA	3'UTR
chr12	86077720	86077957	-	2.38998	ENSMUSG00000021253	Tgfb3	mRNA	CDS
chr12	86078601	86078833	-	2.79731	ENSMUSG00000021253	Tgfb3	mRNA	5'UTR
chr12	86241745	86242111	+	4.51975	ENSMUSG00000021254	1700020O03Rik	mRNA	TSS
chr12	86243924	86244706	+	2.96926	ENSMUSG00000021254	1700020O03Rik	mRNA	CDS
chr12	86288800	86289090	+	3.81745	ENSMUSG00000021254	1700020O03Rik	mRNA	CDS
chr12	86288800	86289090	+	3.81745	ENSMUSG00000021254	1700020O03Rik	mRNA	Stop_codon
chr12	86518843	86519197	+	10.9573	ENSMUSG00000021255	Esrrb	mRNA	CDS
chr12	86518843	86519197	+	10.9573	ENSMUSG00000021255	Esrrb	mRNA	Stop_codon
chr12	86521191	86521465	+	2.96717	ENSMUSG00000021255	Esrrb	mRNA	3'UTR
chr12	86722985	86723320	-	2.93807	ENSMUSG00000021257	Angel1	mRNA	CDS
chr12	87239273	87239731	-	4.36243	ENSMUSG00000021038	Vipar	mRNA	3'UTR
chr12	87266722	87266921	+	1.24483	ENSMUSG00000021037	Ahsa1	mRNA	TSS
chr12	87450280	87450852	-	3.09857	ENSMUSG00000021039	Snw1	mRNA	Stop_codon
chr12	87606874	87607454	+	5.17903	ENSMUSG00000096576	Oog1	mRNA	CDS
chr12	87608050	87608318	+	1.34999	ENSMUSG00000096576	Oog1	mRNA	CDS
chr12	8790476	8790866	+	1.74769	ENSMUSG00000020592	Sdc1	mRNA	CDS
chr12	87958573	87959059	+	3.02464	ENSMUSG00000096276	CT954323.1	mRNA	CDS
chr12	87959774	87960527	+	3.6982	ENSMUSG00000096276	CT954323.1	mRNA	CDS
chr12	88175708	88175959	-	3.64942	ENSMUSG00000066027	Gm2042	mRNA	3'UTR
chr12	88175708	88175959	-	3.64942	ENSMUSG00000066027	Gm2042	mRNA	Stop_codon
chr12	88176104	88176442	-	2.68462	ENSMUSG00000066027	Gm2042	mRNA	CDS
chr12	88177074	88177631	-	2.67301	ENSMUSG00000066027	Gm2042	mRNA	CDS
chr12	88178163	88178362	-	1.25327	ENSMUSG00000066027	Gm2042	mRNA	CDS
chr12	88284502	88284955	-	3.85574	ENSMUSG00000094635	CT485612.2	mRNA	CDS
chr12	91559602	91560004	-	1.93453	ENSMUSG00000020962	Gtf2a1	mRNA	Stop_codon
chr12	91567540	91567739	-	1.68981	ENSMUSG00000020962	Gtf2a1	mRNA	CDS
chr12	91639301	91639972	-	4.8586	ENSMUSG00000020961	Ston2	mRNA	3'UTR
chr12	91639301	91639972	-	4.8586	ENSMUSG00000020961	Ston2	mRNA	Stop_codon
chr12	91647108	91648970	-	4.75673	ENSMUSG00000020961	Ston2	mRNA	CDS
chr12	91806507	91806821	-	2.00953	ENSMUSG00000020964	Sel1l	mRNA	3'UTR
chr12	91808239	91810053	-	6.43439	ENSMUSG00000020964	Sel1l	mRNA	3'UTR
chr12	91830650	91830886	-	2.04574	ENSMUSG00000020964	Sel1l	mRNA	CDS
chr12	98658338	98658581	+	2.10877	ENSMUSG00000021007	Spata7	mRNA	CDS
chr12	98669209	98669716	+	8.22964	ENSMUSG00000021007	Spata7	mRNA	CDS
chr12	98676741	98677078	-	4.14182	ENSMUSG00000021009	Ptpn21	mRNA	3'UTR
chr12	98678479	98678678	-	1.68605	ENSMUSG00000021009	Ptpn21	mRNA	CDS
chr12	98678479	98678678	-	1.68605	ENSMUSG00000021009	Ptpn21	mRNA	Stop_codon
chr12	98682519	98682740	-	1.5385	ENSMUSG00000021009	Ptpn21	mRNA	CDS
chr12	98688186	98689597	-	5.61449	ENSMUSG00000021009	Ptpn21	mRNA	CDS
chr12	99195506	99195710	-	1.70901	ENSMUSG00000033713	Foxn3	mRNA	3'UTR
chr12	99196194	99196813	-	6.4863	ENSMUSG00000033713	Foxn3	mRNA	CDS
chr12	99388477	99388874	-	4.01997	ENSMUSG00000033713	Foxn3	mRNA	CDS
chr12	99718846	99719079	-	4.51767	ENSMUSG00000021176	2610021K21Rik	mRNA	3'UTR
chr12	99718846	99719079	-	4.51767	ENSMUSG00000021176	2610021K21Rik	mRNA	Stop_codon
chr12	99891232	99891735	+	1.64199	ENSMUSG00000021177	Tdp1	mRNA	CDS
chr12	99966015	99966311	+	2.07298	ENSMUSG00000045404	Kcnk13	mRNA	CDS
chr1	30803785	30806368	-	3.56668	ENSMUSG00000048874	Phf3	mRNA	CDS
chr1	30813892	30814091	-	1.35543	ENSMUSG00000048874	Phf3	mRNA	CDS
chr1	30824210	30824519	-	2.07813	ENSMUSG00000048874	Phf3	mRNA	CDS
chr1	30829648	30831559	-	3.84697	ENSMUSG00000048874	Phf3	mRNA	CDS
chr1	30943124	30943323	-	1.55611	ENSMUSG00000026064	Ptp4a1	mRNA	CDS
chr1	30943124	30943323	-	1.55611	ENSMUSG00000026064	Ptp4a1	mRNA	Stop_codon
chr13	100407771	100409037	-	4.36863	ENSMUSG00000021640	Naip1	mRNA	3'UTR
chr13	100611550	100612349	-	2.51059	ENSMUSG00000021636	Marveld2	mRNA	CDS
chr13	100617498	100617865	-	2.50172	ENSMUSG00000021635	Rad17	mRNA	CDS
chr13	100617498	100617865	-	2.50172	ENSMUSG00000021635	Rad17	mRNA	Stop_codon
chr13	100802959	100803460	-	2.98149	ENSMUSG00000021629	Slc30a5	mRNA	3'UTR
chr13	100802959	100803460	-	2.98149	ENSMUSG00000021629	Slc30a5	mRNA	Stop_codon
chr13	101684086	101685091	-	11.843	ENSMUSG00000041417	Pik3r1	mRNA	3'UTR
chr13	101686179	101686506	-	1.93506	ENSMUSG00000041417	Pik3r1	mRNA	CDS
chr13	101701559	101701910	-	1.37528	ENSMUSG00000041417	Pik3r1	mRNA	CDS
chr13	101767814	101768176	-	6.73697	ENSMUSG00000041417	Pik3r1	mRNA	5'UTR
chr13	103743277	103743872	-	8.86776	ENSMUSG00000032621	Srek1	mRNA	Stop_codon
chr13	103752351	103752758	-	3.01614	ENSMUSG00000032621	Srek1	mRNA	CDS
chr13	104050495	104050694	-	2.84851	ENSMUSG00000021710	Nln	mRNA	CDS
chr13	104205448	104205647	-	1.32314	ENSMUSG00000021713	Ppwd1	mRNA	CDS
chr13	104205448	104205647	-	1.32314	ENSMUSG00000021713	Ppwd1	mRNA	Stop_codon
chr13	104220037	104220391	-	4.35988	ENSMUSG00000021713	Ppwd1	mRNA	CDS
chr13	104792451	104792650	-	1.45924	ENSMUSG00000021715	Cwc27	mRNA	CDS
chr13	104792451	104792650	+	1.45924	ENSMUSG00000021716	Srek1ip1	mRNA	CDS
chr13	104792451	104792650	+	1.45924	ENSMUSG00000021716	Srek1ip1	mRNA	TSS
chr13	104792451	104792650	-	1.45924	ENSMUSG00000021715	Cwc27	mRNA	CDS
chr13	104792451	104792650	+	1.45924	ENSMUSG00000021716	Srek1ip1	mRNA	CDS
chr13	104792451	104792650	+	1.45924	ENSMUSG00000021716	Srek1ip1	mRNA	TSS
chr13	104837258	104837581	+	1.21668	ENSMUSG00000021716	Srek1ip1	mRNA	CDS
chr13	105181450	105181833	-	3.41615	ENSMUSG00000021720	Rnf180	mRNA	CDS
chr13	105249611	105249810	-	1.73537	ENSMUSG00000021720	Rnf180	mRNA	CDS
chr13	105250239	105250449	-	2.17513	ENSMUSG00000021720	Rnf180	mRNA	CDS
chr13	105270840	105271039	-	1.99033	ENSMUSG00000021720	Rnf180	mRNA	CDS
chr13	105270840	105271039	-	1.99033	ENSMUSG00000021720	Rnf180	mRNA	TSS
chr13	108047449	108048072	+	3.90112	ENSMUSG00000071180	2810008M24Rik	mRNA	3'UTR
chr13	108047449	108048072	+	3.90112	ENSMUSG00000071180	2810008M24Rik	mRNA	Stop_codon
chr13	108052755	108053106	-	1.54332	ENSMUSG00000068184	Ndufaf2	mRNA	CDS
chr13	108282513	108282820	+	6.24435	ENSMUSG00000021696	Elovl7	mRNA	CDS
chr13	108282513	108282820	+	6.24435	ENSMUSG00000021696	Elovl7	mRNA	Stop_codon
chr13	111426281	111426551	-	1.6412	ENSMUSG00000032745	Gpbp1	mRNA	3'UTR
chr13	111426281	111426551	-	1.6412	ENSMUSG00000032745	Gpbp1	mRNA	Stop_codon
chr13	111714469	111715930	+	3.13382	ENSMUSG00000032727	Mier3	mRNA	3'UTR
chr13	112503845	112505667	+	6.18406	ENSMUSG00000021756	Il6st	mRNA	3'UTR
chr13	112506345	112506657	+	1.56843	ENSMUSG00000021756	Il6st	mRNA	3'UTR
chr13	112522492	112524431	-	11.0169	ENSMUSG00000050377	Il31ra	mRNA	3'UTR
chr13	112927230	112927471	-	1.69596	ENSMUSG00000016018	Skiv2l2	mRNA	CDS
chr13	112927230	112927471	-	1.69596	ENSMUSG00000016018	Skiv2l2	mRNA	TSS
chr13	112947063	112947299	+	2.93594	ENSMUSG00000042426	Dhx29	mRNA	CDS
chr13	112987833	112988164	+	1.22385	ENSMUSG00000042417	Ccno	mRNA	CDS
chr13	112987833	112988164	+	1.22385	ENSMUSG00000042417	Ccno	mRNA	TSS
chr13	112989703	112990100	+	2.81651	ENSMUSG00000042417	Ccno	mRNA	CDS
chr13	112989703	112990100	+	2.81651	ENSMUSG00000042417	Ccno	mRNA	Stop_codon
chr13	113593769	113594155	-	4.20619	ENSMUSG00000042364	Snx18	mRNA	3'UTR
chr13	113594401	113595032	-	5.41679	ENSMUSG00000042364	Snx18	mRNA	Stop_codon
chr13	113616690	113617760	-	3.14635	ENSMUSG00000042364	Snx18	mRNA	CDS
chr13	113618241	113618484	-	1.79745	ENSMUSG00000042364	Snx18	mRNA	CDS
chr13	113967582	113967953	+	2.29886	ENSMUSG00000042348	Arl15	mRNA	CDS
chr13	114154665	114155608	+	7.50946	ENSMUSG00000042348	Arl15	mRNA	3'UTR
chr13	116894818	116895084	-	5.6897	ENSMUSG00000021725	Parp8	mRNA	CDS
chr13	118380387	118380610	-	2.99456	ENSMUSG00000021731	Mrps30	mRNA	CDS
chr13	118380387	118380610	-	2.99456	ENSMUSG00000021731	Mrps30	mRNA	Stop_codon
chr13	118789119	118789853	+	5.74162	ENSMUSG00000021732	Fgf10	mRNA	Stop_codon
chr13	119469615	119469821	+	2.93035	ENSMUSG00000062822	4833420G17Rik	mRNA	CDS
chr13	119606694	119606930	+	6.85678	ENSMUSG00000094114	AC241593.1	mRNA	CDS
chr13	119606694	119606930	+	6.85678	ENSMUSG00000094114	AC241593.1	mRNA	TSS
chr13	119610096	119610376	+	3.50495	ENSMUSG00000094114	AC241593.1	mRNA	3'UTR
chr13	119699766	119700026	+	2.00648	ENSMUSG00000093930	Hmgcs1	mRNA	CDS
chr13	119766246	119767022	-	7.62685	ENSMUSG00000094870	Zfp131	mRNA	CDS
chr13	119828235	119828688	-	11.6731	ENSMUSG00000094237	AF067063	mRNA	CDS
chr13	119893478	119893971	-	3.7147	ENSMUSG00000096284	Tcstv1	mRNA	CDS
chr13	120173260	120173801	+	3.38182	ENSMUSG00000095653	AC238940.1	mRNA	CDS
chr13	120173260	120173801	+	3.38182	ENSMUSG00000095653	AC238940.1	mRNA	Stop_codon
chr13	120214824	120215138	-	3.37259	ENSMUSG00000094027	AC239678.2	mRNA	CDS
chr13	120240788	120241199	+	10.3454	ENSMUSG00000063846	AF067063	mRNA	CDS
chr13	120240788	120241199	+	10.3454	ENSMUSG00000063846	AF067063	mRNA	Stop_codon
chr13	120308191	120308641	+	8.12248	ENSMUSG00000094796	BC147527	mRNA	CDS
chr13	120317706	120318194	+	3.94366	ENSMUSG00000095821	Tcstv3	mRNA	CDS
chr13	120317706	120318194	+	3.94366	ENSMUSG00000095821	Tcstv3	mRNA	Stop_codon
chr13	13996849	13997092	+	1.73447	ENSMUSG00000039242	B3galnt2	mRNA	CDS
chr13	13996849	13997092	+	1.73447	ENSMUSG00000039242	B3galnt2	mRNA	Stop_codon
chr13	13998269	13998855	+	2.60673	ENSMUSG00000039242	B3galnt2	mRNA	3'UTR
chr13	14053891	14054347	-	2.48331	ENSMUSG00000021302	Ggps1	mRNA	CDS
chr13	14610447	14610740	-	2.38891	ENSMUSG00000015672	Mrpl32	mRNA	CDS
chr13	14610447	14610740	-	2.38891	ENSMUSG00000015672	Mrpl32	mRNA	Stop_codon
chr13	14636414	14636795	+	3.35085	ENSMUSG00000039182	AW209491	mRNA	CDS
chr13	14637150	14637611	+	3.68597	ENSMUSG00000039182	AW209491	mRNA	CDS
chr13	17989392	17989743	-	7.25622	ENSMUSG00000075054	1600012F09Rik	mRNA	Stop_codon
chr13	17989392	17989743	-	7.25622	ENSMUSG00000075054	1600012F09Rik	mRNA	CDS
chr13	20605102	20605334	+	3.24731	ENSMUSG00000041112	Elmo1	mRNA	CDS
chr13	20605102	20605334	+	3.24731	ENSMUSG00000041112	Elmo1	mRNA	Stop_codon
chr13	21180715	21180914	+	1.8315	ENSMUSG00000021326	Trim27	mRNA	CDS
chr13	21192030	21192514	+	5.58258	ENSMUSG00000021326	Trim27	mRNA	CDS
chr13	21363580	21364065	+	8.17902	ENSMUSG00000036721	Zscan12	mRNA	CDS
chr13	21366557	21366756	+	1.98273	ENSMUSG00000036721	Zscan12	mRNA	CDS
chr13	21368641	21369743	+	5.15948	ENSMUSG00000036721	Zscan12	mRNA	CDS
chr13	21495471	21495670	+	3.01479	ENSMUSG00000078139	AK157302	mRNA	CDS
chr13	21495471	21495670	+	3.01479	ENSMUSG00000078139	AK157302	mRNA	Stop_codon
chr13	21958535	21959536	+	2.75926	ENSMUSG00000006720	Zfp184	mRNA	CDS
chr13	21959823	21960340	+	4.99236	ENSMUSG00000006720	Zfp184	mRNA	CDS
chr13	23423489	23423913	-	4.00157	ENSMUSG00000036376	Abt1	mRNA	CDS
chr13	23692176	23692375	+	1.34189	ENSMUSG00000018102	Hist1h2bc	mRNA	3'UTR
chr13	23790960	23791159	+	2.67776	ENSMUSG00000064140	Trim38	mRNA	CDS
chr13	24024324	24024535	-	1.35033	ENSMUSG00000021338	Lrrc16a	mRNA	CDS
chr13	24036185	24036743	-	2.10219	ENSMUSG00000021338	Lrrc16a	mRNA	CDS
chr13	24280561	24280760	-	1.54772	ENSMUSG00000021338	Lrrc16a	mRNA	5'UTR
chr13	24280561	24280760	-	1.54772	ENSMUSG00000021338	Lrrc16a	mRNA	TSS
chr13	24817992	24818191	-	1.22753	ENSMUSG00000006717	Acot13	mRNA	CDS
chr13	24817992	24818191	-	1.22753	ENSMUSG00000006717	Acot13	mRNA	Stop_codon
chr13	24992869	24993261	-	6.42026	ENSMUSG00000021339	Mrs2	mRNA	3'UTR
chr13	24992869	24993261	-	6.42026	ENSMUSG00000021339	Mrs2	mRNA	Stop_codon
chr13	25253369	25253685	-	4.28254	ENSMUSG00000048978	Nrsn1	mRNA	CDS
chr13	25253369	25253685	-	4.28254	ENSMUSG00000048978	Nrsn1	mRNA	Stop_codon
chr13	31819697	31820341	-	2.97791	ENSMUSG00000038372	Gmds	mRNA	Stop_codon
chr13	32802321	32803044	+	3.96753	ENSMUSG00000021400	Wrnip1	mRNA	CDS
chr13	32821911	32822268	+	6.03841	ENSMUSG00000021400	Wrnip1	mRNA	CDS
chr13	32821911	32822268	+	6.03841	ENSMUSG00000021400	Wrnip1	mRNA	Stop_codon
chr13	32881789	32882344	-	1.66535	ENSMUSG00000079049	Serpinb1c	mRNA	CDS
chr13	32883749	32884076	-	1.95142	ENSMUSG00000079049	Serpinb1c	mRNA	CDS
chr13	34027731	34028251	+	2.37586	ENSMUSG00000021408	Ripk1	mRNA	CDS
chr13	34032469	34033053	+	3.50761	ENSMUSG00000021408	Ripk1	mRNA	Stop_codon
chr13	34074332	34074779	-	5.69253	ENSMUSG00000058672	Tubb2a	mRNA	CDS
chr13	34074332	34074779	-	5.69253	ENSMUSG00000058672	Tubb2a	mRNA	Stop_codon
chr13	34075092	34075552	-	5.30792	ENSMUSG00000058672	Tubb2a	mRNA	CDS
chr13	34127383	34127844	-	4.78024	ENSMUSG00000045136	Tubb2b	mRNA	Stop_codon
chr13	34127383	34127844	-	4.78024	ENSMUSG00000045136	Tubb2b	mRNA	CDS
chr13	34130177	34130376	-	1.14777	ENSMUSG00000045136	Tubb2b	mRNA	5'UTR
chr13	34130177	34130376	-	1.14777	ENSMUSG00000045136	Tubb2b	mRNA	TSS
chr13	34180543	34180891	-	3.41527	ENSMUSG00000038267	Slc22a23	mRNA	3'UTR
chr13	34181283	34183288	-	11.3112	ENSMUSG00000038267	Slc22a23	mRNA	3'UTR
chr13	34344269	34344683	-	1.90647	ENSMUSG00000038267	Slc22a23	mRNA	CDS
chr13	34883568	34883770	+	1.54608	ENSMUSG00000021413	Prpf4b	mRNA	CDS
chr13	34886644	34886944	+	1.89869	ENSMUSG00000021413	Prpf4b	mRNA	CDS
chr13	34901433	34901713	+	5.7144	ENSMUSG00000021413	Prpf4b	mRNA	CDS
chr13	34901433	34901713	+	5.7144	ENSMUSG00000021413	Prpf4b	mRNA	Stop_codon
chr13	34910296	34910685	-	3.42531	ENSMUSG00000021414	1700026J04Rik	mRNA	CDS
chr13	34910994	34911193	-	1.25423	ENSMUSG00000021414	1700026J04Rik	mRNA	CDS
chr13	34916719	34916950	-	1.59188	ENSMUSG00000021414	1700026J04Rik	mRNA	5'UTR
chr13	3574760	3575237	-	2.68417	ENSMUSG00000033799	BC016423	mRNA	CDS
chr13	35815749	35816705	+	3.69864	ENSMUSG00000059288	Cdyl	mRNA	CDS
chr13	3584672	3585122	-	3.09699	ENSMUSG00000033799	BC016423	mRNA	CDS
chr13	35856546	35856919	+	2.27159	ENSMUSG00000059288	Cdyl	mRNA	CDS
chr13	35872382	35872741	+	2.84139	ENSMUSG00000059288	Cdyl	mRNA	Stop_codon
chr13	3588355	3588687	-	1.74107	ENSMUSG00000033799	BC016423	mRNA	CDS
chr13	3589941	3590398	-	1.62901	ENSMUSG00000033799	BC016423	mRNA	CDS
chr13	36204776	36204977	+	2.12991	ENSMUSG00000021420	Fars2	mRNA	CDS
chr1	33739163	33740493	+	7.07196	ENSMUSG00000004768	Rab23	mRNA	3'UTR
chr1	33776409	33777469	-	4.86514	ENSMUSG00000042197	Zfp451	mRNA	CDS
chr13	38022297	38022872	-	2.46804	ENSMUSG00000044566	Cage1	mRNA	CDS
chr13	38060899	38061357	+	2.3792	ENSMUSG00000021428	Riok1	mRNA	3'UTR
chr13	38345948	38346155	+	1.70696	ENSMUSG00000039004	Bmp6	mRNA	CDS
chr13	38346362	38346587	+	2.24697	ENSMUSG00000039004	Bmp6	mRNA	CDS
chr13	38469480	38469806	+	1.50044	ENSMUSG00000039004	Bmp6	mRNA	CDS
chr13	38499076	38499365	+	1.68243	ENSMUSG00000039004	Bmp6	mRNA	3'UTR
chr13	38499076	38499365	+	1.68243	ENSMUSG00000039004	Bmp6	mRNA	Stop_codon
chr13	38500349	38500810	-	3.47578	ENSMUSG00000038991	Txndc5	mRNA	3'UTR
chr13	38501116	38501777	-	4.11086	ENSMUSG00000038991	Txndc5	mRNA	3'UTR
chr13	38501116	38501777	-	4.11086	ENSMUSG00000038991	Txndc5	mRNA	Stop_codon
chr13	38506890	38507089	-	1.58469	ENSMUSG00000038991	Txndc5	mRNA	CDS
chr13	38528188	38528387	-	1.228	ENSMUSG00000038991	Txndc5	mRNA	CDS
chr13	38603739	38604028	-	4.65484	ENSMUSG00000038982	Muted	mRNA	CDS
chr13	38603739	38604028	-	4.65484	ENSMUSG00000038982	Muted	mRNA	Stop_codon
chr13	3883988	3884374	-	4.74382	ENSMUSG00000021215	Net1	mRNA	CDS
chr13	3883988	3884374	-	4.74382	ENSMUSG00000021215	Net1	mRNA	Stop_codon
chr13	38932352	38932882	-	3.51919	ENSMUSG00000021432	Slc35b3	mRNA	3'UTR
chr13	38932352	38932882	-	3.51919	ENSMUSG00000021432	Slc35b3	mRNA	Stop_codon
chr13	3932533	3933665	+	7.29782	ENSMUSG00000021216	Tubal3	mRNA	CDS
chr13	41310179	41310903	-	6.87078	ENSMUSG00000021365	Nedd9	mRNA	3'UTR
chr13	41311601	41312157	-	8.64828	ENSMUSG00000021365	Nedd9	mRNA	CDS
chr13	41315774	41317015	-	5.40899	ENSMUSG00000021365	Nedd9	mRNA	CDS
chr13	41338693	41338920	-	2.06946	ENSMUSG00000021365	Nedd9	mRNA	CDS
chr13	42154602	42158780	+	5.60975	ENSMUSG00000021366	Hivep1	mRNA	CDS
chr13	42159013	42159492	+	2.55444	ENSMUSG00000021366	Hivep1	mRNA	CDS
chr13	42159638	42160218	+	2.50899	ENSMUSG00000021366	Hivep1	mRNA	CDS
chr13	42164193	42164416	+	1.62396	ENSMUSG00000021366	Hivep1	mRNA	CDS
chr13	42181321	42182067	+	4.32366	ENSMUSG00000021366	Hivep1	mRNA	CDS
chr13	42183287	42184665	+	6.71819	ENSMUSG00000021366	Hivep1	mRNA	CDS
chr13	43394737	43395057	+	3.28302	ENSMUSG00000054021	Sirt5	mRNA	3'UTR
chr13	43394737	43395057	+	3.28302	ENSMUSG00000054021	Sirt5	mRNA	Stop_codon
chr13	44884704	44884903	+	1.21984	ENSMUSG00000038518	Jarid2	mRNA	CDS
chr13	44902179	44903379	+	9.6926	ENSMUSG00000038518	Jarid2	mRNA	CDS
chr13	44906233	44906635	+	2.27611	ENSMUSG00000038518	Jarid2	mRNA	CDS
chr13	45545973	45546365	+	6.3665	ENSMUSG00000000253	Gmpr	mRNA	3'UTR
chr13	45545973	45546365	+	6.3665	ENSMUSG00000000253	Gmpr	mRNA	Stop_codon
chr13	46677565	46677889	+	1.34507	ENSMUSG00000069237	C78339	mRNA	3'UTR
chr13	46680773	46681135	-	1.97359	ENSMUSG00000021374	Nup153	mRNA	3'UTR
chr13	46686733	46687498	-	2.66077	ENSMUSG00000021374	Nup153	mRNA	CDS
chr13	46693615	46694060	-	8.87868	ENSMUSG00000021374	Nup153	mRNA	CDS
chr13	47082832	47083079	+	1.85227	ENSMUSG00000038080	Kdm1b	mRNA	Stop_codon
chr13	47105538	47105771	-	1.24479	ENSMUSG00000021377	Dek	mRNA	CDS
chr13	49195600	49196224	+	9.50227	ENSMUSG00000037966	Ninj1	mRNA	3'UTR
chr13	49230853	49231455	-	5.96198	ENSMUSG00000021384	Susd3	mRNA	Stop_codon
chr13	49461454	49462348	+	1.67817	ENSMUSG00000021385	Ippk	mRNA	3'UTR
chr13	49661055	49661720	+	3.4825	ENSMUSG00000021392	Nol8	mRNA	CDS
chr13	49661875	49662592	+	2.63374	ENSMUSG00000021392	Nol8	mRNA	CDS
chr13	50432356	50432555	+	1.85807	ENSMUSG00000037816	Fbxw17	mRNA	3'UTR
chr13	50433215	50433738	+	2.42131	ENSMUSG00000037816	Fbxw17	mRNA	3'UTR
chr13	51139370	51139738	+	3.63927	ENSMUSG00000021395	Spin1	mRNA	CDS
chr13	51144137	51144589	+	2.60452	ENSMUSG00000021395	Spin1	mRNA	CDS
chr13	51148822	51149426	+	7.92264	ENSMUSG00000021395	Spin1	mRNA	Stop_codon
chr13	51418865	51420241	+	4.18676	ENSMUSG00000067586	S1pr3	mRNA	CDS
chr13	51420502	51422129	+	3.85394	ENSMUSG00000067586	S1pr3	mRNA	3'UTR
chr13	51676254	51676486	+	2.05774	ENSMUSG00000035139	Secisbp2	mRNA	CDS
chr13	51682434	51682799	+	3.09581	ENSMUSG00000035139	Secisbp2	mRNA	CDS
chr13	51683217	51683813	+	3.57844	ENSMUSG00000035139	Secisbp2	mRNA	3'UTR
chr13	51683217	51683813	+	3.57844	ENSMUSG00000035139	Secisbp2	mRNA	Stop_codon
chr13	51701263	51701706	-	4.90457	ENSMUSG00000021451	Sema4d	mRNA	3'UTR
chr13	51702457	51703397	-	5.90453	ENSMUSG00000021451	Sema4d	mRNA	CDS
chr13	52507089	52508313	-	4.22238	ENSMUSG00000047842	Diras2	mRNA	CDS
chr13	52530246	52530869	-	24.5429	ENSMUSG00000047842	Diras2	mRNA	5'UTR
chr13	52967289	52968921	-	6.70949	ENSMUSG00000056749	Nfil3	mRNA	CDS
chr13	53333378	53333976	-	4.05338	ENSMUSG00000021468	Sptlc1	mRNA	3'UTR
chr13	54459868	54460252	-	4.29336	ENSMUSG00000025872	Thoc3	mRNA	3'UTR
chr13	54459868	54460252	-	4.29336	ENSMUSG00000025872	Thoc3	mRNA	Stop_codon
chr13	54593708	54594207	-	1.51723	ENSMUSG00000047547	Cltb	mRNA	Stop_codon
chr13	54610958	54611277	-	1.41979	ENSMUSG00000047547	Cltb	mRNA	CDS
chr13	54610958	54611277	-	1.41979	ENSMUSG00000047547	Cltb	mRNA	TSS
chr13	54787249	54787792	+	4.92491	ENSMUSG00000074895	Eif4e1b	mRNA	Stop_codon
chr13	55034889	55035088	-	1.54708	ENSMUSG00000025878	Uimc1	mRNA	CDS
chr13	55075566	55075955	-	2.77228	ENSMUSG00000025878	Uimc1	mRNA	CDS
chr13	55093082	55093326	-	1.7108	ENSMUSG00000025878	Uimc1	mRNA	CDS
chr13	55213550	55214058	+	6.57383	ENSMUSG00000021488	Nsd1	mRNA	CDS
chr13	55245631	55246114	+	3.84374	ENSMUSG00000021488	Nsd1	mRNA	CDS
chr13	55246688	55246983	+	1.83588	ENSMUSG00000021488	Nsd1	mRNA	CDS
chr13	55247375	55248077	+	4.78527	ENSMUSG00000021488	Nsd1	mRNA	CDS
chr13	55312119	55314348	+	7.72393	ENSMUSG00000021488	Nsd1	mRNA	CDS
chr13	55530483	55530683	-	1.99908	ENSMUSG00000021494	Ddx41	mRNA	3'UTR
chr13	55530483	55530683	-	1.99908	ENSMUSG00000021494	Ddx41	mRNA	Stop_codon
chr13	55535846	55536045	-	2.34465	ENSMUSG00000021494	Ddx41	mRNA	CDS
chr13	55593162	55593501	+	1.53855	ENSMUSG00000058569	Tmed9	mRNA	CDS
chr13	55593162	55593501	+	1.53855	ENSMUSG00000058569	Tmed9	mRNA	TSS
chr13	55595415	55595667	+	1.54908	ENSMUSG00000058569	Tmed9	mRNA	CDS
chr13	55596841	55597215	+	3.97911	ENSMUSG00000058569	Tmed9	mRNA	3'UTR
chr13	55596841	55597215	+	3.97911	ENSMUSG00000058569	Tmed9	mRNA	Stop_codon
chr13	55623057	55623357	+	1.91832	ENSMUSG00000021501	Caml	mRNA	CDS
chr13	55624711	55625064	+	4.7271	ENSMUSG00000021501	Caml	mRNA	CDS
chr13	55638026	55638368	+	1.8932	ENSMUSG00000021500	Ddx46	mRNA	CDS
chr13	55647513	55647826	+	2.29428	ENSMUSG00000021500	Ddx46	mRNA	CDS
chr13	55670154	55670353	+	1.56766	ENSMUSG00000021500	Ddx46	mRNA	CDS
chr13	55725699	55726069	+	4.02292	ENSMUSG00000021497	Txndc15	mRNA	3'UTR
chr13	55725699	55726069	+	4.02292	ENSMUSG00000021497	Txndc15	mRNA	Stop_codon
chr13	56438232	56438526	+	1.86672	ENSMUSG00000021509	Slc25a48	mRNA	TSS
chr13	56470281	56470480	+	1.57026	ENSMUSG00000021509	Slc25a48	mRNA	CDS
chr13	56470281	56470480	+	1.57026	ENSMUSG00000021509	Slc25a48	mRNA	Stop_codon
chr13	56472109	56472424	+	6.07786	ENSMUSG00000021509	Slc25a48	mRNA	3'UTR
chr13	56472608	56472973	+	5.10423	ENSMUSG00000021509	Slc25a48	mRNA	3'UTR
chr13	56473234	56474032	+	7.02763	ENSMUSG00000021509	Slc25a48	mRNA	3'UTR
chr13	58409011	58409968	+	4.61493	ENSMUSG00000035367	Rmi1	mRNA	CDS
chr13	59450034	59450450	-	1.35357	ENSMUSG00000021557	Agtpbp1	mRNA	Stop_codon
chr13	59500231	59500735	-	2.46225	ENSMUSG00000021557	Agtpbp1	mRNA	CDS
chr13	59635038	59635646	-	4.31684	ENSMUSG00000021556	Golm1	mRNA	3'UTR
chr13	59635964	59636272	-	1.9108	ENSMUSG00000021556	Golm1	mRNA	3'UTR
chr13	59636577	59637475	-	3.97255	ENSMUSG00000021556	Golm1	mRNA	3'UTR
chr13	59640056	59640341	-	3.8282	ENSMUSG00000021556	Golm1	mRNA	CDS
chr13	59756514	59757003	-	4.02885	ENSMUSG00000044792	Isca1	mRNA	3'UTR
chr13	59756514	59757003	-	4.02885	ENSMUSG00000044792	Isca1	mRNA	Stop_codon
chr13	59782018	59782281	-	3.28046	ENSMUSG00000035248	Zcchc6	mRNA	CDS
chr13	59799748	59800445	-	4.41515	ENSMUSG00000035248	Zcchc6	mRNA	CDS
chr13	59816658	59816857	-	2.42447	ENSMUSG00000035248	Zcchc6	mRNA	CDS
chr13	59821660	59822101	-	3.84881	ENSMUSG00000035248	Zcchc6	mRNA	CDS
chr13	62454499	62454777	-	5.08867	ENSMUSG00000055228	Zfp935	mRNA	CDS
chr13	62605116	62605335	-	3.0454	ENSMUSG00000072066	6720489N17Rik	mRNA	CDS
chr13	62605116	62605335	-	3.0454	ENSMUSG00000072066	6720489N17Rik	mRNA	Stop_codon
chr13	62773872	62774386	-	3.45493	ENSMUSG00000091183	Gm3604	mRNA	CDS
chr13	62774716	62775169	-	2.56921	ENSMUSG00000091183	Gm3604	mRNA	CDS
chr13	63015218	63015864	+	3.51967	ENSMUSG00000021458	2010111I01Rik	mRNA	CDS
chr13	63298726	63298946	+	2.98531	ENSMUSG00000021458	2010111I01Rik	mRNA	CDS
chr13	63298726	63298946	+	2.98531	ENSMUSG00000021458	2010111I01Rik	mRNA	Stop_codon
chr13	63301662	63302273	+	9.77214	ENSMUSG00000021458	2010111I01Rik	mRNA	3'UTR
chr13	63312260	63312702	-	2.10466	ENSMUSG00000021461	Fancc	mRNA	Stop_codon
chr1	36335874	36336333	-	4.49358	ENSMUSG00000010453	Kansl3	mRNA	3'UTR
chr1	36423388	36423692	-	3.40244	ENSMUSG00000001143	Lman2l	mRNA	3'UTR
chr1	36423947	36424329	-	3.29358	ENSMUSG00000001143	Lman2l	mRNA	3'UTR
chr13	64438781	64439661	+	2.7141	ENSMUSG00000021483	Cdk20	mRNA	3'UTR
chr1	36471749	36472995	+	4.21271	ENSMUSG00000037408	Cnnm4	mRNA	CDS
chr1	36506526	36506802	+	1.79274	ENSMUSG00000037408	Cnnm4	mRNA	3'UTR
chr1	36506526	36506802	+	1.79274	ENSMUSG00000037408	Cnnm4	mRNA	Stop_codon
chr13	65066570	65066865	-	3.61523	ENSMUSG00000038212	Hiatl1	mRNA	CDS
chr13	65066570	65066865	-	3.61523	ENSMUSG00000038212	Hiatl1	mRNA	Stop_codon
chr1	36507050	36507252	+	2.58088	ENSMUSG00000037408	Cnnm4	mRNA	3'UTR
chr13	65194478	65194843	-	1.66056	ENSMUSG00000032999	Nlrp4f	mRNA	CDS
chr13	65195094	65195523	-	1.19703	ENSMUSG00000032999	Nlrp4f	mRNA	CDS
chr13	66996969	66997308	+	3.35496	ENSMUSG00000021518	Ptdss1	mRNA	3'UTR
chr13	66996969	66997308	+	3.35496	ENSMUSG00000021518	Ptdss1	mRNA	Stop_codon
chr13	67069470	67070045	-	4.90204	ENSMUSG00000058883	Zfp708	mRNA	3'UTR
chr13	67070992	67071322	-	2.20347	ENSMUSG00000058883	Zfp708	mRNA	CDS
chr13	67138716	67138946	+	2.8175	ENSMUSG00000057396	Zfp759	mRNA	CDS
chr13	67139250	67139962	+	2.41865	ENSMUSG00000057396	Zfp759	mRNA	CDS
chr13	67140094	67141177	+	2.3307	ENSMUSG00000057396	Zfp759	mRNA	3'UTR
chr13	67491720	67491963	-	1.70184	ENSMUSG00000071291	Zfp58	mRNA	CDS
chr13	67589837	67591014	-	4.11369	ENSMUSG00000058093	AA987161	mRNA	3'UTR
chr13	67591666	67591958	-	2.07409	ENSMUSG00000058093	AA987161	mRNA	CDS
chr13	67592253	67593049	-	6.24017	ENSMUSG00000058093	AA987161	mRNA	CDS
chr13	67748024	67748732	-	3.89484	ENSMUSG00000058331	Zfp85-rs1	mRNA	Stop_codon
chr13	67748024	67748732	-	3.89484	ENSMUSG00000058331	Zfp85-rs1	mRNA	3'UTR
chr13	67748960	67749295	-	2.77257	ENSMUSG00000058331	Zfp85-rs1	mRNA	CDS
chr1	36804447	36804667	-	1.88967	ENSMUSG00000026116	Tmem131	mRNA	CDS
chr1	36807884	36808405	-	2.81867	ENSMUSG00000026116	Tmem131	mRNA	CDS
chr13	68583708	68584047	+	1.97246	ENSMUSG00000021532	Fastkd3	mRNA	CDS
chr13	68584321	68584812	+	3.68046	ENSMUSG00000021532	Fastkd3	mRNA	CDS
chr13	69498041	69498984	-	7.83856	ENSMUSG00000034575	Papd7	mRNA	3'UTR
chr13	69499426	69500173	-	4.97075	ENSMUSG00000034575	Papd7	mRNA	3'UTR
chr13	69499426	69500173	-	4.97075	ENSMUSG00000034575	Papd7	mRNA	Stop_codon
chr13	69633572	69633893	+	2.62624	ENSMUSG00000021595	Nsun2	mRNA	CDS
chr13	69633572	69633893	+	2.62624	ENSMUSG00000021595	Nsun2	mRNA	Stop_codon
chr13	70589414	70589643	-	1.65173	ENSMUSG00000034525	BC018507	mRNA	3'UTR
chr13	70589414	70589643	-	1.65173	ENSMUSG00000034525	BC018507	mRNA	Stop_codon
chr13	70602329	70606876	-	6.69559	ENSMUSG00000034525	BC018507	mRNA	CDS
chr13	70608742	70609176	-	2.73889	ENSMUSG00000034525	BC018507	mRNA	CDS
chr13	73514334	73514601	+	3.16981	ENSMUSG00000021608	Lpcat1	mRNA	CDS
chr13	73514334	73514601	+	3.16981	ENSMUSG00000021608	Lpcat1	mRNA	Stop_codon
chr13	73628040	73628621	+	2.97819	ENSMUSG00000021611	Tert	mRNA	CDS
chr13	73648288	73648507	+	2.43609	ENSMUSG00000021611	Tert	mRNA	CDS
chr13	73814877	73815472	+	5.56639	ENSMUSG00000017756	Slc12a7	mRNA	3'UTR
chr13	73815655	73816068	+	2.07873	ENSMUSG00000017756	Slc12a7	mRNA	3'UTR
chr13	74192709	74193289	-	5.00911	ENSMUSG00000034152	Exoc3	mRNA	CDS
chr13	74199335	74199655	-	1.80449	ENSMUSG00000034152	Exoc3	mRNA	CDS
chr1	37420282	37420531	-	4.76833	ENSMUSG00000026112	6330578E17Rik	mRNA	3'UTR
chr1	37420282	37420531	-	4.76833	ENSMUSG00000026112	6330578E17Rik	mRNA	Stop_codon
chr1	37444416	37444616	-	2.88139	ENSMUSG00000026110	Mgat4a	mRNA	3'UTR
chr1	37444416	37444616	-	2.88139	ENSMUSG00000026110	Mgat4a	mRNA	Stop_codon
chr13	75707496	75707723	+	8.35231	ENSMUSG00000001542	Ell2	mRNA	5'UTR
chr13	75707496	75707723	+	8.35231	ENSMUSG00000001542	Ell2	mRNA	TSS
chr13	75763670	75763944	+	3.43417	ENSMUSG00000001542	Ell2	mRNA	CDS
chr13	77043831	77044093	-	2.58815	ENSMUSG00000021597	Ankrd32	mRNA	CDS
chr13	77046396	77046721	-	2.14958	ENSMUSG00000021597	Ankrd32	mRNA	CDS
chr13	77192654	77193344	+	8.66205	ENSMUSG00000071252	2210408I21Rik	mRNA	CDS
chr13	77323397	77323624	+	3.51664	ENSMUSG00000071252	2210408I21Rik	mRNA	CDS
chr1	37879002	37879226	-	2.50187	ENSMUSG00000026088	Mitd1	mRNA	Stop_codon
chr1	37995633	37995832	-	1.23122	ENSMUSG00000058407	Txndc9	mRNA	CDS
chr1	38019188	38019578	+	1.85833	ENSMUSG00000026083	Eif5b	mRNA	CDS
chr1	38021443	38021800	+	1.6941	ENSMUSG00000026083	Eif5b	mRNA	CDS
chr1	38035852	38036320	+	1.96186	ENSMUSG00000026083	Eif5b	mRNA	CDS
chr1	38088025	38088674	-	4.61573	ENSMUSG00000026082	Rev1	mRNA	CDS
chr1	38129433	38129661	-	3.48183	ENSMUSG00000026082	Rev1	mRNA	5'UTR
chr1	38129433	38129661	-	3.48183	ENSMUSG00000026082	Rev1	mRNA	TSS
chr13	84294765	84294964	+	3.13692	ENSMUSG00000035762	Tmem161b	mRNA	CDS
chr13	84294765	84294964	+	3.13692	ENSMUSG00000035762	Tmem161b	mRNA	Stop_codon
chr13	8757262	8757603	+	2.88074	ENSMUSG00000052551	Adarb2	mRNA	Stop_codon
chr13	8973075	8973329	-	2.03156	ENSMUSG00000021149	Gtpbp4	mRNA	CDS
chr13	8973075	8973329	-	2.03156	ENSMUSG00000021149	Gtpbp4	mRNA	Stop_codon
chr1	38987650	38988022	+	1.40131	ENSMUSG00000026078	Pdcl3	mRNA	TSS
chr13	9137102	9137353	+	1.55581	ENSMUSG00000033499	Larp4b	mRNA	CDS
chr13	9170531	9171053	+	1.88663	ENSMUSG00000033499	Larp4b	mRNA	CDS
chr13	9170531	9171053	+	1.88663	ENSMUSG00000033499	Larp4b	mRNA	Stop_codon
chr13	9171296	9171590	+	3.51402	ENSMUSG00000033499	Larp4b	mRNA	3'UTR
chr13	92211971	92212602	-	3.48824	ENSMUSG00000014850	Msh3	mRNA	3'UTR
chr13	92211971	92212602	-	3.48824	ENSMUSG00000014850	Msh3	mRNA	Stop_codon
[truncated: 6,067 more rows]
