# Supplementary material for: METTL3-mediated mRNA N6-methyladenosine is required for oocyte and follicle development in mice
Source: Cell Death Dis. 2021 Oct 23;12(11):989. doi: 10.1038/s41419-021-04272-9 (PMC8542036; doi:10.1038/s41419-021-04272-9)
Supplement: Supplementary file 6 — Table-S2 [file 41419_2021_4272_MOESM6_ESM.xlsx]

## Sheet: RNAseq
Gene_Name	ENSEMBL_ID	log2FoldChange	P_value	RPKM_WT1	RPKM_WT2	RPKM_WT2	RPKM_cKO1	RPKM_cKO2	RPKM_cKO3
Mettl3	ENSMUSG00000022160	-4.01319	6.12286e-76	17.8274	16.1171	18.7114	1.10631	1.572	1.1349
Cldn8	ENSMUSG00000050520	3.34472	8.60074e-56	13.1789	17.8454	15.0586	182.248	156.762	206.788
Tnfrsf21	ENSMUSG00000023915	-4.44216	1.65617e-38	3.49703	3.32493	4.83632	0.165197	0.27008	0.189552
AC192334.1	ENSMUSG00000095909	-3.11161	3.47358e-37	48.187	44.1037	35.0446	6.45057	4.78414	6.02744
Zfp616	ENSMUSG00000069476	-2.49269	1.53903e-34	32.178	30.8734	41.9882	5.61122	9.06516	6.99577
A430005L14Rik	ENSMUSG00000047613	2.50997	1.02705e-32	45.4885	38.4071	34.0097	230.45	294.087	266.97
Cyp2c53-ps	ENSMUSG00000093610	-4.03749	2.76474e-32	38.3988	25.8167	32.9424	0.793179	2.70659	3.49755
Crb1	ENSMUSG00000063681	-2.23016	1.55273e-26	8.69079	8.74511	9.17039	1.62901	2.47269	2.54131
Slc25a13	ENSMUSG00000015112	-2.54136	1.65211e-26	12.4764	13.7304	19.223	2.07464	3.82667	3.15198
Id3	ENSMUSG00000007872	3.4012	2.71212e-26	3.09988	5.43307	1.90659	45.607	36.6353	48.8657
Zfp931	ENSMUSG00000078861	2.12573	6.74868e-26	13.8634	15.546	14.8278	70.3246	66.2812	88.4185
AY512915	ENSMUSG00000068180	-2.23048	3.79577e-24	15.4294	19.2934	21.9798	5.61165	3.87056	4.39436
Phlda2	ENSMUSG00000010760	2.90735	1.18e-22	4.07448	6.14415	3.13464	29.3495	44.3298	45.0948
Rictor	ENSMUSG00000050310	-1.98183	9.30368e-22	17.0563	20.2967	19.8598	6.5678	4.9714	5.23491
Rhebl1	ENSMUSG00000023755	2.25923	3.72497e-21	3.00312	3.97478	3.28164	16.1119	18.5766	22.7925
Kcnmb3	ENSMUSG00000091091	-2.2671	4.59441e-21	26.7504	24.1396	28.6166	5.59674	7.79821	5.88674
Gm13384	ENSMUSG00000082332	-2.53256	7.27281e-21	30.3951	40.8904	39.3592	9.562	4.66338	7.75618
Zfp942	ENSMUSG00000071267	-2.24969	1.20649e-20	16.9563	17.3275	16.8819	5.0634	2.90497	4.48714
E330012B07Rik	ENSMUSG00000085600	-1.67604	1.35637e-20	33.5013	33.4554	39.7213	13.3175	12.7597	12.5606
Rab9	ENSMUSG00000079316	1.9425	1.63871e-20	20.4176	20.1197	19.6892	68.6834	97.2031	105.711
Usp29	ENSMUSG00000051527	-1.8921	2.96865e-20	13.971	15.5225	18.2498	5.29943	5.15294	4.41094
Hspb1	ENSMUSG00000004951	2.25353	3.42067e-20	4.25478	4.09576	3.64884	20.2819	22.7967	23.7217
Slamf1	ENSMUSG00000015316	-2.40558	8.51775e-20	3.96906	3.86766	4.45725	0.704295	0.921161	1.07751
B3gnt7	ENSMUSG00000079445	2.77304	2.20892e-19	1.71817	4.86193	2.67842	27.7839	22.8367	23.5246
Gm5434	ENSMUSG00000059301	-1.87161	2.72556e-19	308.037	273.097	246.981	75.6213	105.558	85.5791
Zfp943	ENSMUSG00000053347	-1.90346	3.00508e-19	8.79342	9.63736	9.46506	3.18866	2.49915	2.96314
Mdm4	ENSMUSG00000054387	-1.97478	6.64609e-19	985.082	963.984	883.506	220.89	379.674	249.367
Rph3al	ENSMUSG00000020847	-1.62229	7.12932e-19	61.5152	56.9468	57.7244	20.5883	23.691	22.6613
Il1r1	ENSMUSG00000026072	1.78953	8.11878e-19	6.45291	7.18991	6.73085	22.4454	28.0467	31.9688
Gm12633	ENSMUSG00000080756	-2.03909	8.28596e-19	50.8537	59.7632	46.4028	17.3744	12.866	14.3779
Gm3604	ENSMUSG00000091183	-1.97726	9.21082e-19	14.3533	14.2552	15.7723	4.06146	3.89551	5.12629
Gm10364	ENSMUSG00000072492	-2.1118	9.73294e-19	15.1742	21.1063	19.0451	5.00263	4.52292	5.3481
Zfp944	ENSMUSG00000033972	-1.83827	1.05768e-18	27.0327	28.3573	26.9008	9.64304	7.64499	9.48435
Ctnnal1	ENSMUSG00000038816	-1.70116	1.1739e-18	9.74313	9.69789	11.1356	3.02803	3.72413	4.19424
Zfp182	ENSMUSG00000054737	-1.70296	1.35447e-18	10.0428	11.7317	13.5277	4.12234	3.8833	4.52577
Prkg1	ENSMUSG00000052920	-1.82766	1.96046e-18	20.2062	21.0922	21.7378	5.56951	8.36081	6.86726
Lrrtm2	ENSMUSG00000071862	-1.70577	2.31074e-18	6.49726	6.58983	7.49887	2.27816	2.54695	2.50742
Gm10033	ENSMUSG00000057924	-2.32326	4.15572e-18	76.9262	82.9087	68.6727	24.0634	12.8778	16.0269
CT573034.1	ENSMUSG00000094942	-2.58277	9.36696e-18	5.23158	6.20383	5.65992	1.16898	1.129	1.02462
Gnat2	ENSMUSG00000009108	-2.00761	1.74417e-17	6.88852	5.4558	7.05336	1.61819	2.00549	1.9889
Nlrp4g	ENSMUSG00000079741	-2.18801	1.77279e-17	467.752	636.866	539.73	174.418	91.3215	152.088
Slc2a12	ENSMUSG00000037490	-1.96999	3.7968e-17	6.84286	6.61532	7.74505	2.57044	1.9107	1.75736
Zfp946	ENSMUSG00000071266	-1.76095	4.46992e-17	13.4189	14.4963	16.4841	5.85886	4.509	4.74034
Srsf7	ENSMUSG00000024097	1.72552	8.54703e-17	19.4588	19.2271	18.1323	56.8681	86.3431	77.6838
Lsm1	ENSMUSG00000037296	1.82857	8.82196e-17	5.63438	7.77953	6.67048	22.6818	29.6283	31.2351
Gm13152	ENSMUSG00000078496	-1.65488	1.66433e-16	43.069	51.9451	45.8575	15.9192	19.2176	17.2445
Eps8l3	ENSMUSG00000040600	-1.82404	1.91457e-16	13.2915	14.4569	13.0598	4.7519	4.66132	4.03888
Sox15	ENSMUSG00000041287	2.02732	2.09099e-16	5.57251	9.4535	8.873	34.7221	34.9564	43.5061
H2afz	ENSMUSG00000037894	2.3882	2.11853e-16	8.60633	10.6822	4.75784	41.3317	50.73	58.3407
Zfp932	ENSMUSG00000066613	-1.80101	2.76001e-16	23.1476	21.7339	21.8451	8.6209	6.02591	7.57967
Nedd4l	ENSMUSG00000024589	-1.49532	4.97563e-16	19.1577	21.0003	24.1811	9.14735	7.90925	9.31589
Tmem171	ENSMUSG00000052485	-2.25663	5.64986e-16	42.7791	21.8043	30.7113	5.98556	10.5169	6.98317
C130073F10Rik	ENSMUSG00000046133	-1.64792	7.91836e-16	57.2058	51.4125	56.8619	17.5949	24.5989	19.5731
Raet1c	ENSMUSG00000053219	1.85986	8.3413e-16	8.29034	9.1219	6.61139	29.2732	36.6917	36.8431
Gm16211	ENSMUSG00000086130	-2.06204	1.27666e-15	13.2853	10.0865	10.1462	3.22695	3.26437	2.89918
Gm8935	ENSMUSG00000045699	-1.78095	1.36618e-15	28.879	33.6186	32.3335	9.94708	10.446	11.7608
Cdc42bpa	ENSMUSG00000026490	-1.5152	1.42958e-15	19.192	23.0974	20.0662	7.93946	8.56488	9.02402
Pnp	ENSMUSG00000021871	1.91179	1.59082e-15	19.0406	19.1829	13.9766	58.6206	79.2548	94.8171
Haus7	ENSMUSG00000031371	1.67651	2.04518e-15	10.3432	13.2357	16.3406	47.5628	43.6762	55.7629
Nif3l1	ENSMUSG00000026036	1.9892	2.21265e-15	7.38583	9.81222	6.92948	42.9034	27.9196	41.1162
Tmem117	ENSMUSG00000063296	-1.46367	2.86669e-15	45.177	44.3423	49.1771	16.4872	20.1426	21.9961
Zfp758	ENSMUSG00000044501	-1.85935	3.02638e-15	8.34303	10.7829	9.24384	3.16768	3.42462	2.5422
Gpr35	ENSMUSG00000026271	-1.82563	3.91995e-15	16.4269	18.7216	24.3703	8.17185	5.15273	5.85753
Iqck	ENSMUSG00000073856	-1.78619	4.08749e-15	4.75424	4.37604	6.02941	1.56043	1.85336	1.67197
Gm10226	ENSMUSG00000067929	-2.12402	4.56505e-15	47.3073	53.2791	59.6919	17.0839	11.0092	14.1506
Nckap1l	ENSMUSG00000022488	-1.70041	5.91747e-15	6.24825	6.78547	9.42313	2.64366	2.31142	2.97493
Golph3	ENSMUSG00000022200	1.41283	6.04004e-15	48.7368	59.0384	60.4302	153.46	194.609	173.741
Lrrc49	ENSMUSG00000047766	-1.58808	7.83424e-15	6.08296	4.91725	7.03503	2.32145	2.3073	2.2965
Dmrtc1b	ENSMUSG00000073027	-2.15107	8.65445e-15	7.08712	10.0892	12.7219	2.75621	2.21873	2.73337
Tnip3	ENSMUSG00000044162	-2.10496	1.08734e-14	2.76563	3.11421	3.31698	0.96566	0.70472	0.794893
Rnf24	ENSMUSG00000048911	-1.49202	1.13076e-14	46.2489	58.0495	56.9401	23.5723	19.8713	23.0335
Wdr69	ENSMUSG00000053161	1.5401	1.36762e-14	12.5233	14.1272	12.008	42.4188	43.9316	45.2323
Gm13242	ENSMUSG00000058186	-1.82894	1.57168e-14	10.8476	14.1158	11.9191	4.6761	3.16169	4.21781
Ifitm3	ENSMUSG00000025492	1.8359	1.6802e-14	33.7655	37.9109	35.4257	98.1472	192.492	159.58
Ms4a1	ENSMUSG00000024673	-1.69854	1.78609e-14	83.1033	76.0152	89.3606	36.2414	22.7252	29.2926
Znhit3	ENSMUSG00000020526	2.14483	2.01755e-14	6.12898	6.93359	3.33276	26.1312	30.6569	29.5767
Raet1d	ENSMUSG00000078452	1.73391	2.15272e-14	13.5897	16.5637	15.3911	42.8441	73.6087	61.4223
Setdb2	ENSMUSG00000071350	1.35404	3.33991e-14	8.87471	9.85958	11.8126	29.1179	30.3125	30.8956
Lrrtm3	ENSMUSG00000042846	-2.08714	4.10417e-14	3.01513	3.25358	4.31587	0.678924	1.35151	0.875786
Tuba3b	ENSMUSG00000067338	-2.23377	4.21225e-14	29.3475	28.5135	44.5076	11.8113	4.5977	8.19618
Zfp108	ENSMUSG00000030486	-1.42971	4.35854e-14	130.617	130.393	168.318	68.6543	55.1676	59.533
Zfp345	ENSMUSG00000074731	-1.602	6.08742e-14	86.2414	84.4563	72.4405	35.294	28.0826	30.2513
Anapc10	ENSMUSG00000036977	1.74117	8.64328e-14	20.9637	17.9971	17.1439	50.4125	89.9856	81.1109
Zfp873	ENSMUSG00000061371	-1.65236	9.68088e-14	36.9322	38.6656	42.6199	17.605	11.3813	14.3721
Bbs5	ENSMUSG00000063145	1.566	1.73627e-13	22.9875	27.0327	21.0437	75.6354	76.8494	94.6174
Gm14820	ENSMUSG00000087193	-1.58905	2.13316e-13	73.3421	73.9903	70.5386	33.3174	23.2511	27.5499
Fmn2	ENSMUSG00000028354	1.52566	2.42856e-13	13.8363	11.6592	12.5293	32.5628	51.5089	44.5028
4921506M07Rik	ENSMUSG00000046782	-1.62467	2.53417e-13	4.0723	4.29547	4.71186	1.30392	2.0616	1.59435
Vmn2r51	ENSMUSG00000058685	-1.64341	2.53229e-13	11.4906	10.6901	12.4618	4.78794	3.49526	4.52123
Gm15507	ENSMUSG00000084847	1.3718	2.79897e-13	33.9959	34.5288	35.952	90.6415	121.615	103.704
C1galt1c1	ENSMUSG00000048970	1.6013	2.94595e-13	29.044	35.3087	25.2035	101.656	102.054	115.976
Mrpl43	ENSMUSG00000025208	1.99805	3.13888e-13	5.76362	6.912	3.81706	23.7931	30.41	23.8455
Aldh1a2	ENSMUSG00000013584	-1.64404	4.07503e-13	71.9327	61.6044	65.9032	16.9089	28.3181	29.802
Phax	ENSMUSG00000008301	1.42098	6.48345e-13	16.5882	18.9406	16.2459	48.4043	58.8261	55.3698
Zfp120	ENSMUSG00000068134	-1.36457	6.5966e-13	17.0572	16.2228	18.1987	8.31257	7.48954	7.38206
Zfp534	ENSMUSG00000062518	-1.62049	8.43502e-13	20.8595	18.6036	15.3066	6.7573	6.8116	7.38538
Mad2l1bp	ENSMUSG00000034509	1.49256	8.93765e-13	10.4784	8.87361	11.5388	33.2136	30.3028	37.0108
Gm16551	ENSMUSG00000066477	-1.52189	1.15112e-12	5.30043	5.8936	8.01148	2.3813	2.3092	3.00195
Antxr2	ENSMUSG00000029338	-1.45972	1.22309e-12	9.4092	9.43864	11.9122	4.63573	3.597	4.64375
Ankrd49	ENSMUSG00000031931	-1.47447	1.22935e-12	25.0238	24.5773	36.0199	9.66084	12.402	13.4941
Fam19a2	ENSMUSG00000044071	-1.7276	1.24607e-12	3.45537	3.22543	4.85396	1.0856	1.511	1.4306
Pramef17	ENSMUSG00000078509	-2.50979	1.33296e-12	4.73107	3.52601	8.45197	1.46	0.782107	1.04555
Ctsl	ENSMUSG00000021477	1.94883	1.63168e-12	2.81679	4.25381	3.28875	12.2116	13.3821	21.2716
Gypc	ENSMUSG00000090523	-2.17847	1.65905e-12	6.11614	7.56126	4.76715	1.96234	1.20436	1.59715
Zfp322a	ENSMUSG00000046351	-1.50466	2.46004e-12	5.96131	6.8182	8.61962	3.14344	2.49994	3.01977
Usp11	ENSMUSG00000031066	-1.4641	2.92164e-12	5.56215	6.99675	7.59533	2.84242	2.70421	2.90498
2810008M24Rik	ENSMUSG00000071180	1.76763	3.12293e-12	8.40119	13.7797	10.094	44.3989	33.384	50.4416
Zfp951	ENSMUSG00000072774	-1.38919	3.52507e-12	144.565	126.911	121.344	61.2416	56.3801	57.7411
Zmat4	ENSMUSG00000037492	-1.57668	3.54813e-12	8.35627	9.92443	11.9645	4.57323	2.99562	4.06068
Scn10a	ENSMUSG00000034533	-1.40555	3.66561e-12	7.81993	9.65295	11.1134	4.5577	3.96852	3.91008
Tmem229b	ENSMUSG00000046157	-2.12278	4.13289e-12	2.5638	2.57367	4.17071	1.09324	0.510488	0.810972
Il23r	ENSMUSG00000049093	-1.50096	4.344e-12	9.14626	9.47009	10.0725	3.30493	4.43471	4.09775
Trim60	ENSMUSG00000053490	-1.43068	4.77137e-12	78.8686	93.7404	127.203	46.4459	35.6162	45.1858
Plxdc2	ENSMUSG00000026748	-1.51843	5.01202e-12	3.89723	3.44448	3.94894	1.62259	1.3439	1.59949
Txndc2	ENSMUSG00000050612	-1.49974	5.07097e-12	304.919	281.406	276.763	141.628	96.2979	116.755
Ckb	ENSMUSG00000001270	1.42456	5.89307e-12	170.149	149.975	145.082	554.164	473.973	428.914
Hhex	ENSMUSG00000024986	1.44826	6.25599e-12	16.6444	21.1757	19.1966	52.4117	76.6675	53.2023
Gm15446	ENSMUSG00000090015	-1.48439	7.76198e-12	17.6251	17.2749	18.848	8.88852	6.09694	7.21259
Gm11954	ENSMUSG00000084170	-2.3615	8.99123e-12	19.4431	34.7203	20.5635	6.24124	5.05088	5.74405
Srp54b	ENSMUSG00000079108	-1.89135	9.59679e-12	19.6698	14.1357	14.8653	7.10929	3.87432	4.21817
7SK	ENSMUSG00000089318	-1.73309	1.03872e-11	50.0536	52.5425	45.6917	15.7632	20.8318	15.8264
Cbll1	ENSMUSG00000020659	1.43256	1.18954e-11	4.85797	6.36884	7.2941	21.4721	17.222	18.8539
S1pr3	ENSMUSG00000067586	-1.41737	1.18626e-11	10.1957	12.2152	14.4303	5.56207	4.4845	5.8375
2300002M23Rik	ENSMUSG00000039269	1.7591	1.38892e-11	3.00982	3.01312	5.00592	15.7966	11.6848	15.167
Gm16176	ENSMUSG00000058934	-1.62598	1.54368e-11	8.67619	8.00493	9.90133	2.29767	4.03194	3.73494
Lrrc8a	ENSMUSG00000007476	1.65977	1.56678e-11	9.43911	8.23439	7.05534	36.4339	22.8787	31.9231
Snrpb	ENSMUSG00000027404	1.50134	2.19987e-11	4.3359	5.66772	4.68633	15.8459	16.0245	16.696
BC002059	ENSMUSG00000060149	-1.5438	2.61621e-11	113.44	78.8265	78.1093	36.8724	34.2739	37.6521
Krt73	ENSMUSG00000063661	1.56192	2.67378e-11	4.8755	4.83373	3.8495	14.9656	14.6557	17.302
Enpp2	ENSMUSG00000022425	-1.7804	3.25361e-11	5.11153	5.60359	7.91569	2.03833	1.42869	2.73766
Olfr214	ENSMUSG00000051046	-2.13347	3.57681e-11	7.20778	6.13204	6.94744	1.35057	2.13738	1.93194
Nedd9	ENSMUSG00000021365	-1.39297	3.73219e-11	5.4112	6.09132	8.30312	2.73892	2.84039	3.09964
Rhd	ENSMUSG00000028825	-1.30675	3.83918e-11	143.018	137.64	125.011	64.9085	59.3893	67.5531
0610009D07Rik	ENSMUSG00000037361	1.54791	3.92291e-11	13.2781	18.0029	12.7172	41.9033	57.6168	52.1909
Ttll5	ENSMUSG00000012609	-1.31671	4.52986e-11	2.70133	2.81006	4.10138	1.48235	1.55043	1.39999
Commd8	ENSMUSG00000029213	1.50492	4.61626e-11	8.38965	4.71712	8.00309	20.9236	25.4063	23.1321
Gm6712	ENSMUSG00000072761	-1.50238	4.96625e-11	110.863	115.689	89.857	46.049	46.5921	38.5687
Wbp4	ENSMUSG00000022023	1.35027	5.06179e-11	4.92421	4.62715	6.84052	13.2193	17.4755	17.6044
Dock7	ENSMUSG00000028556	-1.27908	6.6052e-11	13.2523	12.7224	16.5106	5.99238	8.38316	5.94291
Fbxo25	ENSMUSG00000038365	1.5475	7.35324e-11	5.08603	6.2479	6.08161	21.6951	15.2164	22.0206
Rora	ENSMUSG00000032238	-1.43755	7.81071e-11	3.92762	2.96373	3.68838	1.21233	1.87805	1.4811
Atp5g3	ENSMUSG00000018770	1.71865	8.09958e-11	4.93401	4.32125	2.99863	12.9583	18.9486	15.8882
Gfra1	ENSMUSG00000025089	-1.30579	9.24691e-11	6.97185	7.5437	9.98776	4.07715	3.6125	3.70268
Ptgr1	ENSMUSG00000028378	-1.41287	9.67362e-11	18.1803	13.0074	17.8973	5.9056	7.93343	7.63353
Iars	ENSMUSG00000037851	-1.38165	1.21529e-10	41.4866	47.8262	61.7295	26.9898	18.7738	20.5769
Myo19	ENSMUSG00000020527	-1.84741	1.27114e-10	3.60392	4.31912	6.03741	2.12062	1.00047	1.27227
Olah	ENSMUSG00000026645	-1.30415	1.47845e-10	71.6209	59.2865	83.084	35.346	27.8406	36.6181
Zfp750	ENSMUSG00000039238	-1.30451	1.52371e-10	48.8403	54.3065	84.5938	30.4623	29.553	26.7774
Zfp936	ENSMUSG00000064194	-1.41031	1.68843e-10	18.9392	22.5022	22.2536	10.1506	8.06546	9.54607
Sf3b4	ENSMUSG00000068856	1.32571	1.71264e-10	7.89405	10.6716	10.6544	26.4466	32.8852	25.9095
Tfam	ENSMUSG00000003923	1.54139	1.78929e-10	4.78774	7.15688	5.59461	22.1967	15.6231	21.5916
Cyp2j12	ENSMUSG00000081225	-1.71336	1.88357e-10	11.5999	10.1369	9.55672	2.40901	4.60101	4.27216
Chst7	ENSMUSG00000037347	-1.37731	2.06919e-10	15.2246	13.0388	16.686	5.18382	7.93155	7.06219
Kcnk18	ENSMUSG00000040901	-1.14593	2.08949e-10	24.9346	25.7956	29.6825	14.3141	13.7379	14.0357
Avpi1	ENSMUSG00000018821	1.31765	2.1215e-10	25.3982	31.7383	25.6135	72.1218	90.6944	79.3807
Lysmd2	ENSMUSG00000032184	1.8482	2.20293e-10	2.45608	4.02893	3.0385	15.8827	13.2207	10.7871
Slc23a3	ENSMUSG00000026205	-1.90273	2.26263e-10	5.03396	4.04818	6.39003	1.45672	1.14316	2.14508
Hsp90ab1	ENSMUSG00000023944	1.13575	2.70357e-10	95.8535	98.5632	97.7855	221.832	282.527	246.829
Abt1	ENSMUSG00000036376	1.21681	2.75544e-10	30.3558	24.2785	28.4852	73.8847	73.2056	77.6683
Psmd7	ENSMUSG00000039067	1.3102	3.38733e-10	27.5196	24.5332	24.0698	77.1699	63.3275	79.5924
Gm15754	ENSMUSG00000082365	-1.80723	3.3776e-10	54.346	54.4133	47.7055	10.3669	26.0876	16.6557
Hes6	ENSMUSG00000067071	1.18122	3.65293e-10	14.6334	13.4042	15.2053	38.6726	37.8796	37.3184
Opalin	ENSMUSG00000050121	-1.42432	3.77429e-10	12.9402	13.818	18.6098	4.85886	7.70802	7.04269
Agtpbp1	ENSMUSG00000021557	-1.54966	3.86805e-10	10.9278	11.1735	6.90473	3.92085	3.79524	4.02136
Nrsn1	ENSMUSG00000048978	-1.49893	4.09968e-10	6.04254	5.3952	7.13453	2.60374	2.12178	2.84564
Synrg	ENSMUSG00000034940	-1.18953	4.31901e-10	4.48696	4.86883	5.99998	2.48646	2.60085	2.69536
Ugcg	ENSMUSG00000028381	1.38726	4.35905e-10	3.78743	4.56761	3.86433	9.70616	15.0817	12.8136
Abhd13	ENSMUSG00000040396	-1.26705	4.64162e-10	57.5034	52.4394	72.2923	34.6492	26.6633	25.6205
Kdm4a	ENSMUSG00000033326	-1.44347	4.99751e-10	3.33107	4.66772	4.80466	1.94952	1.61468	1.87223
Dnajb9	ENSMUSG00000014905	1.33702	5.21529e-10	7.64435	8.66301	10.6443	22.5411	24.1546	32.0932
Usp3	ENSMUSG00000032376	-1.33005	5.54424e-10	28.3056	30.0901	36.8403	17.2398	11.2689	15.005
Tbc1d14	ENSMUSG00000029192	-1.45185	5.8223e-10	38.7672	49.4424	68.3331	27.2718	17.5374	20.2939
Snip1	ENSMUSG00000050213	1.78072	6.409e-10	4.48853	5.31836	4.69588	27.9451	13.606	15.9232
Kbtbd8	ENSMUSG00000030031	-1.22784	7.09117e-10	180.904	199.893	262.12	115.222	87.2881	112.42
Nlrp4f	ENSMUSG00000032999	-1.61255	7.40815e-10	861.817	980.259	779.581	449.256	228.607	318.406
Tac2	ENSMUSG00000025400	-1.71155	7.7604e-10	19.0955	13.0992	18.0904	3.94689	6.95018	7.07036
Map2k6	ENSMUSG00000020623	-1.63108	7.90058e-10	3.62213	3.18078	4.13401	1.24911	1.78194	1.081
Zfp866	ENSMUSG00000043090	-1.35897	8.1535e-10	4.55233	3.98815	4.24694	2.06114	1.86502	1.87138
Hmgcll1	ENSMUSG00000007908	-1.13502	8.328e-10	11.9688	10.6114	14.9464	5.91591	7.22298	6.62673
Arg2	ENSMUSG00000021125	-1.30171	9.31025e-10	322.886	333.08	301.499	170.686	122.894	158.834
Gm10509	ENSMUSG00000073448	-2.18315	9.86209e-10	34.6679	40.6418	60.3342	16.6098	5.04149	11.9418
Tox3	ENSMUSG00000043668	1.24055	1.40405e-09	6.29049	7.62252	8.26063	16.5019	24.2979	20.2584
Nrg1	ENSMUSG00000062991	-1.70504	1.44823e-09	5.50812	4.88893	7.45813	1.76078	1.67642	2.85974
Fam98a	ENSMUSG00000002017	1.28832	1.49638e-09	4.07823	5.98093	5.34011	13.8837	15.1443	14.8007
Gm11587	ENSMUSG00000085248	-1.91017	1.51595e-09	12.1518	15.9702	13.6044	4.66446	3.90163	4.33567
Pcdhb17	ENSMUSG00000046387	-1.68437	1.7182e-09	3.73217	3.72548	3.06289	1.4659	1.1983	1.15639
Tug1	ENSMUSG00000056579	-1.47115	1.80272e-09	8.90675	11.8234	16.8719	6.21105	5.34276	3.89741
Hmg20a	ENSMUSG00000032329	-1.12078	1.97062e-09	70.3617	63.5866	63.5681	35.1278	34.7043	36.2808
Casc1	ENSMUSG00000043541	-1.27523	2.02086e-09	9.44578	8.54097	11.2179	5.07806	3.69864	5.11332
Map3k5	ENSMUSG00000071369	-1.14691	2.02336e-09	9.87301	10.2813	12.847	4.76545	6.61005	5.92704
Crabp2	ENSMUSG00000004885	1.33827	2.14976e-09	103.798	87.771	78.9778	237.591	338.882	230.535
Trim37	ENSMUSG00000018548	-1.19545	2.24914e-09	5.06416	5.61598	7.28466	3.16282	2.85983	3.00118
Coro2b	ENSMUSG00000041729	-1.51475	2.41399e-09	11.5684	12.0454	20.2308	7.6452	4.62162	5.08995
Elmo1	ENSMUSG00000041112	-1.42853	2.45631e-09	3.95812	4.21456	5.17938	1.30863	2.31831	2.15711
Rapgef5	ENSMUSG00000041992	-1.32901	2.53724e-09	63.5564	80.2018	83.3957	43.0776	27.6738	33.3861
Tob1	ENSMUSG00000037573	1.39942	2.76137e-09	3.53494	5.4833	5.0844	14.8989	15.8938	12.4416
Senp8	ENSMUSG00000051705	-1.07508	3.00976e-09	55.3288	57.5677	73.6731	33.6609	31.0769	37.3837
Rab7	ENSMUSG00000079477	-1.15474	3.29193e-09	305.865	288.878	346.37	171.835	133.676	183.153
Nlrp4a	ENSMUSG00000040601	-1.35042	3.30657e-09	215.434	259.662	256.314	140.502	85.3303	105.225
Gm4985	ENSMUSG00000090102	-1.52958	3.46749e-09	17.1216	21.1938	17.8369	9.00955	5.6127	7.94345
Gyk	ENSMUSG00000025059	-1.27743	3.82244e-09	23.1483	25.2763	31.6551	15.3033	9.94107	12.6344
Ccl2	ENSMUSG00000035385	2.23115	3.937e-09	2.22851	3.76443	4.27206	7.41696	19.1617	29.6952
Rbmxl1	ENSMUSG00000037070	1.23609	4.00519e-09	10.3032	11.8988	12.1261	33.0269	26.7136	33.9736
Lipt1	ENSMUSG00000037216	-1.20375	4.20143e-09	18.9611	19.4464	24.7371	9.83919	9.03039	12.7757
Zfp109	ENSMUSG00000074283	-1.21232	4.38935e-09	15.0544	17.3318	18.5742	8.69588	9.34604	7.48886
Gm14494	ENSMUSG00000083097	1.54648	4.38979e-09	9.11554	8.45203	6.14287	22.7011	30.8069	28.1988
Klhdc1	ENSMUSG00000051890	-1.13327	4.4497e-09	25.9791	30.2971	34.8696	17.5498	14.7973	15.5744
Ighg1	ENSMUSG00000076614	-1.17184	4.85565e-09	76.142	90.2276	102.799	44.4472	39.9499	53.6893
Cldn4	ENSMUSG00000047501	1.40495	5.40306e-09	7.16109	8.79587	6.68663	24.744	19.2	26.1211
Smc2	ENSMUSG00000028312	1.22217	5.6255e-09	7.8952	11.5069	9.82564	24.7224	25.1829	29.6524
1810013L24Rik	ENSMUSG00000022507	1.15846	5.83479e-09	8.93438	6.80323	7.88574	19.1516	21.0827	21.285
Dcaf17	ENSMUSG00000041966	-1.3672	5.82508e-09	3.71158	3.98174	3.97803	2.00471	1.29829	1.93336
Hsd17b13	ENSMUSG00000034528	-1.41445	5.8962e-09	8.73853	7.88749	8.63984	2.75177	3.90453	4.43448
Gpm6a	ENSMUSG00000031517	-1.11037	5.92244e-09	18.245	15.8134	21.2698	8.7983	9.86355	11.0226
Gm16144	ENSMUSG00000086399	-1.31254	6.17212e-09	69.3707	91.6134	67.8138	38.4542	33.2357	36.1527
Zfp442	ENSMUSG00000068130	-1.37109	6.37596e-09	8.89027	12.1686	9.72526	5.18085	4.3793	4.31239
Gm4907	ENSMUSG00000068113	-1.67691	7.01377e-09	32.0903	14.4287	19.7314	8.89951	7.95867	7.36576
Tk2	ENSMUSG00000035824	-1.24132	7.16119e-09	29.2731	28.8655	42.9972	17.3802	13.1935	18.3762
Gm13855	ENSMUSG00000087613	-2.45293	7.24667e-09	5.9882	5.34668	4.43406	1.17107	0.789766	1.38572
Rpp30	ENSMUSG00000024800	1.25059	7.33165e-09	40.4724	54.0988	39.887	115.793	122.322	137.711
Ighg	ENSMUSG00000076613	-1.16747	7.35384e-09	155.135	142.151	127.385	72.3548	80.0901	69.5256
Fnbp4	ENSMUSG00000008200	-1.1218	7.80055e-09	18.5125	22.0606	25.0302	10.0836	14.2019	10.754
9130023H24Rik	ENSMUSG00000062944	-1.26677	8.16776e-09	11.1015	8.81839	10.7477	5.58082	4.32089	4.84634
Popdc2	ENSMUSG00000022803	-1.39722	8.58227e-09	10.9783	6.82005	11.3545	3.89952	4.86888	4.05304
Gm15496	ENSMUSG00000085953	-1.16076	8.64868e-09	11.833	13.2814	13.3615	6.38558	6.67228	6.97299
Golga5	ENSMUSG00000021192	-1.00456	8.9865e-09	63.5734	68.0857	78.9529	41.9924	40.4975	38.9685
AC165146.1	ENSMUSG00000093814	-2.42848	9.20434e-09	3.29755	4.55662	5.03848	0.93565	1.19656	0.656087
Msh4	ENSMUSG00000005493	-1.22281	9.3284e-09	13.3087	14.6605	21.0317	8.87121	7.04483	8.09135
Zfp160	ENSMUSG00000067942	-1.3293	9.40741e-09	13.542	12.9307	17.2819	8.28816	5.09761	6.5571
6720489N17Rik	ENSMUSG00000072066	-1.68505	9.55521e-09	53.454	58.5047	40.9501	19.1791	24.2261	12.7881
Cd160	ENSMUSG00000038304	-0.991695	9.67766e-09	59.9028	59.6701	67.6683	32.7306	38.7473	38.0903
Mapk6	ENSMUSG00000042688	-1.07727	9.69652e-09	14.6941	15.4854	21.0695	9.87121	8.92993	9.10416
Ttc37	ENSMUSG00000033991	-1.15646	9.93856e-09	9.80808	11.1571	15.9829	6.56777	6.16353	6.25879
Cenpt	ENSMUSG00000036672	1.24727	9.92151e-09	10.0854	10.8059	9.69516	30.8177	24.6813	29.0434
Arhgap29	ENSMUSG00000039831	-1.05601	1.02221e-08	8.02566	9.34709	11.0685	5.23641	5.52065	5.05562
Katnal2	ENSMUSG00000025420	-1.01922	1.10529e-08	22.566	20.5704	24.5414	12.8192	13.3275	12.609
Caln1	ENSMUSG00000060371	-1.16519	1.16915e-08	13.2662	10.9866	16.2995	6.69038	6.31813	7.8243
Tmem72	ENSMUSG00000048108	-1.36933	1.18864e-08	7.89846	8.22202	14.3969	3.99737	4.05107	5.42619
Clip4	ENSMUSG00000024059	-1.26453	1.22052e-08	5.5611	6.11235	8.79204	3.24983	2.91418	3.60185
Ccne2	ENSMUSG00000028212	1.33009	1.23837e-08	20.7881	24.1469	21.2627	74.9124	47.0181	71.4358
Tbpl1	ENSMUSG00000071359	1.21622	1.30009e-08	4.77761	3.47998	5.75046	11.4037	13.7321	12.4324
D10Wsu102e	ENSMUSG00000020255	-1.01397	1.40311e-08	433.05	477.156	475.314	258.09	250.823	289.989
Ccdc132	ENSMUSG00000001376	-1.25942	1.41107e-08	8.67121	9.70708	13.0769	6.03957	4.00161	4.97479
Rg9mtd1	ENSMUSG00000044763	1.20108	1.43229e-08	18.9278	19.6114	17.5634	53.3846	41.756	55.3112
Armc8	ENSMUSG00000032468	-1.232	1.44276e-08	20.2901	24.2654	25.1114	13.5666	9.14135	11.5221
Rad52	ENSMUSG00000030166	1.17004	1.55414e-08	8.70244	7.53413	7.6058	21.4847	18.9025	22.1562
2610029G23Rik	ENSMUSG00000031226	1.27676	1.5963e-08	2.66389	4.47601	3.72048	9.58183	10.7813	10.3413
Nlrp2	ENSMUSG00000035177	-1.43205	1.641e-08	254.354	348.764	334.496	175.579	90.9448	133.42
Ceacam2	ENSMUSG00000054385	-1.50777	1.64059e-08	4.84235	4.82126	4.66245	1.78518	2.73759	1.39734
Vdac2	ENSMUSG00000021771	-1.06541	1.64699e-08	35.8749	31.2695	32.3053	16.7292	19.3003	19.5881
Melk	ENSMUSG00000035683	-0.980804	1.69005e-08	47.0937	44.3136	54.7604	27.0991	28.2062	30.5269
Srp54a	ENSMUSG00000021020	-1.36356	1.70994e-08	49.4022	52.0865	51.8313	28.2263	15.7512	24.9178
4933407H18Rik	ENSMUSG00000037355	-1.08447	1.75583e-08	7.16747	6.98589	9.15838	4.18593	4.83777	3.68886
4933427G17Rik	ENSMUSG00000030877	-1.37996	1.93111e-08	8.43758	9.58538	7.91288	4.10764	3.65937	3.87043
Brip1	ENSMUSG00000034329	-1.23138	1.97225e-08	22.2159	23.5551	25.941	14.8739	9.86229	10.4656
Mctp2	ENSMUSG00000032776	-1.11548	1.97836e-08	19.8034	20.1776	30.6933	13.409	11.5299	12.3619
Hmmr	ENSMUSG00000020330	1.12928	2.22122e-08	4.38875	4.47179	5.35164	9.53728	14.2993	12.3721
Fut8	ENSMUSG00000021065	-1.18654	2.39334e-08	21.5124	25.4089	34.3859	15.1545	11.4248	14.2908
Sycp1	ENSMUSG00000027855	1.26341	2.59824e-08	6.00265	5.68009	5.00123	12.0571	17.1909	17.9145
Ppap2b	ENSMUSG00000028517	1.03105	2.62939e-08	25.6896	24.0224	34.5352	68.6934	61.4226	67.7563
Ppef1	ENSMUSG00000062168	-1.25269	2.67595e-08	7.37341	8.46751	9.28902	4.69016	3.61327	3.86334
Olfr288	ENSMUSG00000075427	-1.05682	2.67278e-08	40.0739	34.9946	38.9971	18.1869	22.618	23.2539
Zfp738	ENSMUSG00000048280	-1.90523	2.7215e-08	3.29768	4.17612	1.71953	1.07511	0.763375	1.07592
1110038F14Rik	ENSMUSG00000063236	1.16326	2.779e-08	10.0438	12.361	15.3572	30.8937	34.4536	32.381
Plat	ENSMUSG00000031538	-1.03989	2.8658e-08	1308.42	1128.61	1463.05	775.9	636.029	778.923
Abcd4	ENSMUSG00000021240	1.2701	2.937e-08	3.30911	3.94754	3.93934	8.42573	12.6079	10.5396
Emilin2	ENSMUSG00000024053	-1.31995	3.18536e-08	6.34582	6.1512	11.0572	3.89958	3.20592	3.61823
Txndc16	ENSMUSG00000021830	-1.09856	3.19669e-08	7.94583	8.23468	11.6143	5.20895	4.34198	5.33511
Slc25a20	ENSMUSG00000032602	1.48164	3.31028e-08	2.30651	3.08912	3.76536	9.2845	7.90917	12.3033
Gm13145	ENSMUSG00000078497	-1.41383	3.35788e-08	19.3856	26.3912	22.6648	8.20842	8.26871	13.5292
Fam92a	ENSMUSG00000028218	1.1121	3.47073e-08	10.3186	10.324	8.9354	22.7912	27.9942	24.3391
Rnf32	ENSMUSG00000029130	-1.14585	3.57772e-08	20.5701	21.3381	23.7294	12.386	9.31995	12.5887
Gm20541	ENSMUSG00000092390	-1.33305	3.71475e-08	21.0598	21.8941	15.7657	8.75305	9.56556	9.16586
Wdr20a	ENSMUSG00000037957	-1.06013	3.73562e-08	133.271	120.582	180.067	78.6869	70.2639	90.1272
Hpse	ENSMUSG00000035273	-1.21762	4.00155e-08	14.3478	16.1526	13.8271	8.10007	6.20192	7.91705
Gm498	ENSMUSG00000031085	-1.95768	4.01015e-08	3.2004	5.579	3.37799	1.54374	1.12502	0.986976
Srp19	ENSMUSG00000014504	1.11405	4.15565e-08	7.77941	7.06401	8.89667	15.3914	21.9962	22.4372
Tmem209	ENSMUSG00000029782	-1.18894	4.39819e-08	34.5323	32.9255	38.0075	21.6681	13.7722	17.9086
Lyn	ENSMUSG00000042228	-1.34109	4.5253e-08	12.7895	9.99197	9.49209	4.2382	6.55598	4.24687
Cenpo	ENSMUSG00000020652	-1.21082	4.63909e-08	20.5918	19.1189	23.5075	12.5284	7.82944	11.0799
Zfp68	ENSMUSG00000058291	-1.21982	4.65434e-08	70.8481	84.6314	86.2708	47.5805	29.885	42.3523
Gm1078	ENSMUSG00000085272	-1.21469	4.79243e-08	5.81009	6.66163	9.17836	3.23629	4.10471	3.42189
Yes1	ENSMUSG00000014932	1.02592	4.86142e-08	12.1079	12.7099	16.7173	27.7592	32.8137	37.2148
Gtpbp8	ENSMUSG00000022668	1.1424	5.01557e-08	3.14822	3.31415	3.52803	8.95486	8.2928	8.33082
Fam82a2	ENSMUSG00000070730	-1.45831	5.17132e-08	14.6114	9.96624	17.803	7.91342	5.38985	4.27509
Gm12747	ENSMUSG00000085019	-1.67776	5.20004e-08	7.90185	7.21387	9.07127	3.0331	3.04449	2.67092
Wee1	ENSMUSG00000031016	1.35785	5.41794e-08	4.94377	7.5671	7.21589	23.6784	16.1116	18.5315
Pwp1	ENSMUSG00000001785	1.45017	5.70238e-08	3.46475	3.72125	3.05281	13.6835	8.15493	10.658
Chic1	ENSMUSG00000031327	1.25639	5.81055e-08	5.31606	3.69268	3.71192	9.81294	12.8716	13.1095
Gm15681	ENSMUSG00000086842	-1.22627	6.11987e-08	58.9856	77.1098	95.5899	43.0362	28.7805	41.5381
Atp10a	ENSMUSG00000025324	-1.18299	6.25011e-08	4.95046	5.91959	6.34955	3.23602	2.48304	3.03715
Tmem241	ENSMUSG00000049411	-1.39103	6.43037e-08	5.58855	4.32942	6.34972	2.69336	1.76135	2.66122
Sspn	ENSMUSG00000030255	-1.14196	6.90173e-08	6.53041	6.45553	10.4724	3.79309	4.09026	4.29917
Lin9	ENSMUSG00000058729	1.39147	7.32275e-08	5.81959	7.72204	5.97189	22.652	13.8582	23.0997
1110054O05Rik	ENSMUSG00000038544	1.05227	7.38241e-08	26.5135	26.0415	23.498	53.8826	62.4232	68.8559
Zfp708	ENSMUSG00000058883	1.12744	7.38885e-08	19.0626	22.4148	35.469	62.3789	69.8515	59.9096
Eif2ak1	ENSMUSG00000029613	-1.28259	7.42033e-08	36.2457	34.2391	50.7679	23.3556	13.2645	20.2259
Ubl3	ENSMUSG00000001687	-1.00001	7.7239e-08	34.9132	31.1729	44.2748	20.4308	23.7853	19.5143
Vrtn	ENSMUSG00000071235	0.995063	7.93401e-08	7.97882	8.98987	9.89734	18.7754	22.9447	20.542
Lrrc28	ENSMUSG00000030556	-1.12506	8.00533e-08	77.8739	97.789	83.7167	52.3456	40.3678	45.7001
Commd4	ENSMUSG00000032299	1.60501	8.13057e-08	3.41046	2.37666	3.44167	8.9216	12.281	11.3997
Gpr1	ENSMUSG00000046856	-1.40303	8.1742e-08	231.064	213.597	200.896	122.243	60.0374	100.854
Pde6b	ENSMUSG00000029491	-1.68633	8.66608e-08	4.06396	4.90712	7.86499	2.55697	1.0262	2.31339
Coq6	ENSMUSG00000021235	-1.36982	8.75151e-08	5.4755	4.26562	6.9444	2.70368	1.91166	2.77085
Rbm15	ENSMUSG00000048109	1.16979	8.80109e-08	3.50046	4.24837	5.36284	9.12576	13.2172	11.8581
Rras2	ENSMUSG00000055723	-1.08417	8.8807e-08	146.436	121.186	136.335	72.6943	88.7356	61.0831
Tmem41b	ENSMUSG00000047554	-1.03975	1.12349e-07	57.3245	56.7092	61.1968	37.5427	28.468	32.7109
Zfp709	ENSMUSG00000056019	-1.0812	1.12752e-07	17.8504	21.5501	23.1929	12.3591	10.3274	11.5026
Il23a	ENSMUSG00000025383	1.56897	1.20651e-07	5.85052	3.28736	4.68461	10.0976	17.4868	20.4408
Mudeng	ENSMUSG00000036291	-1.09632	1.22572e-07	12.409	13.1486	15.4336	7.81121	6.18837	8.12547
Tmem74	ENSMUSG00000054409	-1.12686	1.26275e-07	21.2796	21.2034	24.4952	13.6507	11.3543	10.428
Bhlhe40	ENSMUSG00000030103	1.32634	1.36307e-07	3.72875	5.19967	4.66972	14.1962	9.5776	15.7545
A530021J07Rik	ENSMUSG00000053528	-1.62371	1.36682e-07	18.3772	18.9214	23.0666	4.86673	7.56954	10.3762
Trim75	ENSMUSG00000071089	-1.46013	1.40263e-07	200.292	227.799	277.51	137.723	56.8984	97.8453
Ccdc3	ENSMUSG00000026676	-1.3088	1.41688e-07	33.2441	38.3468	27.9843	19.7832	13.3264	13.8579
Tmem182	ENSMUSG00000079588	-1.32619	1.4958e-07	19.9092	18.0525	22.132	12.3161	6.92274	8.27003
Efhc2	ENSMUSG00000025038	-1.12636	1.52314e-07	37.062	33.3791	33.221	19.4451	15.082	20.7891
Gm4745	ENSMUSG00000055942	-1.35706	1.55063e-07	602.767	487.605	336.992	168.926	247.089	248.561
Rimklb	ENSMUSG00000040649	-0.954708	1.62218e-07	14.7069	13.4779	17.3989	7.91285	9.86887	9.51184
Fancd2	ENSMUSG00000034023	-1.06506	1.69986e-07	4.23151	4.49527	6.0669	2.91587	2.73093	2.48244
Gipc2	ENSMUSG00000039131	-1.30456	1.71305e-07	6.4258	6.02769	6.03953	2.06637	3.86186	2.89259
Tnfsf11	ENSMUSG00000022015	1.10517	1.77253e-07	5.18049	5.69293	6.7039	13.4676	13.4896	16.8294
Gm20685	ENSMUSG00000093380	-2.61734	1.89512e-07	4.76569	5.1312	7.33808	0.556798	0.934583	1.75695
Naa16	ENSMUSG00000022020	-1.08325	1.91488e-07	31.4657	34.4387	37.0897	21.6224	14.9592	19.5644
Gm13053	ENSMUSG00000085574	-2.75741	1.99378e-07	5.97315	5.06658	9.96126	0.59319	0.568953	2.37092
Tnfaip8	ENSMUSG00000062210	-0.93796	2.05454e-07	16.651	16.2241	22.5441	11.5996	10.8538	10.8197
Catsper3	ENSMUSG00000021499	-1.98668	2.06865e-07	4.23036	2.7879	3.10431	1.16032	1.05534	0.757513
Rex2	ENSMUSG00000067919	-1.37701	2.11374e-07	4.38139	5.06591	3.65968	2.21626	1.59127	2.09403
Gm13089	ENSMUSG00000070617	-1.55608	2.11667e-07	275.685	215.771	207.803	121.295	47.9809	106.787
Olfr1300-ps1	ENSMUSG00000081035	-1.49304	2.14107e-07	20.0342	19.9191	28.8142	5.01404	12.7918	10.6703
Bet3l	ENSMUSG00000071340	0.993203	2.15664e-07	71.8444	78.9948	70.4984	149.969	183.389	183.304
Ralgapb	ENSMUSG00000027652	-1.13962	2.16864e-07	6.07761	6.97627	7.64881	2.67412	4.82418	3.4872
Olfr878	ENSMUSG00000066747	-1.86808	2.23027e-07	3.47536	5.28667	4.72791	1.17602	1.47126	1.6672
S100a14	ENSMUSG00000042306	1.21644	2.25588e-07	7.37278	5.18824	7.3862	17.8207	18.2709	17.5432
Gm12670	ENSMUSG00000086042	1.40273	2.33514e-07	22.1333	14.8747	24.4165	39.8957	85.8029	63.6405
Psmb5	ENSMUSG00000022193	1.28264	2.36105e-07	6.68893	6.8155	6.31256	15.5049	19.9385	20.9772
Enah	ENSMUSG00000022995	-1.10111	2.36899e-07	11.5087	10.8593	16.3668	5.28085	7.71301	7.87218
Gm12923	ENSMUSG00000086153	-2.1734	2.41782e-07	6.57673	7.70721	4.7724	1.22462	2.54493	1.28808
Alkbh5	ENSMUSG00000042650	-1.00367	2.49379e-07	67.4085	59.3079	85.2627	31.8525	47.9704	42.7445
Trpc4	ENSMUSG00000027748	-1.07812	2.49955e-07	7.08714	6.01061	7.33454	3.60732	3.85481	3.77774
Pias1	ENSMUSG00000032405	-0.921961	2.55462e-07	108.156	111.889	126.532	73.9484	64.1187	73.709
Krt25	ENSMUSG00000035831	1.43829	2.60982e-07	3.20482	2.92303	2.96801	8.78833	13.2938	6.796
Entpd1	ENSMUSG00000048120	-1.18028	2.71706e-07	4.13954	4.55153	4.37702	1.92251	2.03584	2.77144
Gtdc1	ENSMUSG00000036890	-0.961811	2.7318e-07	10.4352	10.8071	11.7315	6.97857	6.07745	6.56714
Atl2	ENSMUSG00000059811	-1.09916	2.74998e-07	86.6251	77.3618	95.6654	54.3795	35.8214	49.515
Glce	ENSMUSG00000032252	-1.00283	2.94872e-07	57.5776	61.5561	91.3808	43.5427	38.2466	38.3452
6720463M24Rik	ENSMUSG00000022070	-1.23803	3.01269e-07	63.0544	66.5335	74.6133	44.0243	23.7653	31.6917
Zmym1	ENSMUSG00000043872	-1.02827	3.03442e-07	9.49776	10.1704	13.4266	6.43414	5.58172	6.64374
Arntl	ENSMUSG00000055116	-0.950675	3.07986e-07	38.4958	35.9312	49.4259	26.3648	23.3362	24.0427
Zc4h2	ENSMUSG00000035062	1.24808	3.10146e-07	3.97828	5.80265	4.20545	12.1118	12.207	14.6173
Fabp5	ENSMUSG00000027533	1.52118	3.11614e-07	22.8281	19.1815	14.5867	35.0819	94.1697	65.1766
Utp14a	ENSMUSG00000063785	1.01631	3.16617e-07	11.5841	12.1509	12.5001	22.784	34.4774	28.5411
Cachd1	ENSMUSG00000028532	1.17882	3.23159e-07	2.81227	2.7448	4.5378	6.54	10.6173	9.19087
Mcm9	ENSMUSG00000058298	-1.07224	3.23909e-07	5.6602	5.65726	7.01457	3.69147	2.99077	3.36505
Gm13200	ENSMUSG00000086326	-2.43165	3.54705e-07	9.82965	9.72541	13.4596	1.26639	2.53052	3.33002
Commd6	ENSMUSG00000075486	1.15035	3.57522e-07	9.69541	12.175	10.507	22.2433	32.7918	29.3314
Fam63a	ENSMUSG00000038712	-1.15588	3.71026e-07	40.7027	46.1598	57.1682	31.1146	18.7431	24.1505
Zdhhc6	ENSMUSG00000024982	-1.25964	3.77763e-07	12.9941	13.4777	17.5098	8.53539	4.88797	7.59841
Rnf139	ENSMUSG00000037075	-0.966828	3.77458e-07	12.3117	12.4425	13.5506	7.99038	7.19241	7.54816
Tagap1	ENSMUSG00000052031	1.19227	3.83881e-07	5.52288	5.19075	5.39981	17.0662	11.9057	13.6511
Gda	ENSMUSG00000058624	-1.04143	3.86198e-07	13.7642	13.6663	17.1034	6.95885	10.8014	7.41279
Cstb	ENSMUSG00000005054	1.63523	3.93822e-07	4.46266	3.06506	3.67161	10.3637	17.003	13.2912
Fanci	ENSMUSG00000039187	-1.37226	4.41235e-07	3.56618	5.04154	6.5043	2.92768	1.65313	2.05623
Gpx6	ENSMUSG00000004341	-1.21227	4.44841e-07	12.8382	17.1223	19.3677	6.23072	9.97729	8.57351
Prex2	ENSMUSG00000048960	-0.926735	4.5315e-07	5.69839	5.90176	6.61801	3.34985	4.19932	3.60633
Cyp4f39	ENSMUSG00000061126	-1.78354	4.52733e-07	17.532	24.4949	29.5715	13.2135	3.59305	6.66255
Mrpl36	ENSMUSG00000021607	1.25408	4.59812e-07	18.0694	16.4059	11.9744	36.0407	50.1819	44.9164
Pvrl3	ENSMUSG00000022656	-0.93593	5.10357e-07	13.3137	12.5643	12.3453	7.20681	8.55849	7.62967
Spry4	ENSMUSG00000024427	-0.951061	5.1229e-07	69.1545	69.2708	100.826	48.2816	42.5712	51.0955
Casp8	ENSMUSG00000026029	-1.00557	5.12166e-07	24.3118	19.8561	22.0084	11.0792	13.6123	13.8602
Stom	ENSMUSG00000026880	-1.14714	5.14606e-07	117.409	116.952	151.948	79.9335	47.273	72.7721
Gstk1	ENSMUSG00000029864	1.58074	5.21759e-07	3.75875	3.29027	5.28976	8.37316	15.3039	19.1537
2210019I11Rik	ENSMUSG00000092570	-1.08516	5.67095e-07	9.74164	10.106	14.0844	6.06909	6.74235	5.62223
Txndc15	ENSMUSG00000021497	-1.1797	5.78367e-07	9.73376	8.20814	9.96947	4.94067	4.54994	4.78245
Cab39	ENSMUSG00000036707	1.35137	5.77962e-07	8.23296	7.95616	5.08127	17.0877	29.0376	18.5948
D330012F22Rik	ENSMUSG00000050973	-1.23322	6.06916e-07	8.4036	6.70218	10.6624	4.74654	3.10594	4.6816
Rps3a	ENSMUSG00000028081	1.2068	6.35398e-07	76.8904	63.5166	48.8127	137.112	181.962	198.914
Nlrp9b	ENSMUSG00000060508	-1.35343	6.51748e-07	348.969	477.605	419.361	269.6	128.118	164.115
Arf4	ENSMUSG00000021877	1.26809	6.67725e-07	5.7504	9.0504	5.94604	21.6232	16.2928	20.5649
Angel2	ENSMUSG00000026634	-0.975897	6.67041e-07	110.01	97.2614	110.627	72.272	57.6841	57.3277
Hpcal1	ENSMUSG00000071379	-1.05268	6.66938e-07	91.5063	90.8379	100.106	64.5713	46.0064	46.7091
Gm10311	ENSMUSG00000071083	-2.01265	6.71861e-07	8.1471	10.2789	9.87036	3.37704	2.02441	2.66402
Tgfb2	ENSMUSG00000039239	-0.897197	6.9656e-07	68.4548	75.6795	79.8385	39.4841	48.5959	52.1003
Mfsd1	ENSMUSG00000027775	-0.996033	7.03805e-07	42.1885	38.3675	41.9981	26.8983	20.6736	23.6761
Zfp60	ENSMUSG00000037640	-0.901308	7.10467e-07	13.9371	14.873	18.508	9.7811	9.00327	10.4449
Nup98	ENSMUSG00000063550	-0.974697	7.12716e-07	20.5575	21.4068	32.8313	14.5311	15.5039	13.5874
Ppp1r10	ENSMUSG00000039220	-0.916295	7.20822e-07	11.1696	11.2904	15.3314	7.37237	7.52645	8.18235
AW146154	ENSMUSG00000074166	-1.08426	7.31034e-07	24.9408	25.7197	23.3034	15.6727	11.2168	13.7093
Zfp828	ENSMUSG00000047710	-1.0529	7.3313e-07	44.2299	49.5954	76.4138	34.8565	27.3108	31.3036
Mbd3l2	ENSMUSG00000047508	-0.970142	7.38051e-07	163.477	138.531	152.682	73.2188	106.819	92.0011
Klhl8	ENSMUSG00000029312	-1.27238	7.50442e-07	138.773	137.728	207.17	105.585	53.6482	68.0455
Bex4	ENSMUSG00000047844	1.6513	7.56046e-07	2.4567	4.53326	3.73395	10.6698	10.0622	18.5447
Slc35a4	ENSMUSG00000033272	-1.18203	7.59833e-07	19.3039	24.1176	31.0875	14.6436	9.07018	13.807
Npffr2	ENSMUSG00000035528	-1.07281	7.70371e-07	24.5716	26.4835	23.5661	15.2792	12.2786	13.77
Zfp939	ENSMUSG00000030424	-0.999476	7.71979e-07	17.805	18.9995	23.0405	11.6155	10.2033	12.7315
Pparg	ENSMUSG00000000440	-1.00173	8.04092e-07	49.3336	35.5349	48.7747	25.114	23.7259	28.5227
Acoxl	ENSMUSG00000027380	-1.05338	8.3758e-07	5.82142	5.91006	6.40844	3.18609	3.6556	3.33317
Sh2d6	ENSMUSG00000052631	-1.58272	8.49944e-07	4.77465	2.74814	5.86425	1.5675	1.54104	2.01143
Arhgap26	ENSMUSG00000036452	-0.935303	8.54597e-07	3.99442	4.23389	5.6704	2.35968	3.10784	2.93802
Sqstm1	ENSMUSG00000015837	1.01392	8.79022e-07	9.00684	8.279	10.2266	24.7448	18.8314	20.4973
Htr5a	ENSMUSG00000039106	-0.972889	8.80909e-07	26.3178	27.4825	25.243	14.1997	18.7221	14.3294
Rbm34	ENSMUSG00000033931	1.1153	8.92455e-07	3.43809	3.96214	3.08876	8.79789	8.83444	8.9865
Nat15	ENSMUSG00000005982	-1.40525	9.0082e-07	4.31459	5.96548	6.19498	3.31212	1.64736	2.16023
Yeats4	ENSMUSG00000020171	-0.971362	9.11476e-07	34.9773	30.1863	45.1656	22.6798	20.8344	21.1683
Prr23a	ENSMUSG00000091080	1.20044	9.19999e-07	5.95454	8.26388	6.83147	16.609	22.009	18.0645
Gm15592	ENSMUSG00000087389	1.19172	9.32975e-07	4.69795	5.66458	6.30637	11.1653	19.1617	14.1262
Zfp735	ENSMUSG00000060630	-1.04796	9.39981e-07	40.3249	37.3524	41.6513	16.6599	29.3509	21.6583
Ftl1	ENSMUSG00000050708	0.991657	9.67864e-07	37.8515	31.5586	36.8421	69.4502	101.098	76.4683
Bclaf1	ENSMUSG00000037608	-0.930451	9.72702e-07	10.8833	12.6348	16.2147	8.02744	7.78085	8.19135
Mrpl16	ENSMUSG00000024683	1.05039	9.81337e-07	39.9522	35.8903	31.3625	83.0897	80.1253	97.2985
Fam47e	ENSMUSG00000057068	-1.17839	9.90123e-07	6.13953	5.85886	7.24138	3.50988	2.84665	3.44744
Tmem47	ENSMUSG00000025666	-1.12962	9.95873e-07	11.699	10.4304	14.2929	6.61575	4.70393	7.82659
Gspt2	ENSMUSG00000071723	-0.902141	1.03971e-06	46.8064	38.9109	57.0343	25.9528	30.1658	32.1754
Gm11543	ENSMUSG00000081007	-1.055	1.0385e-06	59.8352	67.4842	73.8312	31.6427	45.3482	35.9139
Sptlc2	ENSMUSG00000021036	-0.938561	1.05537e-06	5.88708	5.22623	7.59558	3.40888	4.12722	3.74079
B4galt4	ENSMUSG00000022793	-0.893396	1.08556e-06	95.7371	80.5557	89.3149	50.1085	59.5381	57.4464
Slc6a15	ENSMUSG00000019894	-1.00674	1.11434e-06	27.3377	30.0031	38.8595	18.8342	14.8926	21.3038
Il1rap	ENSMUSG00000022514	-1.12371	1.18849e-06	3.24005	3.18924	4.29486	2.27215	1.44253	1.92098
Hipk2	ENSMUSG00000061436	-1.16381	1.20082e-06	2.44349	3.36608	4.92563	1.94746	1.85458	1.66592
Thsd7a	ENSMUSG00000032625	-0.890817	1.21147e-06	4.53054	3.98726	5.23274	2.77487	2.84209	2.96451
Gm10222	ENSMUSG00000067736	-1.26349	1.2101e-06	90.6968	114.568	134.265	33.0029	61.7701	70.0045
Mospd1	ENSMUSG00000023074	-0.889203	1.21358e-06	383.013	360.091	346.313	219.282	237.727	231.606
Lrch1	ENSMUSG00000068015	-1.06466	1.22837e-06	6.51046	9.51926	10.9456	4.24669	5.20245	5.46475
Zfp97	ENSMUSG00000095990	-1.02805	1.23686e-06	27.0439	22.5962	21.8222	13.4514	12.6488	14.9166
Wdr91	ENSMUSG00000058486	-1.23714	1.24149e-06	15.3589	14.4094	25.8798	11.5102	7.03094	8.16045
Pcyox1	ENSMUSG00000029998	-1.18561	1.25097e-06	11.2308	11.7116	18.725	8.59335	5.21264	6.98493
Tcl1b1	ENSMUSG00000066359	-1.07203	1.27766e-06	1451.08	1397.37	1062.31	716.787	659.043	815.568
Tbc1d15	ENSMUSG00000020130	-0.841891	1.30357e-06	302.634	268.445	353.991	200.255	188.248	207.883
Gsg2	ENSMUSG00000050107	-1.00176	1.30671e-06	32.7098	31.3835	51.1823	24.2624	20.9338	20.5054
Olfr877	ENSMUSG00000066749	-1.74798	1.31712e-06	4.75985	4.11916	5.00852	1.3381	2.09254	1.40743
Vmn2r25	ENSMUSG00000094672	-1.3219	1.31941e-06	5.52499	7.43539	8.22617	4.17741	2.31353	3.21176
2700050L05Rik	ENSMUSG00000039990	-0.937525	1.42828e-06	42.4726	45.123	65.5067	33.5435	29.0807	28.8676
Il17b	ENSMUSG00000024578	-1.74459	1.45072e-06	7.03248	6.80971	5.60362	1.88861	2.45299	2.48308
Ppm1g	ENSMUSG00000029147	1.17351	1.45254e-06	4.84384	4.89026	5.3198	15.9717	10.3434	12.8574
Lcmt2	ENSMUSG00000074890	-1.53109	1.5037e-06	3.9262	3.10873	4.40991	2.31003	1.00551	1.19165
Rbm5	ENSMUSG00000032580	1.23967	1.51731e-06	3.93	6.70076	5.21204	16.6875	11.5263	15.2329
Pnp2	ENSMUSG00000068417	1.55379	1.54389e-06	4.34631	6.95848	2.74195	17.4636	13.9901	17.4501
Ppil2	ENSMUSG00000022771	-1.2244	1.54881e-06	6.84197	6.44617	9.38811	4.50922	2.43333	4.13029
Nlrp9c	ENSMUSG00000040614	-0.974037	1.54902e-06	252.41	290.517	224.503	153.905	154.115	150.82
Brca2	ENSMUSG00000041147	-0.841985	1.56259e-06	21.7373	22.981	27.4809	13.9895	17.8073	14.9547
Setd2	ENSMUSG00000044791	0.930266	1.67002e-06	5.18439	5.82543	5.8387	10.0465	14.2756	13.2306
Olfr1104	ENSMUSG00000075166	1.18044	1.70597e-06	5.5098	5.31309	5.83104	13.2489	16.7242	13.9968
Exd1	ENSMUSG00000048647	-1.62609	1.7252e-06	5.1276	3.35267	6.98307	2.72184	2.09628	0.862654
Riok2	ENSMUSG00000023846	1.02792	1.74253e-06	15.4412	19.9337	14.8312	40.9093	38.1592	40.9501
Ldlrad3	ENSMUSG00000048058	-1.11401	1.74545e-06	4.07405	5.28365	8.17742	3.02878	3.3061	2.91945
Gm13192	ENSMUSG00000069188	-1.51345	1.77303e-06	35.5765	31.4737	26.7333	11.9282	11.8139	14.7282
Dem1	ENSMUSG00000028629	-1.14424	1.81472e-06	12.7321	10.7891	20.493	6.61702	7.1855	8.95657
Gpbp1	ENSMUSG00000032745	-0.885431	1.82e-06	180.719	207.606	223.605	133.815	112.853	136.759
Adarb2	ENSMUSG00000052551	-1.05345	1.83874e-06	3.16129	2.97451	2.95665	1.33462	1.91743	1.88947
Zfp78	ENSMUSG00000055150	-0.926424	1.83886e-06	19.4625	19.1272	24.1433	12.5257	12.7266	12.9142
Rdh14	ENSMUSG00000020621	0.946555	1.85259e-06	14.5745	13.803	13.9186	31.1117	31.2687	32.646
AU019823	ENSMUSG00000059820	0.941381	1.8588e-06	3.74849	3.92198	4.40516	7.48101	9.9753	9.55863
Pdcl	ENSMUSG00000009030	1.14017	1.86158e-06	5.1347	6.9014	5.70893	15.6062	11.7834	18.1709
Raf1	ENSMUSG00000000441	-0.989494	1.86993e-06	42.0321	34.9997	54.1469	29.2428	21.5983	24.8081
Tubd1	ENSMUSG00000020513	-1.08025	1.95671e-06	15.9269	18.6553	24.4087	11.5749	8.35804	12.0364
Nanos2	ENSMUSG00000051965	-1.44721	1.97428e-06	13.9084	16.5437	37.0021	8.1739	7.30456	12.3389
Ywhag	ENSMUSG00000051391	1.24023	2.04252e-06	13.3968	15.3999	20.9722	25.5245	61.287	49.893
Gm2104	ENSMUSG00000094817	-1.16859	2.04467e-06	3.37541	4.44535	4.77403	1.9945	2.00946	2.48568
Fbxw16	ENSMUSG00000074062	-1.11048	2.06656e-06	1425.4	1522.92	1100.22	860.891	625.764	712.845
Rab3gap2	ENSMUSG00000039318	-0.993761	2.11758e-06	13.4729	15.1486	18.7093	10.8052	7.7111	8.76571
Mmab	ENSMUSG00000029575	-1.22757	2.15065e-06	2.36887	3.31133	3.83655	1.55806	1.60906	1.52521
Nt5dc1	ENSMUSG00000039480	-1.04165	2.1991e-06	7.8806	7.07469	11.4229	5.28853	4.80655	4.57565
AC079181.4	ENSMUSG00000095859	-3.24226	2.24166e-06	3.96331	6.86927	8.66174	1.48176	0	0.779271
Frmd5	ENSMUSG00000027238	-0.958361	2.24892e-06	3.38256	3.5447	4.03229	2.05504	2.11186	2.3753
Grwd1	ENSMUSG00000053801	1.27421	2.33915e-06	4.94116	4.382	4.62333	17.5592	10.4625	10.9085
Fam59a	ENSMUSG00000042680	-0.976495	2.38425e-06	6.32095	6.8869	6.71284	3.53962	4.60181	3.69976
Zfp125	ENSMUSG00000069755	-1.91929	2.40184e-06	5.52352	9.41522	7.20802	2.79255	1.55446	2.41274
Myst4	ENSMUSG00000021767	-0.932652	2.48639e-06	7.78745	8.34503	8.40222	4.08643	6.01787	4.94663
Acsl3	ENSMUSG00000032883	-0.882749	2.52073e-06	50.6498	48.8776	60.7049	27.6735	40.5575	32.8771
Atg13	ENSMUSG00000027244	-1.14581	2.60468e-06	7.07701	6.7812	7.88377	4.7249	2.76514	3.81581
Gstp1	ENSMUSG00000060803	1.24777	2.62505e-06	16.9512	12.9966	10.035	33.8147	34.9252	43.1883
Bace2	ENSMUSG00000040605	-1.4235	2.62808e-06	3.5225	4.50474	4.75589	1.92399	1.03104	2.52961
Fam35a	ENSMUSG00000041471	-0.89737	2.66083e-06	16.4691	18.0613	22.9926	10.6982	13.8305	11.2193
Cast	ENSMUSG00000021585	1.21118	2.76287e-06	5.73156	6.72469	14.2191	22.2599	24.3192	23.2154
Cst3	ENSMUSG00000027447	1.10831	2.77072e-06	9.79943	11.0216	14.9033	20.9905	36.8208	31.5789
Ophn1	ENSMUSG00000031214	-0.90052	2.78657e-06	7.63902	8.63793	11.3278	6.08979	5.2479	5.64457
BC031781	ENSMUSG00000038806	1.03902	2.88504e-06	2.87301	3.33672	3.95813	6.55586	9.34145	8.3938
Grm8	ENSMUSG00000024211	-0.992953	2.88827e-06	2.79406	3.1574	3.42833	1.51225	1.97109	2.0065
Me1	ENSMUSG00000032418	-1.28465	2.92776e-06	255.354	281.361	300.985	190.7	80.682	122.888
Ipo11	ENSMUSG00000042590	-1.08148	2.94223e-06	4.38591	5.70256	5.21724	3.12842	2.7292	2.54146
Akr1b8	ENSMUSG00000029762	1.16835	3.16413e-06	20.119	16.0448	19.2277	29.8611	55.7054	60.5243
Nsun4	ENSMUSG00000028706	-1.17317	3.21784e-06	10.5109	10.6825	20.6142	6.42614	5.95892	8.66011
Tlcd2	ENSMUSG00000038217	-1.21381	3.25346e-06	8.49693	7.80792	6.18821	3.93785	3.77695	3.66853
Gm1070	ENSMUSG00000073018	-0.986571	3.27897e-06	300.25	327.771	417.063	224.445	154.215	226.825
Fbxl2	ENSMUSG00000032507	-1.22336	3.285e-06	5.98431	8.57942	9.19455	5.06072	2.79131	3.8021
Xlr4a	ENSMUSG00000079845	1.03154	3.34098e-06	15.9857	20.692	18.5505	48.8142	47.3811	35.1868
Gm16249	ENSMUSG00000084949	-1.30783	3.43956e-06	7.08302	8.46472	6.3489	3.11665	3.68474	3.59685
Gm20627	ENSMUSG00000093507	-1.83343	3.4535e-06	4.69569	4.3955	4.54056	0.842395	2.23636	1.45564
Trim31	ENSMUSG00000058063	1.14989	3.46652e-06	3.06723	4.12151	4.97474	10.9778	8.30193	11.7497
Dopey1	ENSMUSG00000034973	-0.895829	3.4751e-06	7.13578	9.12538	10.0099	5.60215	5.66413	5.06531
Gm10323	ENSMUSG00000071295	-1.46233	3.57267e-06	13.1648	10.1619	7.67379	4.04868	4.77317	4.47139
Dusp14	ENSMUSG00000018648	0.911462	3.60832e-06	64.1721	65.9187	64.9284	141.359	122.485	163.437
Mfn1	ENSMUSG00000027668	-1.02451	3.65612e-06	10.1449	10.0115	14.9469	7.90309	5.51708	6.27567
Gm13125	ENSMUSG00000073721	-1.07804	3.69276e-06	191.86	205.021	190.983	131.922	78.536	112.476
Phospho2	ENSMUSG00000027088	-1.01669	3.7391e-06	166.24	151.692	155.071	107.942	70.2723	93.0692
Chd9	ENSMUSG00000056608	1.00524	3.7434e-06	3.65675	5.6992	4.70416	9.60081	11.1607	12.2378
Gm10689	ENSMUSG00000074412	-1.09312	3.7514e-06	36.0162	48.1658	52.7852	26.4711	21.0068	26.5169
Gm4924	ENSMUSG00000073427	-0.939434	3.77613e-06	10.8838	12.3092	11.794	6.97927	7.13347	7.14602
Slc35b4	ENSMUSG00000018999	-0.981187	3.79027e-06	8.99253	9.26954	12.935	7.07907	5.02976	5.97293
Gm839	ENSMUSG00000060416	-0.854524	3.83668e-06	269.407	289.956	274.15	187.356	170.25	179.661
Zfp58	ENSMUSG00000071291	-1.1324	3.98852e-06	83.3387	86.4578	104.02	61.9067	31.9628	49.3336
Stt3a	ENSMUSG00000032116	-0.934361	3.99845e-06	16.8595	15.1057	22.3108	12.3235	9.44372	10.7827
Gm13058	ENSMUSG00000081523	-1.01029	4.00784e-06	47.0957	55.3989	42.3888	26.9048	25.8874	31.6517
Alox12	ENSMUSG00000000320	-1.16999	4.19809e-06	2.75174	3.28092	3.30114	1.87959	1.50233	1.41614
Il17rb	ENSMUSG00000015966	-0.93967	4.21498e-06	12.4873	13.0564	15.6571	8.76307	7.17969	8.83921
Itsn2	ENSMUSG00000020640	-0.900618	4.3724e-06	30.9681	31.5859	38.4359	23.9485	18.0366	20.3199
Cs	ENSMUSG00000005683	-0.966531	4.45065e-06	59.1865	55.8321	89.5976	43.6139	33.2208	42.6738
Azin1	ENSMUSG00000037458	-0.881427	4.45458e-06	25.1573	30.791	38.8349	20.2403	18.0847	20.8203
Gcap14	ENSMUSG00000058690	-0.912655	4.46779e-06	6.49966	7.45913	9.49507	5.11326	4.34671	4.86166
Mrpl15	ENSMUSG00000033845	0.88502	4.51379e-06	8.79145	9.99828	8.76107	18.4174	21.1251	20.0488
Txndc12	ENSMUSG00000028567	0.932754	4.63193e-06	12.6862	13.8805	12.4589	29.9949	26.7177	30.1763
Ints9	ENSMUSG00000021975	-1.08779	4.64525e-06	105.258	100.451	112.92	74.5321	41.0454	57.1267
AA792892	ENSMUSG00000073497	-1.01902	4.71732e-06	400.311	339.883	290.983	212.823	171.654	212.563
Rell1	ENSMUSG00000047881	-1.23127	4.74766e-06	4.73743	4.7527	10.2029	2.60785	3.34633	3.57329
Eif4enif1	ENSMUSG00000020454	-0.93549	4.8715e-06	111.173	133.965	155.194	94.1461	67.8496	78.6674
Sestd1	ENSMUSG00000042272	-0.802804	4.93016e-06	11.7794	12.8644	13.5751	8.12651	9.0675	8.29773
Tm7sf3	ENSMUSG00000040234	-0.996433	4.94461e-06	84.3516	86.8142	102.369	66.3975	42.6134	48.6466
D2Ertd750e	ENSMUSG00000027331	-0.907215	4.95869e-06	78.269	60.7955	65.2706	44.3831	41.7317	41.0973
1700029P11Rik	ENSMUSG00000061633	1.28679	4.99565e-06	7.22903	6.03622	4.46506	15.0495	21.2311	14.8225
Gm10482	ENSMUSG00000073226	-2.07436	5.18531e-06	5.08921	3.96391	4.02299	0.860265	1.34081	1.44775
Cog5	ENSMUSG00000035933	-1.11355	5.19449e-06	6.06059	7.96383	8.84461	4.70597	3.15871	4.28092
Pcgf3	ENSMUSG00000033623	-0.904668	5.30041e-06	3.5262	3.65501	4.71184	2.6189	2.40107	2.2985
Palb2	ENSMUSG00000044702	-0.878352	5.35411e-06	11.828	13.0883	17.7662	9.23643	8.37757	9.04976
Zfp69	ENSMUSG00000064141	-1.20866	5.70233e-06	2.8826	3.14574	3.41182	1.70294	1.47847	1.54412
Mau2	ENSMUSG00000031858	-1.16945	5.77279e-06	6.14207	7.56187	10.2867	5.20301	2.8707	4.05929
Hsd17b4	ENSMUSG00000024507	-0.970078	5.8241e-06	10.1081	10.9489	14.6391	8.03064	6.19501	6.66318
Kcnn2	ENSMUSG00000054477	-0.936228	5.84351e-06	29.8582	32.6179	27.8386	14.9858	21.171	19.4045
Chmp2b	ENSMUSG00000004843	0.9317	5.93602e-06	31.3622	33.0301	32.4648	78.7491	59.4974	76.3166
Stt3b	ENSMUSG00000032437	-0.887962	5.9465e-06	53.0526	52.8689	81.8958	41.5648	39.6548	34.912
Kctd13	ENSMUSG00000030685	-0.976343	5.96875e-06	13.0635	11.2703	18.431	9.04296	8.00669	7.83031
Mxd1	ENSMUSG00000001156	-0.961127	6.0914e-06	21.6858	17.7217	33.8542	14.3087	14.3122	14.3007
Arhgap12	ENSMUSG00000041225	-0.763458	6.10205e-06	71.7552	67.9218	88.8263	50.2036	54.9249	50.5407
Pcbp1	ENSMUSG00000051695	1.46107	6.18417e-06	81.0785	65.2959	56.3886	117.177	381.812	168.782
Pcdh9	ENSMUSG00000055421	-1.00503	6.20455e-06	17.8275	18.2575	29.951	14.6034	11.6547	11.1808
AC140392.1	ENSMUSG00000096647	-1.21418	6.20502e-06	8.47064	9.41268	15.367	6.08319	3.9109	6.27475
Pycrl	ENSMUSG00000022571	-1.04113	6.37138e-06	78.8257	76.804	91.6694	56.0245	32.9573	49.2755
Atp1b3	ENSMUSG00000032412	-1.18927	6.39715e-06	137.084	128.163	136.069	95.7582	45.4079	61.5424
Bst2	ENSMUSG00000046718	1.24083	6.4101e-06	7.17716	5.84754	5.37855	14.7541	20.8509	15.4436
Cth	ENSMUSG00000028179	-1.30106	6.42887e-06	11.1763	10.2494	8.59319	2.9357	6.95282	4.60641
Clec12a	ENSMUSG00000053063	-0.867187	6.54985e-06	16.3786	14.1833	16.2513	9.91821	11.1417	8.82719
Fhl5	ENSMUSG00000028259	-1.51101	6.69809e-06	4.85822	4.86038	5.88152	1.7206	3.17795	1.51628
Ncapg2	ENSMUSG00000042029	-0.864551	6.71922e-06	13.5444	14.2989	20.1042	8.55907	11.5469	10.2948
Srgn	ENSMUSG00000020077	-0.899868	6.7937e-06	20.3503	21.0685	29.9923	14.4072	13.4083	16.1449
Sh3rf2	ENSMUSG00000057719	-0.898203	7.1467e-06	12.967	11.9584	11.1456	7.20318	7.95947	7.52246
Rnf7	ENSMUSG00000051234	1.09207	7.17404e-06	9.68076	9.66056	9.09233	16.7395	25.4936	28.9843
Exoc4	ENSMUSG00000029763	-0.843678	7.19164e-06	3.71449	3.51022	4.49639	2.56334	2.40695	2.57381
Nlrp9a	ENSMUSG00000054102	-1.16503	7.20816e-06	272.67	325.925	252.582	195.89	102.857	142.623
Wee2	ENSMUSG00000037159	-1.09771	7.24373e-06	405.841	422.956	437.282	301.839	157.763	222.523
Gm11426	ENSMUSG00000069796	-1.01091	7.40708e-06	19.9142	23.1839	30.763	15.159	10.8224	15.9961
Svip	ENSMUSG00000074093	-0.975297	7.42974e-06	14.9676	18.6258	20.812	12.6391	9.22004	9.97984
Ttc9c	ENSMUSG00000071660	-0.821955	7.57041e-06	21.3333	24.9312	29.0834	16.8531	15.863	16.5044
Dclk2	ENSMUSG00000028078	-0.923481	7.63246e-06	52.4184	57.1916	95.3305	39.2096	44.8316	39.3448
Aplf	ENSMUSG00000030051	-0.926984	7.65949e-06	31.3227	28.8632	37.36	21.8118	15.7343	21.5267
Mei4	ENSMUSG00000043289	1.06571	7.7137e-06	15.0356	11.1162	11.9513	22.0978	40.5163	31.4733
Olfr650-ps1	ENSMUSG00000081859	-1.21013	7.72775e-06	9.97849	8.17215	11.2731	3.66312	5.44061	5.69314
Plekhg1	ENSMUSG00000040624	-0.813706	7.90727e-06	10.1178	12.2552	13.9939	7.68312	8.51671	7.75352
Nfkbia	ENSMUSG00000021025	0.989676	8.09662e-06	23.6876	16.8423	19.0841	50.9327	45.995	40.9688
Ly6e	ENSMUSG00000022587	0.950697	8.21088e-06	6.22566	6.96833	8.97949	16.1637	14.4137	18.7934
Osgin1	ENSMUSG00000074063	-1.03478	8.20111e-06	8.51006	7.18641	12.099	5.82426	5.12728	4.56241
AL592187.1	ENSMUSG00000095704	-1.46607	8.20714e-06	10.3299	10.8509	11.3905	6.08272	3.93576	3.55439
Styk1	ENSMUSG00000032899	-0.998054	8.31001e-06	20.2714	25.6178	34.6061	15.1423	12.3529	18.6625
Pdia4	ENSMUSG00000025823	-0.789353	8.3483e-06	38.1679	34.9426	47.3511	25.6904	28.4579	26.4211
Trp53bp1	ENSMUSG00000043909	-1.06533	8.52613e-06	11.7592	10.0932	18.0567	8.58882	5.37454	7.68727
Sfta2	ENSMUSG00000090509	0.969117	8.58426e-06	23.6896	20.0236	23.8439	38.5952	63.3016	52.8421
Uqcrb	ENSMUSG00000021520	1.13343	8.62063e-06	16.4313	12.645	13.8744	24.6166	45.3136	40.9304
Srrt	ENSMUSG00000037364	0.949012	8.70622e-06	3.76255	3.07614	4.55507	8.08539	8.85178	8.46646
Gm11197	ENSMUSG00000085115	-2.1809	8.74051e-06	3.34948	2.0424	4.82876	1.23318	0.544709	0.750942
Nlrp4e	ENSMUSG00000045693	-0.947553	8.80577e-06	90.6989	64.564	86.6219	56.6429	44.3599	44.0042
B3galnt1	ENSMUSG00000043300	1.25408	8.83084e-06	11.5378	21.4728	15.6488	56.2595	30.978	47.3337
Dr1	ENSMUSG00000029265	1.0943	8.93182e-06	3.27141	4.64535	3.29485	10.1457	8.24069	9.60097
Ddx25	ENSMUSG00000032101	-1.01246	8.95627e-06	42.6392	45.6709	37.0753	28.2515	20.6581	23.6629
Scd3	ENSMUSG00000025202	-1.28784	9.0039e-06	3.37771	2.59258	3.4192	0.988661	2.08844	1.43604
Oas1b	ENSMUSG00000029605	-1.07223	9.36379e-06	17.996	10.7566	16.3014	8.64975	7.44817	8.69151
Fam107b	ENSMUSG00000026655	-1.00474	9.55609e-06	37.3136	45.5332	48.9225	31.6567	19.6452	24.2382
Bcl10	ENSMUSG00000028191	1.2271	9.54973e-06	2.76504	3.51199	3.02535	9.83899	6.41745	8.98199
mt-Nd5	ENSMUSG00000064367	-1.13421	9.67055e-06	74.8174	61.2325	80.1826	23.1373	38.0843	53.8223
Mpzl1	ENSMUSG00000026566	-1.08193	9.87278e-06	173.158	157.439	179.696	125.644	67.3933	84.4803
Pigy	ENSMUSG00000043162	-0.999306	9.86481e-06	8.36391	8.18726	12.2944	5.04465	4.67774	6.84496
Dppa4	ENSMUSG00000058550	1.03525	9.86367e-06	11.8854	8.33806	9.16813	21.6541	21.6206	27.1074
Naa11	ENSMUSG00000046000	-0.926357	1.01305e-05	36.205	38.8318	48.1121	29.7558	20.6058	24.0462
Med21	ENSMUSG00000030291	1.16599	1.01877e-05	57.9769	53.6	36.5925	90.309	170.828	135.834
Rps27l	ENSMUSG00000036781	1.26096	1.02442e-05	101.973	84.1486	66.0328	147.949	355.88	218.015
Nat10	ENSMUSG00000027185	-1.19022	1.03529e-05	4.8462	4.30152	10.0654	3.26018	2.58465	3.63597
Akr1c19	ENSMUSG00000071551	1.05234	1.06854e-05	4.16006	3.64364	4.01453	9.3486	8.67981	10.4289
Plekha1	ENSMUSG00000040268	-0.940335	1.08031e-05	4.46925	5.00242	6.97066	3.6912	2.90948	3.20404
Top3a	ENSMUSG00000002814	-1.05962	1.09955e-05	5.06724	6.89303	9.0231	4.49942	3.20829	3.78605
Me2	ENSMUSG00000024556	-1.12366	1.11372e-05	24.7086	24.4547	34.6314	18.7875	9.60029	15.4448
Adam32	ENSMUSG00000037437	-1.23623	1.12737e-05	5.81679	5.23452	6.16856	3.85714	2.68304	1.87541
B3gntl1	ENSMUSG00000046605	-1.11473	1.13393e-05	12.5667	12.7338	18.0801	9.76719	5.1777	7.87999
Ece1	ENSMUSG00000057530	-0.95611	1.16794e-05	2.88393	3.02531	3.68005	1.77749	2.10644	1.84798
Ints6	ENSMUSG00000035161	1.27287	1.17798e-05	4.91448	3.73837	3.37312	6.56555	16.2924	11.7237
Stag2	ENSMUSG00000025862	0.946075	1.18013e-05	2.76719	2.50033	3.92464	5.23287	7.90739	7.32485
Fam188a	ENSMUSG00000026767	-0.828361	1.20785e-05	70.0557	69.9928	67.2861	41.0222	43.936	51.6372
Rnf185	ENSMUSG00000020448	-1.09513	1.22292e-05	289.074	265.94	349.408	212.928	105.659	165.995
Ctps2	ENSMUSG00000031360	-0.939093	1.2367e-05	6.12811	7.52021	6.9525	4.44176	3.74849	4.29573
Dtwd1	ENSMUSG00000023330	1.02545	1.25677e-05	4.92486	4.39726	6.21633	12.6658	11.5583	12.219
Il34	ENSMUSG00000031750	-1.06626	1.26558e-05	7.1026	6.21674	9.48354	4.47536	3.53265	4.47335
Rgnef	ENSMUSG00000021662	-0.964509	1.27356e-05	3.88758	2.90399	3.74498	1.85315	2.28438	2.1505
Prkaa2	ENSMUSG00000028518	1.07214	1.28079e-05	2.57172	3.54031	2.91959	7.6055	5.50547	8.99863
Gm5566	ENSMUSG00000080002	-1.35904	1.28695e-05	10.6023	12.7998	12.9875	5.22007	5.26281	5.98969
Nlrp4b	ENSMUSG00000034087	-0.977229	1.29106e-05	205.626	238.383	208.599	156.468	101.956	126.698
Map2k4	ENSMUSG00000033352	-0.816293	1.29495e-05	33.4627	35.73	46.2612	27.6594	24.2168	23.5295
Nedd4	ENSMUSG00000032216	0.93204	1.31841e-05	3.15568	4.52209	4.68229	9.69828	8.68353	8.87687
Fxyd6	ENSMUSG00000066705	0.937878	1.33531e-05	19.1351	22.5865	27.2739	58.0122	40.8638	52.9591
Rimkla	ENSMUSG00000048899	-0.9185	1.33996e-05	40.5515	45.2001	60.9663	35.5043	25.7035	27.5775
Cacybp	ENSMUSG00000014226	1.11933	1.35578e-05	5.73613	7.03137	5.22664	14.2123	12.1623	19.4442
1700010K10Rik	ENSMUSG00000085413	-1.60969	1.36687e-05	30.0172	14.189	24.3975	4.33598	13.7608	8.45062
Gm13176	ENSMUSG00000083407	-1.16292	1.37851e-05	19.8297	27.3278	29.6054	14.2701	15.3295	10.0864
Elovl7	ENSMUSG00000021696	-1.03076	1.39522e-05	11.06	14.6832	14.9403	9.54838	5.82601	7.54552
Ythdf1	ENSMUSG00000038848	1.17848	1.42412e-05	4.4854	5.25986	3.24637	14.1064	10.7893	9.63819
Cldn15	ENSMUSG00000001739	1.09385	1.45078e-05	10.0038	12.5049	8.06561	29.7912	22.8997	23.8921
Eif4h	ENSMUSG00000040731	0.833345	1.45936e-05	36.2353	40.5553	51.8141	91.1248	76.7833	95.6812
Aprt	ENSMUSG00000006589	1.15219	1.4681e-05	5.22375	5.58281	6.28217	11.4443	18.772	14.1538
9230115E21Rik	ENSMUSG00000074354	-0.783843	1.46881e-05	34.3616	39.0268	45.2165	23.4524	27.6984	28.7572
Fam69a	ENSMUSG00000029270	-0.892531	1.48614e-05	13.4856	12.6546	14.9694	9.35824	7.3595	8.8727
B3galnt2	ENSMUSG00000039242	-0.855656	1.54549e-05	13.5184	13.1841	18.2858	9.67494	8.46021	10.4563
Gm13654	ENSMUSG00000081406	1.00613	1.60556e-05	13.1908	14.6848	12.7595	25.934	38.6475	31.3241
Smndc1	ENSMUSG00000025024	0.825571	1.60755e-05	13.2891	13.2766	15.47	24.0626	31.553	31.1045
Rad51	ENSMUSG00000027323	-0.959219	1.63187e-05	22.1635	22.3295	27.2712	16.945	10.4574	15.0233
Klrb1	ENSMUSG00000079299	-1.75076	1.63531e-05	4.88826	4.55434	5.2941	1.51967	1.41709	2.13122
BC004004	ENSMUSG00000052712	-0.803689	1.65102e-05	14.0342	13.5376	16.5635	9.94612	8.74548	10.5376
Prc1	ENSMUSG00000038943	-0.761959	1.70316e-05	56.3918	54.5991	69.3177	42.8356	37.6166	42.2488
Stim2	ENSMUSG00000039156	0.855112	1.71154e-05	7.57049	9.7754	9.58869	16.4983	22.2715	18.078
Clpp	ENSMUSG00000002660	1.15921	1.71776e-05	4.54296	4.66471	4.36349	11.0083	9.51994	14.7581
Psen1	ENSMUSG00000019969	-0.968672	1.72843e-05	151.633	166.243	183.758	122.619	73.0656	99.3969
Spag1	ENSMUSG00000037617	-0.800279	1.76281e-05	23.4523	22.9135	30.668	15.6768	19.908	15.6031
Rab8b	ENSMUSG00000036943	-0.976	1.78144e-05	6.8354	7.59987	11.7876	3.91505	5.58858	5.8327
Rab7l1	ENSMUSG00000026433	1.17238	1.8081e-05	3.70634	4.66925	3.08673	9.35816	10.0591	10.9462
Zfp640	ENSMUSG00000074830	-1.21142	1.81258e-05	17.347	13.7509	12.9328	9.0758	6.77054	6.29334
Eef1b2	ENSMUSG00000025967	0.906312	1.84269e-05	17.2438	14.2846	15.4062	27.3564	34.9385	40.7405
Rsrc2	ENSMUSG00000029422	0.850588	1.86281e-05	9.89368	11.2043	10.596	17.8995	24.0608	24.9806
2700049A03Rik	ENSMUSG00000034601	-0.72361	1.86172e-05	38.9986	41.5766	48.4057	27.7507	31.8496	31.03
Calr4	ENSMUSG00000028558	-0.834743	1.8725e-05	101.073	91.2646	104.117	51.324	78.8004	64.3168
B4galt6	ENSMUSG00000056124	-0.826015	1.90259e-05	10.9044	9.64136	12.9843	7.62255	7.84617	6.38048
Slc25a19	ENSMUSG00000020744	-0.972189	1.91514e-05	7.76331	8.69493	13.2112	6.12718	4.78384	6.34508
Acox1	ENSMUSG00000020777	0.907928	1.94225e-05	3.58759	4.6122	4.69205	10.3188	8.3504	9.30939
Abhd4	ENSMUSG00000040997	-1.01447	1.96006e-05	91.6053	98.9112	117.879	73.2733	40.2316	61.631
Arl6ip6	ENSMUSG00000026960	0.899937	1.9628e-05	8.92591	8.1508	7.34426	16.963	17.8495	18.5836
Alas1	ENSMUSG00000032786	0.898803	1.97218e-05	21.4531	22.1509	23.1639	54.3537	37.8091	52.0006
Oas1f	ENSMUSG00000053765	-0.835068	2.10485e-05	66.1337	77.2016	76.6077	51.9528	42.3926	48.6463
Ttc27	ENSMUSG00000024078	-0.918589	2.11037e-05	32.764	34.7879	44.3512	25.1226	17.3173	25.551
Gatad2a	ENSMUSG00000036180	-0.824474	2.11073e-05	16.8676	14.3153	17.609	9.16488	12.8035	10.1603
Spire1	ENSMUSG00000024533	-0.76657	2.11619e-05	54.1134	58.3151	65.8568	41.551	36.5271	43.2062
Mael	ENSMUSG00000040629	0.935277	2.14681e-05	37.7291	50.8276	44.6987	113.982	82.2637	99.4372
BC147527	ENSMUSG00000094796	-1.45969	2.15632e-05	18.4954	15.5426	17.5696	8.64362	3.49753	9.43243
Amacr	ENSMUSG00000022244	1.1031	2.16399e-05	3.77979	4.65825	3.57371	11.8426	7.85983	10.3431
Otud6b	ENSMUSG00000040550	1.03781	2.18177e-05	8.88394	13.1902	14.1316	33.6182	20.8757	30.862
Accsl	ENSMUSG00000075023	-1.22588	2.18186e-05	849.224	883.681	772.66	602.036	239.775	396.825
Cpm	ENSMUSG00000020183	-0.88156	2.1969e-05	3.27539	3.74541	4.21165	2.3283	2.33169	2.40092
Scyl2	ENSMUSG00000069539	-0.839998	2.21124e-05	4.66267	4.957	6.6994	2.91173	4.04046	3.59573
2610305D13Rik	ENSMUSG00000066000	-0.772186	2.21994e-05	98.8197	98.9663	93.8042	65.0385	66.796	67.7676
Rln3	ENSMUSG00000045232	1.04565	2.22896e-05	106.06	84.519	80.1737	179.414	301.971	178.823
1700042B14Rik	ENSMUSG00000057402	-0.880919	2.23601e-05	34.8119	30.3438	32.4042	17.2921	22.4292	22.283
Ostc	ENSMUSG00000041084	0.960331	2.26631e-05	29.3473	32.3348	24.5618	59.6532	60.1038	77.5776
Wfdc1	ENSMUSG00000023336	1.30081	2.29266e-05	2.42976	4.38937	2.76737	9.87639	10.1187	7.69667
Fmr1nb	ENSMUSG00000062170	1.08076	2.29199e-05	13.1671	12.6055	10.4387	24.1763	39.9249	26.3459
Zfp598	ENSMUSG00000041130	1.18953	2.33235e-05	3.75458	3.18473	5.09014	6.94357	16.1132	8.85466
Npas2	ENSMUSG00000026077	-0.821175	2.33815e-05	11.8649	9.5843	13.1487	6.59507	7.89337	8.22848
Lancl2	ENSMUSG00000062190	-0.937533	2.35252e-05	11.3773	12.6412	14.6941	9.44399	6.82007	6.99013
Slc7a2	ENSMUSG00000031596	-0.848999	2.38033e-05	9.94176	10.4845	14.8381	7.02816	9.07661	6.46437
Pdxdc1	ENSMUSG00000022680	-1.27863	2.39127e-05	5.61368	6.02548	8.18818	4.54188	1.65409	3.07467
Sh3kbp1	ENSMUSG00000040990	-0.793481	2.40888e-05	7.26137	7.8165	10.5896	5.29452	5.51387	6.24937
Sec22a	ENSMUSG00000034473	-0.949987	2.41743e-05	71.2988	81.0907	63.6849	51.2111	36.5264	42.9162
Myt1	ENSMUSG00000010505	-0.81194	2.42103e-05	5.1121	5.06963	5.54874	3.20972	3.52674	3.69124
Gm815	ENSMUSG00000074913	-1.28227	2.42709e-05	42.4735	37.3213	33.9667	9.81972	27.7203	18.1219
Zfp955b	ENSMUSG00000096910	-0.85983	2.48482e-05	77.5804	72.5196	69.8542	52.5931	47.1918	41.5761
Gsdmc4	ENSMUSG00000055748	-0.989916	2.50024e-05	10.2744	11.6056	10.4806	7.17664	5.38587	6.36725
Grpel2	ENSMUSG00000024580	1.03035	2.5238e-05	2.84032	3.52312	2.95844	8.44522	5.89692	7.78846
Prss44	ENSMUSG00000032493	-1.31034	2.53085e-05	7.57149	7.47196	9.73015	5.22386	1.99278	4.16253
Fbxo3	ENSMUSG00000027180	0.920214	2.54196e-05	4.84917	4.63411	5.50212	7.75023	13.6944	11.7054
Speer4b	ENSMUSG00000048703	-1.30222	2.56595e-05	3.8007	2.74714	3.66775	0.985979	2.2411	1.64203
Mfsd10	ENSMUSG00000001082	0.930561	2.57915e-05	5.90277	5.58174	7.25555	15.7705	11.3636	13.9445
Nhlrc2	ENSMUSG00000025078	0.787621	2.57689e-05	8.79859	8.58714	11.637	17.0811	21.8399	19.0582
Txn1	ENSMUSG00000028367	1.10788	2.56919e-05	19.6952	19.9144	21.7518	29.7403	70.5053	55.26
Sorbs2	ENSMUSG00000031626	-0.868157	2.58762e-05	4.09037	5.17285	7.51515	3.37856	3.53004	3.61256
Ascc3	ENSMUSG00000038774	-0.807326	2.58548e-05	4.55601	5.14834	6.16149	3.24092	3.80704	3.45482
1110002N22Rik	ENSMUSG00000046909	1.13171	2.62524e-05	3.01235	3.58618	2.91224	7.94277	7.02774	9.33934
Dym	ENSMUSG00000035765	-1.08018	2.67227e-05	31.5387	30.4385	47.5002	25.9823	13.4221	19.378
Mtmr2	ENSMUSG00000031918	-0.879193	2.71322e-05	13.407	14.8108	19.9557	11.4607	8.51805	10.0143
Spint2	ENSMUSG00000074227	0.811608	2.72417e-05	26.2141	22.441	24.4754	49.2295	53.6081	46.834
Zfp960	ENSMUSG00000096696	-0.952191	2.79253e-05	24.3122	21.4552	18.6844	14.313	11.2851	13.3795
Tcf7	ENSMUSG00000000782	0.853747	2.79848e-05	27.0512	27.4871	26.2372	63.6032	58.3482	48.1122
Gmnn	ENSMUSG00000006715	0.924657	2.82065e-05	35.2768	36.427	32.6319	56.2018	91.7142	85.465
Vgll1	ENSMUSG00000031131	1.08215	2.82686e-05	9.88343	10.3702	8.43979	28.6137	16.5146	25.6169
Slc35b3	ENSMUSG00000021432	-1.0985	2.87541e-05	13.9313	13.0193	21.7755	10.9451	5.98614	8.87345
Slc23a2	ENSMUSG00000027340	-0.784207	2.87389e-05	35.0252	34.1824	52.0238	24.1283	26.9738	29.816
Susd3	ENSMUSG00000021384	-0.919286	2.88398e-05	14.0611	9.57784	14.974	7.54344	7.27204	8.76206
Tbl1xr1	ENSMUSG00000027630	-0.919044	2.88643e-05	7.93625	8.0198	11.3944	4.30171	7.35055	5.10956
Mrps25	ENSMUSG00000014551	-0.78035	2.92737e-05	8.03616	8.69219	9.71644	5.12584	6.51285	6.27985
Cnot1	ENSMUSG00000036550	-0.926378	2.95174e-05	5.57975	8.38112	9.99554	5.28971	4.65337	4.51931
Ttc39a	ENSMUSG00000028555	-1.08177	2.98459e-05	2.68353	3.29456	3.2101	2.06537	1.34462	1.6001
AC123954.1	ENSMUSG00000096252	-0.87499	3.01329e-05	21.5011	19.8071	29.8747	13.0149	15.333	16.3986
Cnnm2	ENSMUSG00000064105	-0.831696	3.05323e-05	10.0366	12.8487	12.6879	7.75958	7.76181	7.69481
Ccdc14	ENSMUSG00000022833	-0.711292	3.09946e-05	55.3742	50.5148	63.8794	38.1197	40.0435	41.9776
Siae	ENSMUSG00000001942	-1.00897	3.12486e-05	8.66507	10.7138	10.1153	6.61452	4.16485	6.17311
Ubqln1	ENSMUSG00000005312	-1.0721	3.12426e-05	76.8725	65.8478	113.46	64.028	38.5064	35.5841
Gns	ENSMUSG00000034707	-1.07752	3.15768e-05	4.19608	4.57206	5.84016	3.47494	2.16778	2.27323
Plaa	ENSMUSG00000028577	-0.788855	3.20898e-05	35.3511	34.3288	51.5144	28.8211	26.0703	25.4858
Dohh	ENSMUSG00000078440	0.931244	3.26369e-05	3.01824	2.79046	3.52463	5.71418	8.21698	6.77944
Gmds	ENSMUSG00000038372	-0.765175	3.27345e-05	44.8214	42.5612	48.2098	33.4136	30.9442	28.1642
Tert	ENSMUSG00000021611	-1.0405	3.30705e-05	4.0613	3.80484	7.06137	2.84513	2.61073	2.80865
Pcyt1b	ENSMUSG00000035246	-0.870332	3.30679e-05	4.55496	5.57496	6.94687	3.23252	4.1193	3.45348
Ccdc6	ENSMUSG00000048701	-1.0329	3.37091e-05	246.439	225.166	207.91	170.742	94.1426	120.769
Rpl10	ENSMUSG00000008682	1.10957	3.39352e-05	71.6802	67.1609	41.328	112.305	191.919	160.753
Cuta	ENSMUSG00000024194	0.835625	3.39951e-05	26.5085	25.366	27.9125	48.8331	62.873	54.3641
Rps6	ENSMUSG00000028495	0.837987	3.44861e-05	110.289	111.246	98.3092	182.317	260.614	230.261
Ttc35	ENSMUSG00000022337	0.889268	3.55698e-05	35.84	34.9498	27.8456	66.8766	79.3411	69.0077
Lysmd4	ENSMUSG00000043831	-1.15309	3.56707e-05	16.4517	14.7435	28.6387	13.1831	6.56154	10.5647
Gm14641	ENSMUSG00000087100	-1.08925	3.56919e-05	21.6847	31.5472	25.9931	15.0594	15.5996	12.7985
Pld1	ENSMUSG00000027695	-0.82776	3.75979e-05	28.6709	30.0941	49.7815	21.056	24.977	23.9384
4933427D06Rik	ENSMUSG00000055403	-0.801462	3.78068e-05	197.743	180.866	276.467	115.621	167.622	150.771
Cyth1	ENSMUSG00000017132	0.870395	3.79105e-05	5.14284	4.40382	5.76539	8.57611	11.3856	12.5847
Cntn6	ENSMUSG00000030092	-0.883463	3.79279e-05	5.12561	4.09625	6.47422	2.99966	3.03382	3.7632
Topors	ENSMUSG00000036822	0.770484	3.80939e-05	16.9044	14.903	21.5535	32.4808	40.2458	32.4557
Asf1b	ENSMUSG00000005470	-0.9241	3.82807e-05	66.5777	65.7535	73.0507	51.4735	31.3871	41.9896
Ccdc79	ENSMUSG00000052616	-0.852135	3.83811e-05	7.67874	7.91718	11.6092	5.78101	5.41594	6.09584
1700001L05Rik	ENSMUSG00000075511	-1.36108	3.85952e-05	2.11288	2.79206	5.20957	1.09671	1.61004	1.78915
Arl6ip4	ENSMUSG00000029404	1.25418	3.92177e-05	4.95713	4.72398	3.26006	9.50498	17.525	9.63901
Lsm5	ENSMUSG00000091625	1.31291	3.96156e-05	34.7137	33.4459	22.0588	44.6051	132.43	91.9827
Tmem175	ENSMUSG00000013495	-1.06638	3.97268e-05	23.5784	25.6009	24.196	18.7465	9.56985	12.1352
Pbk	ENSMUSG00000022033	1.10459	4.03941e-05	10.1416	14.5907	13.2168	35.8167	20.122	38.4081
Pla2g12b	ENSMUSG00000009646	1.01872	4.04605e-05	5.27691	3.98673	5.33714	10.0893	12.6487	11.6297
Angel1	ENSMUSG00000021257	-0.897689	4.05933e-05	5.63631	6.48602	8.92198	4.19728	3.80343	4.96661
Stk32b	ENSMUSG00000029123	-0.956216	4.05664e-05	9.25325	9.95351	11.5685	7.41485	4.65388	6.16592
Elmod2	ENSMUSG00000035151	-0.831362	4.06627e-05	21.3232	27.0774	38.6655	18.5444	17.9309	19.495
Zdhhc16	ENSMUSG00000025157	-1.38737	4.08341e-05	7.04146	6.35399	12.5557	4.70156	1.81948	4.63219
Tmbim1	ENSMUSG00000006301	-1.01951	4.10769e-05	6.25914	7.32415	10.008	5.30826	2.98097	4.97702
Dmxl2	ENSMUSG00000041268	-0.788615	4.13941e-05	3.33541	3.15595	3.748	2.15888	2.64185	2.09147
1600021P15Rik	ENSMUSG00000051065	-0.907227	4.1377e-05	35.1611	33.2024	50.8859	29.8794	22.2146	20.4745
Mettl4	ENSMUSG00000055660	-1.21059	4.18101e-05	16.5138	21.0069	23.6889	14.5382	5.73921	9.88351
Syt1	ENSMUSG00000035864	-0.769042	4.19684e-05	7.47236	6.11402	7.95468	4.4998	5.12088	5.05582
Zfp935	ENSMUSG00000055228	-1.44562	4.20084e-05	6.97036	5.01347	4.35979	2.66634	2.70494	1.67191
4930481B07Rik	ENSMUSG00000085956	-1.20782	4.20748e-05	3.95611	4.35375	5.39919	1.93698	2.93574	2.03735
Prr5	ENSMUSG00000036106	-0.806706	4.21892e-05	19.2003	17.0157	25.0887	13.2373	14.338	12.8177
C130074G19Rik	ENSMUSG00000039349	1.32653	4.218e-05	2.3713	4.77896	1.96417	7.19485	8.97028	11.0967
1110004F10Rik	ENSMUSG00000030663	1.04163	4.24791e-05	4.40135	7.85966	6.27153	14.5698	14.1492	15.7462
Dcaf12	ENSMUSG00000028436	-0.86055	4.301e-05	102.474	104.458	136.233	85.3526	57.188	74.2497
Nrg4	ENSMUSG00000032311	-0.782539	4.31399e-05	25.3182	23.4218	23.3982	17.318	15.9699	15.6131
Taf6	ENSMUSG00000036980	-0.775021	4.32108e-05	12.9865	12.2916	16.1882	9.84192	9.22557	8.88171
Rpl27a	ENSMUSG00000046364	1.05957	4.37259e-05	6.72076	6.2655	5.13249	10.1882	19.6286	14.9489
5S_rRNA	ENSMUSG00000088737	-1.68803	4.39449e-05	49.5025	44.8792	34.0826	13.3112	23.9387	10.1825
Ift52	ENSMUSG00000017858	-1.07765	4.52301e-05	8.02346	8.1686	12.104	6.27727	3.40184	5.58047
Il1r2	ENSMUSG00000026073	-1.00501	4.53273e-05	15.5334	13.0454	18.7005	9.6528	6.68987	10.7099
Ube2j2	ENSMUSG00000023286	0.955729	4.57751e-05	8.25487	8.66141	8.11238	23.9977	15.7258	16.5503
Lmbrd2	ENSMUSG00000039704	-0.954103	4.58407e-05	3.53089	3.58037	4.22498	1.83255	2.72101	2.26852
Gm505	ENSMUSG00000031986	-1.07192	4.69339e-05	7.51499	7.28834	14.6879	5.4043	6.07826	4.46626
Pdx1	ENSMUSG00000029644	-1.03669	4.71548e-05	3.17471	2.28185	4.12827	1.87906	1.87486	1.60501
Nudt4	ENSMUSG00000020029	1.11583	4.73921e-05	2.43959	2.00776	4.87228	6.60671	9.11315	7.26813
Krtcap3	ENSMUSG00000029149	0.861936	4.77332e-05	10.5016	8.73617	10.3814	19.4947	20.2498	22.8164
Mrpl17	ENSMUSG00000030879	0.768866	4.76916e-05	9.12682	10.3153	9.76913	19.2355	19.6349	19.1565
Gm5065	ENSMUSG00000048398	-0.81256	4.80651e-05	131.022	173.837	144.69	102.16	98.9766	97.8007
Mettl11a	ENSMUSG00000026857	1.03804	4.98608e-05	5.2913	5.94929	4.81957	10.9182	17.8268	10.1534
Rpl15	ENSMUSG00000012405	0.786754	5.00692e-05	33.3702	34.6973	30.9784	58.1805	71.8514	70.5382
Gm12784	ENSMUSG00000086631	-1.08747	5.00342e-05	19.4046	21.89	18.9397	13.5101	10.7322	8.71787
Bcat1	ENSMUSG00000030268	-0.811185	5.10529e-05	3.99987	3.70266	4.17836	2.7981	2.68937	2.37167
Rnf167	ENSMUSG00000040746	-0.995301	5.13758e-05	6.83676	5.81036	9.02731	4.4007	3.06236	4.98478
Gm15484	ENSMUSG00000081865	-0.979845	5.14282e-05	18.8739	20.7692	18.5931	12.8903	10.1716	11.2754
AC167202.2	ENSMUSG00000096795	-1.28994	5.18384e-05	13.1372	17.9177	11.9932	9.0758	3.69961	7.7005
Tceanc	ENSMUSG00000051224	0.878106	5.22033e-05	3.50786	4.63253	3.92638	8.0885	9.66644	8.19403
Pcbp3	ENSMUSG00000001120	-1.00884	5.28098e-05	6.40316	5.98844	11.1293	4.75296	3.73961	4.78443
A030009H04Rik	ENSMUSG00000043419	0.825752	5.49108e-05	6.06041	5.99932	6.89731	13.1361	12.9884	12.826
2310033E01Rik	ENSMUSG00000011632	0.902026	5.52664e-05	45.9367	44.8252	39.0185	74.1451	117.863	94.0699
Slc35a5	ENSMUSG00000022664	-0.75395	5.56262e-05	10.5575	10.8848	12.9143	7.50287	7.45373	8.63613
Exoc6	ENSMUSG00000053799	-0.792191	5.6079e-05	11.3776	11.8406	14.2305	8.60023	7.79907	8.58412
Atp6v0b	ENSMUSG00000033379	0.817287	5.64311e-05	12.9665	14.5314	12.4444	26.5504	28.9352	26.9208
Btbd10	ENSMUSG00000038187	-0.938172	5.65721e-05	64.5364	59.2051	76.2637	52.1362	29.8131	37.7564
1700054N08Rik	ENSMUSG00000031971	0.959044	5.71152e-05	4.26064	5.68418	5.54289	12.1033	14.0154	8.90093
Rbm18	ENSMUSG00000026889	-0.845026	5.7845e-05	131.101	131.876	124	96.5387	68.8929	85.1862
Gm20548	ENSMUSG00000092354	-0.933047	5.88891e-05	20.4746	16.3746	29.7336	10.2456	14.916	14.9751
AC147549.1	ENSMUSG00000075359	-1.36164	5.90165e-05	3.60899	4.25351	8.33768	3.18838	1.40255	2.46091
Hbs1l	ENSMUSG00000019977	-0.930662	5.9679e-05	16.5997	15.997	20.0254	12.5425	7.48542	11.6941
Hilpda	ENSMUSG00000043421	1.0975	6.12325e-05	4.10133	3.93937	5.82435	8.09663	13.1403	13.1897
Rdh12	ENSMUSG00000021123	0.793301	6.14413e-05	14.346	15.6143	15.6833	29.4941	27.1315	35.4044
Lbx1	ENSMUSG00000025216	-1.57826	6.16641e-05	2.35017	2.32057	5.34637	0.702926	2.21224	0.947291
Stmn1	ENSMUSG00000028832	0.869423	6.17972e-05	19.4357	18.4361	16.9232	31.0523	48.0313	38.8002
Rps19bp1	ENSMUSG00000051518	0.932551	6.29534e-05	19.7368	22.5625	17.9904	36.8718	55.7695	42.9918
Gm12178	ENSMUSG00000081952	1.16231	6.36438e-05	8.72351	8.15986	9.47065	22.607	21.7624	23.952
Gmps	ENSMUSG00000027823	-0.785856	6.61334e-05	27.4106	24.2045	26.3863	19.3051	15.1877	18.0453
Ppia	ENSMUSG00000071866	1.13772	6.7286e-05	22.3719	32.6232	15.8384	44.815	79.2641	62.6155
Zdhhc14	ENSMUSG00000034265	0.879624	6.9143e-05	5.08288	5.20633	5.20235	12.0098	9.24292	11.823
Trpa1	ENSMUSG00000032769	0.864484	7.01997e-05	3.73017	5.05326	4.46663	9.10774	8.60696	10.3858
Pecam1	ENSMUSG00000020717	-1.07715	7.04515e-05	3.55897	4.86584	8.19711	3.49652	2.66355	2.74831
Thada	ENSMUSG00000024251	-0.822004	7.04404e-05	4.28604	3.98212	5.30752	2.5694	3.63535	2.70981
Cyp19a1	ENSMUSG00000032274	-0.908986	7.17579e-05	6.12342	6.39584	8.0973	3.51099	4.26445	4.94803
Baiap2l1	ENSMUSG00000038859	-0.82628	7.35187e-05	151.643	147.27	177.824	121.367	81.2891	107.066
Bmpr2	ENSMUSG00000067336	-0.844979	7.37199e-05	6.15045	7.67784	9.01924	4.28899	5.71149	4.7529
Cox6c	ENSMUSG00000014313	1.08701	7.38443e-05	20.6375	23.2134	15.3168	30.6699	67.3373	52.0578
Cnot7	ENSMUSG00000031601	-0.775102	7.41863e-05	66.5284	53.6082	89.3646	42.8267	45.1213	52.7207
Ide	ENSMUSG00000056999	-0.940724	7.44538e-05	12.7008	16.1116	18.6659	12.2039	7.38869	8.73458
Gm11818	ENSMUSG00000055963	-0.869382	7.51547e-05	31.5496	30.6407	30.8855	20.3747	15.7726	23.0879
Mtap9	ENSMUSG00000033900	0.793408	7.531e-05	3.61559	2.93298	3.5556	6.06902	7.40231	6.92697
1300002K09Rik	ENSMUSG00000028327	-0.957043	7.61673e-05	4.13386	4.12599	4.58557	3.27287	1.89713	2.44863
Plk1	ENSMUSG00000030867	-0.954278	7.62626e-05	105.162	100.007	138.609	83.8945	45.6981	73.24
Magea7-ps	ENSMUSG00000083333	-1.10506	7.79493e-05	11.5664	8.28736	15.0116	7.48754	5.57662	5.42933
Spats2	ENSMUSG00000051934	-0.881257	7.80974e-05	114.542	117.805	142.472	98.8359	60.1751	74.6369
2210013O21Rik	ENSMUSG00000086316	1.15586	7.84608e-05	4.25587	4.09993	3.02621	8.00806	9.33438	12.4941
Upp1	ENSMUSG00000020407	-0.927305	7.86577e-05	156.797	136.036	102.884	79.0303	73.3775	93.2312
Rev1	ENSMUSG00000026082	-0.787253	8.05681e-05	7.25473	7.09511	9.35853	5.54644	5.51594	4.78536
Fam69b	ENSMUSG00000036186	0.980322	8.07591e-05	3.46031	3.01546	3.59973	7.96149	9.28156	5.85256
Tceb3	ENSMUSG00000028668	1.06338	8.09e-05	2.02365	4.06866	2.97494	8.27001	6.33736	7.43328
Musk	ENSMUSG00000057280	-0.783747	8.16689e-05	18.9144	20.632	28.6622	15.6471	13.3998	16.3972
Efha1	ENSMUSG00000021973	-0.799668	8.17413e-05	13.6194	15.0481	20.9958	9.64157	12.1813	11.0834
Dnajc3	ENSMUSG00000022136	-0.752433	8.22967e-05	107.911	94.4044	96.2819	60.0472	79.6908	68.191
Rnf26	ENSMUSG00000053128	-0.787267	8.23578e-05	13.1475	15.4411	19.4406	11.6792	9.62219	10.6716
Tmsb10	ENSMUSG00000079523	0.91529	8.24872e-05	160.343	175.108	181.611	252.942	523.475	368.975
Nrp1	ENSMUSG00000025810	-0.802844	8.30893e-05	6.23108	7.31445	8.8671	4.03779	5.80258	5.0712
Gm10184	ENSMUSG00000066878	-1.09196	8.32767e-05	4.98422	4.86057	5.58166	3.45433	2.12125	2.74714
Phf23	ENSMUSG00000018572	0.951673	8.36207e-05	3.74855	3.38436	4.54451	6.50529	11.7489	8.06735
Slc30a5	ENSMUSG00000021629	-0.971915	8.38823e-05	17.4698	17.5432	28.0093	15.5928	9.14187	11.7328
Cd209g	ENSMUSG00000079168	-1.09031	8.39703e-05	7.18178	6.46864	7.97925	4.40443	4.02045	3.31656
Stard7	ENSMUSG00000027367	-0.713801	8.41901e-05	37.4044	41.0485	46.3883	31.771	27.7239	28.4993
Abcb8	ENSMUSG00000028973	-1.04505	8.73865e-05	4.75845	4.24867	8.13369	3.75749	2.31447	3.3237
Rps20	ENSMUSG00000028234	1.10982	8.79288e-05	8.73573	11.0548	10.7099	12.8396	31.8116	32.8357
Pdcd6	ENSMUSG00000021576	0.772877	8.79922e-05	48.7079	38.0285	43.7489	74.0357	96.2174	90.5749
Pcbp2	ENSMUSG00000056851	1.38909	8.80732e-05	6.40489	4.99322	5.18625	6.5885	28.9786	16.1964
Piga	ENSMUSG00000031381	-0.820937	8.84072e-05	6.10312	5.99613	8.88239	5.01951	4.05295	4.52537
Zfp592	ENSMUSG00000005621	-0.768055	8.87082e-05	19.4566	23.3088	33.2249	17.0594	16.7006	17.3483
Pard3	ENSMUSG00000025812	-0.793292	8.88701e-05	8.78863	8.54321	14.6626	6.57692	7.08862	7.43496
Cnn1	ENSMUSG00000001349	-1.09708	8.89658e-05	2.98134	2.97208	4.54602	1.47175	2.09537	2.10433
Dnajc5g	ENSMUSG00000053856	0.909885	8.9015e-05	5.39389	5.40336	5.70245	9.8597	14.2855	12.0929
Wdr74	ENSMUSG00000042729	1.08319	8.91299e-05	4.84294	4.12063	7.16837	13.3534	9.7144	15.9974
Elp2	ENSMUSG00000024271	-0.818467	8.94389e-05	142.884	134.072	175.123	116.114	78.1622	100.259
2610002D18Rik	ENSMUSG00000078521	0.734335	9.09283e-05	50.9091	63.0709	72.4474	103.357	134.261	122.145
Dmtf1	ENSMUSG00000042508	-0.828726	9.17049e-05	9.59478	11.158	16.7548	8.08392	7.68797	8.38155
Ppp4r2	ENSMUSG00000052144	0.906766	9.2013e-05	12.8951	11.8666	11.9536	18.351	34.7506	27.9854
Styx	ENSMUSG00000053205	1.69448	9.26586e-05	1.83594	5.19098	4.04789	18.4757	5.63492	17.0466
Actr6	ENSMUSG00000019948	0.942445	9.50491e-05	5.99691	8.26527	7.30674	13.206	15.143	20.0787
Prelp	ENSMUSG00000041577	-0.833643	9.52675e-05	5.5554	5.95907	7.95697	3.78096	4.91235	3.94518
Wls	ENSMUSG00000028173	1.13017	9.55434e-05	3.52667	5.7976	3.67857	12.2293	7.56811	13.487
Foxn3	ENSMUSG00000033713	-0.731761	9.57645e-05	11.5833	13.6451	15.9654	8.79285	10.6824	9.27309
Ncapg	ENSMUSG00000015880	-0.759592	9.61278e-05	87.2378	87.7118	94.8838	67.2491	51.3626	66.0532
Gm7073	ENSMUSG00000079583	-1.26813	9.63741e-05	13.8449	8.09602	14.3661	4.14414	9.56556	3.91077
Serpinb3a	ENSMUSG00000044594	-0.9622	9.65651e-05	8.56259	7.57176	11.8881	4.15361	6.0778	6.39845
St3gal6	ENSMUSG00000022747	-0.945468	9.73601e-05	3.0438	2.87877	3.32217	1.45093	1.70735	2.43048
Mro	ENSMUSG00000064036	-0.800133	9.80192e-05	7.98186	8.05213	7.57576	4.62085	5.62847	5.63587
Bcdin3d	ENSMUSG00000037525	0.994714	9.81604e-05	3.77493	3.80387	3.87056	8.61166	9.70834	8.24672
Dnajc5b	ENSMUSG00000027606	-1.14169	9.85576e-05	6.47854	10.2565	8.13668	3.11417	4.71894	5.41374
Ap1g1	ENSMUSG00000031731	-1.04014	9.91122e-05	2.6793	3.36689	4.97963	2.55662	1.80941	1.72955
Snx7	ENSMUSG00000028007	0.900357	9.95924e-05	3.40973	3.83374	4.37204	6.89778	9.80362	8.54793
Mtmr7	ENSMUSG00000039431	-0.971393	9.95411e-05	46.105	56.857	64.5162	43.4147	22.5442	31.8402
Gm4981	ENSMUSG00000075045	-0.943928	9.94794e-05	12.4003	8.77646	12.3222	5.01597	7.7783	7.51891
Wtap	ENSMUSG00000060475	1.22023	9.99463e-05	26.4658	21.7137	19.4901	27.502	92.0446	68.6486
Gm13103	ENSMUSG00000029451	-0.916387	0.000100408	1090.96	1021.7	804.777	700.797	483.89	626.862
Gbp7	ENSMUSG00000040253	1.0804	0.000101124	3.07401	6.42633	3.62769	9.95526	12.8293	10.0172
Dhps	ENSMUSG00000060038	1.03183	0.000101715	4.83686	4.52935	3.21258	11.5517	9.27057	9.34069
Znrd1	ENSMUSG00000036315	0.973482	0.000102856	37.1653	28.989	26.2816	50.2557	88.3017	76.3452
Gramd1c	ENSMUSG00000036292	-0.747892	0.000103697	16.2142	16.6201	20.2016	10.945	11.3582	14.2757
Rpe	ENSMUSG00000026005	-0.737576	0.000105195	51.0376	55.8517	55.5708	38.9388	33.493	40.8276
Otoa	ENSMUSG00000034990	-0.975409	0.000106928	5.45583	4.18564	6.37665	2.64393	2.56029	4.19813
Usp9x	ENSMUSG00000031010	-0.692764	0.00010726	22.7289	27.186	28.7401	17.3882	21.2723	17.9353
Ythdf3	ENSMUSG00000047213	-0.785228	0.00010764	30.075	26.6515	47.8975	22.09	24.41	22.8906
C87436	ENSMUSG00000046679	-0.753118	0.000109801	37.7382	37.2847	38.174	22.3435	32.0214	24.2991
Gm13491	ENSMUSG00000083472	-3.84617	0.000111634	2.62501	3.90632	5.91076	0.231723	0	0.731188
Rbm3	ENSMUSG00000031167	0.808826	0.000111914	21.8552	16.3875	16.8282	33.0577	39.6754	40.586
Fam118b	ENSMUSG00000050471	0.846638	0.000112688	16.7315	20.0961	16.8858	42.2364	30.4223	39.8665
Gm13181	ENSMUSG00000081070	-1.25928	0.00011264	4.87295	3.72117	4.92678	2.19042	2.32078	2.03602
Aurkc	ENSMUSG00000070837	-0.838218	0.00011377	46.6345	43.9625	72.8947	31.5355	31.8172	41.3864
Rhot1	ENSMUSG00000017686	-1.06879	0.000113879	73.0939	85.5246	91.9787	67.8742	29.3456	39.5116
D030018L15Rik	ENSMUSG00000078925	-0.943946	0.000114158	22.1416	30.0878	30.4703	21.7516	12.7209	14.9376
AC165327.1	ENSMUSG00000094058	-2.8771	0.000115818	4.40913	8.23144	9.13834	1.91069	0.763594	0.6699
Cdk5rap1	ENSMUSG00000027487	-0.748533	0.000116341	10.9978	13.277	13.7696	8.91194	8.80257	8.55644
AK157302	ENSMUSG00000078139	-1.40845	0.000117629	4.55996	6.32983	2.94796	2.51896	1.28946	2.32202
Xrcc3	ENSMUSG00000021287	-0.904992	0.000118474	12.0135	11.2161	17.7417	9.96028	6.62369	8.35194
4632434I11Rik	ENSMUSG00000030641	-0.849754	0.000118721	43.1431	45.118	58.5329	38.6988	24.6216	29.9637
Aldh6a1	ENSMUSG00000021238	-0.871704	0.000120674	19.3928	22.2442	20.5859	16.0593	10.6141	12.7414
Fkbp1a	ENSMUSG00000032966	0.742079	0.000121531	33.5335	35.8118	31.5415	63.6036	62.6467	71.2503
Lrrc8b	ENSMUSG00000070639	-0.994311	0.000121527	12.6903	13.6788	13.4454	10.638	6.27365	6.149
Use1	ENSMUSG00000002395	0.818456	0.000122425	8.1516	6.97274	9.69419	13.7435	17.159	19.8375
Copb1	ENSMUSG00000030754	-0.772067	0.000124177	111.114	107.352	118.72	89.0496	64.342	75.0209
2210403K04Rik	ENSMUSG00000085148	0.818578	0.000124357	16.0311	12.6278	12.9048	25.8689	28.3341	31.6449
Egfr	ENSMUSG00000020122	-0.729917	0.000126387	7.57071	6.93257	7.64971	4.91372	4.78443	5.84598
Prpf39	ENSMUSG00000035597	-0.955707	0.000126586	4.096	3.85188	5.57589	2.19007	2.2697	3.57896
Nfe2l2	ENSMUSG00000015839	1.03689	0.000126672	6.28361	8.0771	7.10493	22.1922	10.9213	17.7744
Gm16515	ENSMUSG00000018931	-0.920996	0.000126976	53.1615	61.343	93.7439	52.788	32.2978	39.6768
Ddx11	ENSMUSG00000035842	-0.799668	0.000128352	12.6379	12.6705	19.6408	10.9723	9.42567	9.11122
Gm10241	ENSMUSG00000084838	-1.28868	0.000129162	96.8826	94.0149	105.563	75.7108	43.2184	20.1678
Gata4	ENSMUSG00000021944	0.892717	0.000129799	4.17853	3.46439	4.61053	10.7124	8.09402	7.37962
Gk5	ENSMUSG00000041440	-0.831044	0.000129794	4.22666	5.67087	4.82858	3.09759	3.19709	3.37142
Oog3	ENSMUSG00000050810	-0.937273	0.000130482	1629.64	1639.84	1343.32	1098.94	659.734	1053.98
Nudcd3	ENSMUSG00000053838	-0.791589	0.000130507	8.2723	10.2689	12.4822	7.11702	5.87948	7.61805
Anapc5	ENSMUSG00000029472	-1.01961	0.000131081	34.1712	40.3023	47.1849	29.861	13.8172	24.9725
Anxa5	ENSMUSG00000027712	-0.963624	0.000131985	9.02727	8.24253	11.3821	3.99162	7.39248	5.73447
Spop	ENSMUSG00000057522	-0.749392	0.000132385	18.2909	19.3341	27.1335	14.6695	13.4543	16.1186
Copz1	ENSMUSG00000060992	-0.870022	0.000133123	185.133	175.31	184.205	139.905	84.3376	120.627
Fbxl17	ENSMUSG00000023965	-0.811913	0.000133299	3.5226	3.36672	4.75494	2.32561	2.52832	2.79852
Cd300c	ENSMUSG00000058728	1.00314	0.000133631	9.33199	5.74638	7.77117	13.4475	20.9655	19.1459
Fbxo18	ENSMUSG00000058594	-0.857006	0.00013446	25.1521	23.989	40.0551	21.5477	14.9593	19.5065
Gm10139	ENSMUSG00000063905	-5.01611	0.000135289	37.2772	42.9466	1.35383	1.2738	1.14539	0.6699
2700094K13Rik	ENSMUSG00000076437	1.13932	0.000135911	2.6072	3.49183	5.15614	8.66698	8.23443	11.5814
Reep4	ENSMUSG00000033589	0.865898	0.000136353	13.9303	16.7306	18.0429	40.8738	27.0073	34.3727
Ccdc122	ENSMUSG00000034795	0.933077	0.000136878	20.5108	19.5467	17.29	30.6977	59.1697	39.6463
Slc43a3	ENSMUSG00000027074	-0.794548	0.000138752	16.076	14.5046	19.5254	12.3694	8.99455	11.8556
Adam17	ENSMUSG00000052593	-0.756199	0.000139211	24.1535	24.7054	39.8516	19.6461	19.0003	21.3846
Gm15687	ENSMUSG00000086643	-1.95297	0.00014156	9.9373	6.37015	9.46674	1.01217	3.88326	2.98093
Cdc37l1	ENSMUSG00000024780	-0.701984	0.000143565	30.5811	30.0524	41.8493	24.8368	23.4225	24.2122
Eps8	ENSMUSG00000015766	-0.76523	0.000144164	18.2507	16.1567	22.3082	9.94838	15.6525	13.1723
Adora2b	ENSMUSG00000018500	1.1041	0.000145755	6.79846	7.43012	5.52098	22.4312	11.2882	15.6462
Zfp131	ENSMUSG00000094870	0.695387	0.000146666	19.0854	17.4598	19.2858	32.0657	39.2533	34.1567
Gm10259	ENSMUSG00000069083	-1.0505	0.000147914	20.489	16.8242	17.3599	13.885	6.70554	9.92167
Nmu	ENSMUSG00000029236	-1.14831	0.00014811	8.27801	7.39118	7.89856	3.3541	3.78477	5.25726
1110018G07Rik	ENSMUSG00000042350	-0.976844	0.000148728	3.61761	4.34387	6.52113	3.58587	2.32243	2.44496
Bbs4	ENSMUSG00000025235	-0.754342	0.000151589	129.102	114.814	140.911	98.7127	72.8382	91.9082
2810428I15Rik	ENSMUSG00000058833	0.956924	0.00015239	3.95	3.42607	4.3836	6.57522	11.0723	8.9907
Cttnbp2nl	ENSMUSG00000062127	-0.750743	0.000153092	22.893	20.061	31.9824	14.5285	20.1085	16.7133
Cyb561d2	ENSMUSG00000037190	-0.829649	0.000156107	24.9628	21.9794	28.3535	18.121	12.7497	17.935
Tacc3	ENSMUSG00000037313	-1.01673	0.000156507	494.617	510.118	492.836	392.654	174.498	287.205
Ccne1	ENSMUSG00000002068	1.03329	0.000156862	3.19279	4.41405	4.50051	11.701	6.42572	10.3709
Zfp473	ENSMUSG00000048012	-1.21121	0.000156838	2.9299	5.29301	4.94796	3.23929	1.2295	2.02602
Chst4	ENSMUSG00000035930	-1.21422	0.000158787	3.66699	2.60096	3.12531	1.96037	1.33839	1.37463
Ap3m1	ENSMUSG00000021824	-0.763723	0.000159259	23.9384	27.8383	27.8862	20.5011	15.319	18.5179
Dap3	ENSMUSG00000068921	-0.748494	0.000159275	73.9577	66.8353	64.9374	51.5123	43.1994	48.1667
Rbpms2	ENSMUSG00000032387	-0.633841	0.000163365	190.446	200.298	242.053	146.156	159.876	166.301
Rps25	ENSMUSG00000009927	1.10975	0.000164887	53.2881	47.8481	35.5053	65.856	168.715	117.907
Usp46	ENSMUSG00000054814	-0.807118	0.000167397	142.076	168.477	197.582	134.528	88.8865	110.029
Bbs9	ENSMUSG00000035919	-0.749182	0.000168261	6.38978	7.59718	6.99928	4.77995	4.75824	5.01845
Isyna1	ENSMUSG00000019139	1.03505	0.000170225	4.2932	4.66659	6.55678	16.461	9.56551	10.2012
Sac3d1	ENSMUSG00000024790	0.99548	0.000170471	5.38757	5.65667	4.04375	12.6031	12.2592	10.4215
Arcn1	ENSMUSG00000032096	-0.951506	0.000171626	78.8615	89.4547	104.27	73.3941	36.1956	51.7408
Bmp2k	ENSMUSG00000034663	-0.755913	0.000174123	8.99612	7.42615	7.88972	5.61244	6.14378	5.06572
Slc15a5	ENSMUSG00000044378	-0.692154	0.000174572	33.4275	31.7688	33.3613	20.6674	25.8781	24.7617
Gm15668	ENSMUSG00000086204	-0.785808	0.000175112	34.2709	33.849	49.0838	23.6935	29.7548	25.0056
Fbxo38	ENSMUSG00000042211	-0.696623	0.000177153	13.699	14.4071	19.8504	11.1441	11.4119	11.4997
Ubac2	ENSMUSG00000041765	-0.801257	0.00017739	103.274	92.8928	118.118	84.5529	56.1598	66.7737
1200014J11Rik	ENSMUSG00000020783	0.683249	0.000178019	4.22703	4.30047	5.34679	8.12808	8.44564	9.20363
BC057079	ENSMUSG00000038368	-0.897711	0.000179713	3.45406	3.32209	3.69433	2.76342	2.1241	1.60522
Ddx20	ENSMUSG00000027905	1.0415	0.000181105	3.01174	2.91072	3.8845	9.74191	4.69716	8.64263
Psg17	ENSMUSG00000004540	-0.959325	0.000184199	7.05002	7.60616	10.0319	6.06782	3.69961	4.74576
6430710C18Rik	ENSMUSG00000085427	-1.08142	0.000184623	11.9873	9.89428	8.89814	3.21451	6.96014	7.09017
Gm371	ENSMUSG00000087522	-1.171	0.000185765	4.78967	5.35798	6.08978	3.67406	2.20246	2.39227
Kifc3	ENSMUSG00000031788	1.04966	0.000185997	3.08238	2.45903	5.7291	6.72353	12.0742	7.8797
Klk15	ENSMUSG00000055193	-1.11579	0.000187385	6.3614	8.07986	9.83517	4.1286	4.94989	3.8933
Oca2	ENSMUSG00000030450	0.879444	0.000187559	7.30421	7.58805	7.08837	11.0972	20.9051	15.6498
Tmem9b	ENSMUSG00000031021	0.782635	0.000188689	5.99142	7.42824	7.74766	14.3345	14.2184	13.6754
Rnf170	ENSMUSG00000013878	-0.817417	0.000189443	13.2534	14.8862	19.4953	10.5079	8.05712	12.4752
Ggta1	ENSMUSG00000035778	-0.744234	0.000191204	30.6976	27.7338	45.9298	21.7981	22.6544	26.9658
Zufsp	ENSMUSG00000039531	-0.74525	0.000191561	45.8686	48.9799	56.1869	35.8886	28.5287	39.7107
Prom1	ENSMUSG00000029086	-0.915419	0.000193254	3.68733	5.06717	4.76642	2.20616	2.63057	3.52509
Nup93	ENSMUSG00000032939	-0.947925	0.000194074	46.305	47.5449	65.0254	41.9276	20.9092	31.0231
Hsf5	ENSMUSG00000070345	0.693196	0.000194777	13.5172	15.2188	17.9141	24.3986	31.1049	32.0544
Alkbh3	ENSMUSG00000040174	0.869242	0.000195003	3.84043	3.23527	3.05961	7.48129	7.41948	6.72667
Tbpl2	ENSMUSG00000061809	0.914857	0.000196268	8.15146	11.2723	8.14212	22.5875	19.6951	18.483
Orc5	ENSMUSG00000029012	-1.01416	0.000198102	932	927.733	737.804	694.014	335.727	466.767
Mms19	ENSMUSG00000025159	-0.906712	0.000198736	5.69263	6.59879	8.36329	5.29124	2.96504	4.33354
Tmem70	ENSMUSG00000025940	0.774838	0.000198702	75.8103	81.3744	75.6206	165.728	125.839	172.144
Wbp5	ENSMUSG00000042712	1.37086	0.000198879	1.52022	4.30812	5.13463	7.82427	9.19185	15.6309
Opn3	ENSMUSG00000026525	0.883994	0.000200536	5.76855	5.34251	6.44413	15.0868	10.6821	11.5571
Gm11413	ENSMUSG00000086321	-0.780513	0.000201499	16.9361	18.5566	19.6486	10.3244	12.8251	14.2701
Rab8a	ENSMUSG00000003037	-0.68104	0.000203735	27.531	25.5497	27.404	20.0801	20.1807	18.182
Kat8	ENSMUSG00000030801	-0.816605	0.000205424	95.9499	91.9735	112.772	76.8876	48.6853	70.931
2900056M20Rik	ENSMUSG00000087403	0.989487	0.000207335	2.95064	3.62788	3.145	6.45618	8.33945	7.80124
Pla2g4c	ENSMUSG00000033847	-0.802025	0.000217348	439.586	547.655	586.593	423.721	279.113	336.306
Mrps15	ENSMUSG00000028861	0.780017	0.000219541	12.1861	10.736	10.3924	20.7141	24.5647	21.7197
Tbc1d1	ENSMUSG00000029174	-0.713253	0.000221022	9.6765	10.6284	15.1337	7.5352	9.29018	8.06202
1810048J11Rik	ENSMUSG00000034501	-0.739422	0.000221352	6.60607	5.98144	8.18385	4.15187	5.14027	5.11859
Litaf	ENSMUSG00000022500	-0.659473	0.000221585	25.4762	27.426	30.0553	18.715	21.573	20.7903
Ccdc56	ENSMUSG00000017188	1.0637	0.000221986	5.02847	9.3249	5.61778	15.7956	16.8745	16.4201
Dcp1a	ENSMUSG00000021962	-0.740914	0.000222821	120.864	115.761	170.774	108.173	83.4924	87.2405
Dpys	ENSMUSG00000022304	-0.944212	0.000222611	11.2319	8.80024	7.29404	5.59062	6.5094	4.65524
Bmp15	ENSMUSG00000023279	-0.817918	0.000223755	1974.81	2577.6	1963.7	1629.59	1223.48	1464.72
Rp9	ENSMUSG00000032239	0.806601	0.000223683	41.5933	32.2607	44.6995	63.5624	104.677	73.4262
Slc39a10	ENSMUSG00000025986	-0.680282	0.000224505	59.3516	65.615	79.1949	41.6338	58.7246	47.5589
C230081A13Rik	ENSMUSG00000074305	-0.658256	0.00022469	17.1901	17.6901	21.5434	11.9655	16.023	13.5351
Trav21-dv12	ENSMUSG00000076863	-2.33122	0.00022601	3.55248	4.47797	4.41129	0.664083	1.19428	1.04774
4732418C07Rik	ENSMUSG00000034210	-0.735292	0.000228279	14.1162	13.5741	19.4991	12.4168	10.373	9.70787
Lrig2	ENSMUSG00000032913	-0.840249	0.000231709	6.62189	8.64927	11.9073	6.65465	4.8752	5.78322
Gorasp2	ENSMUSG00000014959	-0.827112	0.000233588	51.8074	51.9268	65.835	44.155	26.6662	38.8568
Tcte2	ENSMUSG00000038347	-0.683636	0.000236038	12.6994	13.2557	14.4673	8.84292	11.5615	8.92853
Mettl6	ENSMUSG00000021891	-0.733476	0.000237977	15.2503	15.8273	20.5275	11.1771	10.908	13.7313
Mboat2	ENSMUSG00000020646	-0.91065	0.000238729	26.3453	30.665	32.057	24.3317	13.1646	16.9867
Med1	ENSMUSG00000018160	-0.747569	0.000241495	6.60909	7.23648	9.12477	5.74846	4.4231	5.55555
Elf3	ENSMUSG00000003051	0.68838	0.0002418	14.2224	14.1064	15.6844	24.8586	27.9103	29.7551
Pdcd10	ENSMUSG00000027835	0.985159	0.000242831	2.30883	3.64403	3.80065	6.94813	5.75346	9.60778
Strn	ENSMUSG00000024077	-0.653529	0.000244686	123.806	109.596	119.431	85.8933	93.6414	82.0673
Yrdc	ENSMUSG00000028889	1.17265	0.000247664	3.77136	5.2518	2.8047	14.349	8.73354	8.15343
Fam46c	ENSMUSG00000044468	-0.652769	0.000249828	141.165	133.52	161.801	107.606	96.5657	117.202
Dpf3	ENSMUSG00000021221	-0.829881	0.000250303	15.1684	12.008	22.2327	8.24878	11.1722	12.5127
Wdr19	ENSMUSG00000037890	-0.89677	0.000250936	3.17569	3.28025	5.02128	2.60958	1.95728	2.47162
BC067068	ENSMUSG00000036009	-0.977611	0.000252916	4.61536	4.05261	4.71536	3.09955	1.94307	2.79137
Gm12195	ENSMUSG00000085192	-2.52458	0.000253094	3.50747	3.39269	2.46807	0.116108	1.39205	0.488498
Nfkbiz	ENSMUSG00000035356	0.864674	0.000254693	4.8217	4.03684	7.38158	8.20403	12.8155	13.0122
Zfp260	ENSMUSG00000049421	-0.850795	0.000254759	4.20341	4.41785	5.0162	2.84659	2.3491	3.55142
2610002J02Rik	ENSMUSG00000073684	0.782124	0.000255019	8.17941	8.60226	8.89892	18.2141	18.3164	14.7874
Cdo1	ENSMUSG00000033022	0.804632	0.000258303	261.938	260.436	198.519	445.106	463.156	576.995
Cdc42se2	ENSMUSG00000052298	-1.00053	0.000260418	432.838	496.195	550.401	397.218	166.99	282.377
Chchd10	ENSMUSG00000049422	1.1931	0.000262279	6.86149	5.99606	6.65669	12.1204	28.9239	11.5285
Zdhhc13	ENSMUSG00000030471	-0.691323	0.000262824	49.1454	46.8261	53.6255	39.4515	32.3998	35.3878
Txndc11	ENSMUSG00000022498	-0.890698	0.000264473	5.74867	5.66618	9.21695	5.36227	3.28838	3.9805
Pias2	ENSMUSG00000025423	-0.829683	0.00026502	7.35504	7.20915	11.4623	5.96367	4.42218	6.32539
Lrrc51	ENSMUSG00000064307	-1.32094	0.000265087	3.73865	2.9335	4.20918	1.03509	2.26617	1.79876
Josd1	ENSMUSG00000022426	-0.738038	0.000266537	9.7138	11.5762	14.5287	8.7763	7.96374	7.96537
Prune	ENSMUSG00000015711	-0.827331	0.000267068	33.0206	43.252	48.6941	31.4718	20.3188	29.0973
Ndufc1	ENSMUSG00000037152	1.04009	0.000267649	5.2937	5.8774	4.70317	8.00914	17.1439	13.5017
Sorcs2	ENSMUSG00000029093	-0.811248	0.000269008	4.71843	4.56055	3.89874	3.01874	2.59577	3.17516
C87499	ENSMUSG00000038330	-0.896131	0.000269086	355.502	379.998	346.617	278.121	151.184	245.127
4930453N24Rik	ENSMUSG00000059920	-0.654821	0.000272813	17.8615	16.5035	17.8941	11.9841	13.8741	12.865
Mrps11	ENSMUSG00000030611	0.917189	0.000273163	7.38435	8.62195	6.36851	11.9339	20.7104	17.3781
5730507C01Rik	ENSMUSG00000073197	-0.985391	0.000274331	68.8706	70.8362	57.8762	54.2807	34.4441	27.3791
Trim61	ENSMUSG00000079042	-0.682995	0.000275526	1952.49	1703.75	1842.13	1388.07	1202.73	1395.09
Gm11381	ENSMUSG00000085770	-1.06173	0.000276753	26.1112	21.8568	25.3553	8.29788	18.0317	15.001
Gtf2a1l	ENSMUSG00000024154	0.830751	0.00027768	47.6537	62.4826	48.1647	112.672	88.4057	128.121
Mnd1	ENSMUSG00000033752	0.927745	0.000277803	25.6444	24.1575	21.985	36.7601	74.6994	50.0022
Hddc2	ENSMUSG00000000295	0.929729	0.000277993	2.79324	2.61609	3.67808	4.56247	8.96793	6.62702
Ogt	ENSMUSG00000034160	0.820742	0.000279914	5.22264	7.71358	8.82711	17.125	12.5462	14.417
Ubqln2	ENSMUSG00000050148	0.882771	0.000281064	3.00622	2.64714	3.8339	5.4356	8.88666	5.99445
Gltpd1	ENSMUSG00000029073	-1.01615	0.000282974	6.70491	6.68693	7.96892	5.14597	2.45822	4.50346
Ctnna1	ENSMUSG00000037815	-0.668877	0.000283776	28.3027	25.3534	37.8903	19.9088	23.9575	22.5512
Khsrp	ENSMUSG00000007670	1.06856	0.00028506	5.11917	3.6658	4.45313	6.20976	16.7554	9.81882
Kcnmb2	ENSMUSG00000037610	0.866483	0.000286822	2.69522	2.32822	4.16309	5.90159	6.19895	7.10462
Gm8783	ENSMUSG00000094388	-1.06791	0.000289466	33.2205	28.2547	51.6672	22.9503	12.257	26.0048
Uhrf1	ENSMUSG00000001228	0.65208	0.000292985	67.5119	63.9291	91.5637	116.747	151.898	136.178
Dhrs1	ENSMUSG00000002332	-0.783362	0.00029602	24.0145	24.6791	22.773	17.54	13.1521	17.6602
Lass6	ENSMUSG00000027035	-0.64647	0.000295907	29.2139	27.6457	33.2883	21.8134	25.2008	19.8409
BC030307	ENSMUSG00000044937	-0.720567	0.000297757	16.3905	14.6082	15.0109	9.78686	10.3988	12.4514
Plag1	ENSMUSG00000003282	-0.816846	0.000298368	3.31928	2.47334	4.62355	2.07887	2.2924	2.40929
Prpf31	ENSMUSG00000008373	-0.920526	0.000300338	7.52335	6.25604	14.3334	5.91704	4.90945	5.93931
Cpsf4l	ENSMUSG00000018727	-0.742894	0.000299923	269.041	254.469	267.297	202.836	146.766	198.835
Nfxl1	ENSMUSG00000072889	-0.739403	0.000300272	39.4057	34.7735	59.1704	30.6537	34.5084	26.3269
Gm3608	ENSMUSG00000067017	-1.01678	0.000302171	4.00507	4.71091	6.98645	3.39152	1.9874	3.44701
Serpinc1	ENSMUSG00000026715	-0.868212	0.000307226	78.2973	112.156	84.4128	68.9205	45.6436	60.8612
AI481877	ENSMUSG00000038598	-0.686097	0.000307982	10.5285	9.36881	14.2363	7.42266	8.48136	8.54044
Rad21	ENSMUSG00000022314	0.944448	0.000309689	10.8024	9.64512	11.5463	13.4626	32.5168	26.3497
Mdm2	ENSMUSG00000020184	-0.710879	0.00031063	31.7158	32.3015	40.3421	28.6022	23.2691	21.521
Srsf6	ENSMUSG00000016921	0.672132	0.000321016	6.33945	6.96652	7.76258	12.3833	13.2811	13.2966
Il2ra	ENSMUSG00000026770	-0.878022	0.000322949	3.71588	4.23139	3.47871	2.0216	3.07778	2.2276
Rps6kb1	ENSMUSG00000020516	-0.664219	0.000326743	5.42287	5.34378	6.27694	4.05675	4.51687	3.90972
Ripk2	ENSMUSG00000041135	-0.720293	0.00032747	8.51906	8.21492	9.49531	5.58858	6.56119	6.36631
Psmg3	ENSMUSG00000029551	0.944654	0.000329081	11.6007	8.24253	9.10567	15.8367	25.3679	24.235
Slc41a2	ENSMUSG00000034591	-0.817293	0.000330782	5.16403	7.8601	9.27274	4.39792	4.60148	5.5788
Ano10	ENSMUSG00000037949	-1.08575	0.000331224	10.4171	14.3873	19.9304	10.2247	4.34579	9.29998
Fam187b	ENSMUSG00000046826	-0.709669	0.000332012	14.8649	13.9482	15.1848	9.16399	11.3042	10.9291
Rps3	ENSMUSG00000030744	0.844398	0.000338925	8.76076	8.09524	6.58417	12.3535	19.7187	17.7464
Zfp788	ENSMUSG00000074165	-0.76106	0.000340727	4.33311	5.4868	5.57474	3.24225	3.81218	3.51559
Tgif2	ENSMUSG00000062175	-0.712294	0.000341313	7.3784	6.82838	9.18621	5.66227	5.43776	5.3706
Tll1	ENSMUSG00000053626	-0.784533	0.000344426	4.99321	4.34652	7.45767	3.32607	3.89498	3.97495
Cbx5	ENSMUSG00000009575	-0.648355	0.000344817	7.27582	6.80215	8.20652	5.1093	5.44423	5.94642
Rpsa	ENSMUSG00000032518	0.789898	0.000345154	10.2758	10.9836	9.54755	16.6203	22.8032	23.1753
Il22	ENSMUSG00000074695	-1.35327	0.000345935	5.06345	2.48104	4.32768	1.37363	2.3527	1.70281
Shroom2	ENSMUSG00000045180	0.672524	0.000347526	5.85164	5.45127	5.84636	9.14191	11.3814	11.4074
Trav13-3	ENSMUSG00000082663	-1.00053	0.000348594	15.4461	19.2093	14.9057	9.09406	10.6404	9.33479
Hmgb3	ENSMUSG00000015217	0.673176	0.000349021	22.7348	25.0384	24.3266	42.7302	42.6092	48.6619
Esrrg	ENSMUSG00000026610	-0.958514	0.000350023	2.62773	2.41523	4.45632	1.3947	2.54503	1.6884
Prkag1	ENSMUSG00000067713	-0.777435	0.000351851	36.6979	35.5313	42.7181	31.1835	20.8457	25.1765
Wdr76	ENSMUSG00000027242	-0.703196	0.000353509	30.5259	43.9992	43.8133	24.8134	30.0394	29.642
Sohlh2	ENSMUSG00000027794	0.963726	0.00035784	6.37869	5.1258	6.63471	18.8427	10.605	11.1452
Rit1	ENSMUSG00000028057	-0.719049	0.000357847	10.6347	10.9169	14.124	6.77945	9.01769	9.33026
Entpd5	ENSMUSG00000021236	-0.727855	0.000358864	4.58535	3.8509	5.19438	3.15602	3.02706	3.32903
AC113291.1	ENSMUSG00000088986	1.58798	0.000360069	9.13892	13.4055	5.51202	34.7474	30.4674	33.8204
Gys1	ENSMUSG00000003865	-0.915934	0.000363499	6.06844	7.02849	10.5987	5.79911	3.36729	5.09496
Gm12226	ENSMUSG00000078151	-0.666669	0.000366123	95.3796	88.8642	113.572	67.0117	67.2251	82.907
Ubxn1	ENSMUSG00000071655	0.846004	0.000366562	32.4098	29.4534	28.7213	56.7493	85.9494	48.6421
AC147237.1	ENSMUSG00000096025	0.780874	0.000369637	55.7063	71.7426	58.3097	113.804	127.885	132.143
Zkscan17	ENSMUSG00000020472	-0.768155	0.000370439	11.5261	10.0504	15.5543	9.8002	7.55237	7.5901
Uqcrc1	ENSMUSG00000025651	0.9241	0.00037021	9.69112	11.833	9.68683	28.231	16.45	24.0872
Gm15767	ENSMUSG00000086021	-1.10764	0.000370798	18.7734	13.4998	15.1074	6.50655	7.08079	12.1081
Mkln1	ENSMUSG00000025609	-0.73022	0.000371575	21.2149	21.1106	21.7165	17.3456	12.316	15.0975
Wdr70	ENSMUSG00000039828	-0.753514	0.00037205	13.5745	13.5429	20.9334	9.89857	10.4715	12.3553
Ccdc53	ENSMUSG00000020056	0.894811	0.000372601	4.39948	4.24063	4.30589	8.06297	11.1431	8.9403
Bcas2	ENSMUSG00000005687	0.691461	0.00037989	8.89952	8.55949	9.41312	13.7564	19.4672	17.483
Gm20395	ENSMUSG00000092469	-0.759542	0.000380345	40.3304	36.8081	48.3979	22.0976	33.0221	31.1285
Ythdc2	ENSMUSG00000034653	0.738255	0.000382999	3.01415	2.95356	4.30924	5.38583	7.4004	7.02884
Exoc1	ENSMUSG00000036435	-0.861125	0.000384007	8.08312	8.72743	11.8053	7.48025	4.18472	6.31679
2700007P21Rik	ENSMUSG00000027122	0.663828	0.000387175	15.9067	15.5272	17.7779	31.3015	26.5426	32.4599
Pik3r4	ENSMUSG00000032571	-0.887112	0.000387437	17.1776	22.6175	31.2607	18.4972	10.7609	14.3895
Fibp	ENSMUSG00000024911	0.831264	0.000388438	5.41702	5.52765	6.86113	11.5497	11.4253	13.6724
Gm5581	ENSMUSG00000061969	-0.774792	0.000390583	16.1959	16.6577	16.9861	8.24878	13.521	12.4042
Tmem85	ENSMUSG00000027131	0.797582	0.000394422	12.3792	10.8785	11.3332	19.9806	23.0864	27.1682
Sephs2	ENSMUSG00000049091	-0.851839	0.000394455	68.7436	66.828	76.785	60.866	35.5021	38.9429
Clk3	ENSMUSG00000032316	-0.829587	0.000395056	18.7707	16.7352	23.5543	15.8736	9.73812	12.4244
C87198	ENSMUSG00000092515	-0.968618	0.000395394	10.0353	10.1901	11.3537	5.05466	8.8091	5.04252
8030462N17Rik	ENSMUSG00000047466	-0.916201	0.000396138	9.48517	8.25416	7.56894	3.66431	7.22019	4.99367
Ube4a	ENSMUSG00000059890	-0.76245	0.000398319	4.9293	5.43597	7.09126	4.64143	3.87868	3.29
Fbxo43	ENSMUSG00000048230	-0.64977	0.000399248	68.2871	64.2627	87.1513	53.8205	48.201	59.3489
Tekt4	ENSMUSG00000024175	-1.31481	0.00039952	3.08707	1.83757	4.30671	1.45734	1.74725	1.04683
Steap2	ENSMUSG00000015653	-0.692455	0.00040122	5.47567	5.19652	7.85537	4.0498	5.092	4.06624
Ssbp2	ENSMUSG00000003992	-0.801575	0.000402908	3.48693	3.19025	4.73275	2.66084	1.99282	2.84907
Ttpal	ENSMUSG00000017679	-0.847231	0.000403239	3.29406	3.48621	5.22257	3.05628	2.19416	2.35804
Rbbp8	ENSMUSG00000041238	-0.688698	0.000405651	18.097	18.5164	19.5914	14.786	13.8949	11.8048
Sytl2	ENSMUSG00000030616	-0.674119	0.000405861	9.34467	11.0223	12.5849	7.51808	7.45672	8.92305
Fbxw18	ENSMUSG00000074059	-0.842248	0.000407521	1761.33	1953.45	1318.01	1281.86	1074.86	946.098
Mapk9	ENSMUSG00000020366	-0.797752	0.000408081	5.80949	6.08922	8.88959	5.54662	4.1382	3.96815
Snrpd2	ENSMUSG00000040824	0.945095	0.000417271	59.8204	57.9044	49.6621	73.8205	169.342	139.22
Snrnp48	ENSMUSG00000021431	0.827759	0.000419027	14.3637	11.4302	11.7425	18.8882	29.9763	29.5456
Sipa1l1	ENSMUSG00000042700	-0.713212	0.000423512	10.6415	11.2904	11.5121	6.46638	9.92415	7.50093
Tmem116	ENSMUSG00000029452	-0.741645	0.000426484	6.44646	5.34589	6.26527	3.89588	4.47844	4.20518
Ncbp2	ENSMUSG00000022774	-0.698196	0.0004274	22.0048	20.4439	26.0882	14.978	14.7003	19.2081
Tubal3	ENSMUSG00000021216	-0.81234	0.000428211	13.9298	15.0674	21.1496	10.891	8.29012	13.5465
Xrcc5	ENSMUSG00000026187	-0.636153	0.000429028	97.1927	109.224	102.886	76.3433	77.8593	77.9901
Car8	ENSMUSG00000041261	0.655643	0.000434023	10.4558	10.449	10.5585	18.9063	20.2241	18.6654
Macrod2	ENSMUSG00000068205	-0.667855	0.000444082	22.8406	16.9562	21.0607	14.0258	15.2894	15.3137
Ptdss1	ENSMUSG00000021518	-0.821536	0.000447565	20.0381	21.6627	21.4162	17.208	10.3155	13.7671
Cmtm8	ENSMUSG00000041012	-0.941122	0.000452296	19.6478	13.0565	22.0299	7.16511	13.622	12.3812
Ston1	ENSMUSG00000033855	-0.696968	0.000453187	7.97457	6.48403	8.78192	5.20338	5.44422	5.95442
Atl1	ENSMUSG00000021066	-0.673317	0.000455145	72.239	66.4545	75.7237	58.0104	46.0811	51.626
Lpar1	ENSMUSG00000038668	0.881022	0.000467747	5.76909	7.61955	5.80246	17.0512	10.6554	13.421
Tex10	ENSMUSG00000028345	-0.756854	0.000474959	57.5301	61.5062	65.2065	52.3547	34.4315	39.0818
Cela1	ENSMUSG00000023031	-0.912578	0.000476546	9.69405	8.04519	8.81523	5.77626	5.91907	4.72544
Psme3	ENSMUSG00000078652	-0.833116	0.000477563	71.1683	63.4817	98.5603	65.5341	45.8052	37.9124
Gltscr2	ENSMUSG00000041560	0.847349	0.000479028	4.31968	3.93562	5.21072	8.68475	11.2101	8.21392
Rad18	ENSMUSG00000030254	-0.660499	0.00047988	12.0149	10.8017	14.1096	9.58314	8.30172	9.07173
Hps6	ENSMUSG00000074811	-0.990205	0.000482053	6.1525	4.69888	11.7427	4.86781	4.23786	3.71787
Mipep	ENSMUSG00000021993	-0.804245	0.000485153	94.2986	80.6563	98.2426	77.6145	46.6221	55.9416
Fam103a1	ENSMUSG00000038646	0.668637	0.000485658	99.1318	99.479	95.9727	149.446	205.274	194.661
Rnf19b	ENSMUSG00000028793	0.930152	0.000487833	6.4437	5.05019	4.99766	8.38058	17.2311	11.547
Zkscan6	ENSMUSG00000018347	-0.765881	0.000490558	55.4753	50.0226	64.711	45.1302	28.9126	41.067
Gm17353	ENSMUSG00000091347	-3.57454	0.00049268	49.7265	77.2787	4.76627	4.48451	4.35249	4.71688
1810010H24Rik	ENSMUSG00000078607	-0.990153	0.000493362	8.36154	8.43073	7.78086	4.56426	6.44746	3.51739
Rnf141	ENSMUSG00000030788	-0.785238	0.000503444	34.1715	45.787	56.4147	35.882	23.8937	30.7246
Tmem107	ENSMUSG00000020895	0.82888	0.000511134	9.96336	7.64428	13.2747	18.4566	18.6944	25.8978
Pms1	ENSMUSG00000026098	-0.757204	0.000512747	15.0269	13.5474	19.3837	12.9557	8.64364	10.8959
Armc1	ENSMUSG00000027599	0.798682	0.000515623	79.2596	96.5518	65.4441	176.936	144.417	172.005
Tbc1d19	ENSMUSG00000039178	-0.678796	0.000519839	29.5281	31.0776	38.0243	25.7485	20.3294	24.9093
Prlr	ENSMUSG00000005268	-0.817744	0.000520906	2.98494	2.44572	3.79578	1.37033	2.55803	2.15081
Sec23ip	ENSMUSG00000055319	-0.69763	0.000525518	18.5952	19.8516	30.5437	16.7599	15.074	16.7901
Iqcf5	ENSMUSG00000066382	-1.09487	0.000529881	24.0653	24.0746	22.2355	6.80685	19.6822	12.6345
Pkd2l2	ENSMUSG00000014503	-0.68359	0.000532236	145.079	177.95	146.492	112.688	109.073	120.375
Scamp5	ENSMUSG00000040722	-0.658551	0.000534907	17.1892	17.4772	18.7236	13.9807	13.0165	12.2633
9630033F20Rik	ENSMUSG00000038028	0.703463	0.000535358	7.80976	9.95677	10.2563	14.3483	19.8669	18.9823
Prm2	ENSMUSG00000038015	1.23324	0.000539322	4.32546	3.66401	2.62222	7.75408	12.9941	8.71195
Ddx6	ENSMUSG00000032097	0.862513	0.00054082	2.59928	4.41964	2.89142	6.68003	7.8151	6.70507
Slmap	ENSMUSG00000021870	0.840027	0.000544121	5.90614	5.41779	7.27944	8.22163	17.8012	12.8506
Dnajb4	ENSMUSG00000028035	-0.676821	0.000543733	206.149	178.31	199.149	121.332	133.538	171.312
Stau1	ENSMUSG00000039536	-0.605196	0.000544096	91.3364	84.7502	119.226	76.3086	73.6945	73.5197
Nck1	ENSMUSG00000032475	0.850485	0.000547329	22.9886	23.4871	21.9433	62.54	34.3602	46.0008
Slc38a9	ENSMUSG00000047789	-0.819647	0.000549097	6.24298	6.9763	7.69602	5.38799	3.18224	5.07537
Fastkd1	ENSMUSG00000027086	-0.721526	0.000549653	5.91383	5.05025	8.40505	4.60535	4.4618	4.39384
Tmem126b	ENSMUSG00000030614	0.768319	0.000551718	4.14623	3.62524	3.34125	6.61549	8.0462	7.54772
Cct4	ENSMUSG00000007739	1.09539	0.000552401	15.353	22.7548	13.4048	58.2009	23.2336	47.0782
Nxt1	ENSMUSG00000036992	0.752413	0.000555562	86.5372	86.0953	74.7308	125.939	203.35	162.54
Ndel1	ENSMUSG00000018736	-0.8898	0.000559045	45.5963	42.2166	53.7841	40.862	19.9896	26.587
Myrip	ENSMUSG00000041794	-0.850144	0.00056363	3.1625	2.9812	5.44717	1.93194	2.74831	2.69536
Srp14	ENSMUSG00000009549	0.847646	0.000564735	99.8589	100.581	71.9214	136.752	229.899	216.069
Ust	ENSMUSG00000047712	-1.02531	0.000570467	4.46386	4.09993	7.64657	2.377	4.7091	2.0857
Chfr	ENSMUSG00000014668	-0.746234	0.000571707	11.8959	13.4796	18.3363	11.513	8.67338	9.63343
9430021M05Rik	ENSMUSG00000054457	-0.841909	0.000573619	20.3172	17.9877	17.3002	11.8794	15.1667	9.34736
Gm5946	ENSMUSG00000048592	-0.681726	0.000574103	102.601	82.4801	119.504	78.1527	64.6828	75.7793
Obfc2b	ENSMUSG00000025374	0.775442	0.000575232	6.61633	5.29724	6.3486	11.0995	15.0002	10.3724
Zzz3	ENSMUSG00000039068	-0.783152	0.00057533	2.80662	2.8629	4.39531	2.56685	1.98947	2.12034
Fdx1	ENSMUSG00000032051	0.803029	0.00058026	41.157	37.1032	36.097	73.4919	101.533	59.1391
Gnb5	ENSMUSG00000032192	0.772484	0.000581424	12.2314	11.5392	10.9127	25.3939	22.2021	21.4063
Dcp2	ENSMUSG00000024472	-0.839028	0.000586353	7.12144	5.77789	8.81904	2.98011	6.11856	5.02983
Zfp781	ENSMUSG00000096718	-1.87884	0.000591094	2.62182	3.09339	3.55796	1.19027	0.178381	1.48668
Ctps	ENSMUSG00000028633	-0.708421	0.000593715	135.368	133.711	160.277	120.618	82.2195	99.7847
Fgfr2	ENSMUSG00000030849	-0.773293	0.000593905	4.2886	4.76743	7.70617	3.12137	4.42763	3.71031
Gm9762	ENSMUSG00000037096	-0.988612	0.000596797	14.3567	12.543	21.8991	9.56638	9.85191	8.77207
Tacc1	ENSMUSG00000065954	-0.625782	0.000597775	7.74938	7.63496	8.83749	6.22745	6.21057	5.76114
Tbc1d8	ENSMUSG00000003134	-0.724386	0.000602228	17.5836	17.8106	29.7731	16.2407	14.1436	14.5515
Ctbp2	ENSMUSG00000030970	0.717132	0.000601303	13.5982	12.5645	15.4647	21.4142	34.9738	23.4355
Cog4	ENSMUSG00000031753	-0.722148	0.000601342	23.2193	22.0757	26.3463	19.952	13.7566	16.3506
Trim39	ENSMUSG00000045409	0.686359	0.000602311	4.27972	4.90574	5.56887	10.2682	8.46936	8.65926
Ncoa4	ENSMUSG00000056234	-0.865447	0.000602916	46.8031	52.0576	59.0592	43.6666	21.6158	34.1446
Ptcd3	ENSMUSG00000063884	-0.840113	0.000606909	17.7122	15.8857	22.5684	15.6097	8.89019	11.3445
Rps27	ENSMUSG00000090733	1.00356	0.000608237	43.813	37.1994	42.4425	51.8922	134.927	104.894
Ncapd3	ENSMUSG00000035024	-0.646329	0.00060888	8.99932	10.261	11.7878	7.18934	8.69073	7.13482
Abcf3	ENSMUSG00000003234	-0.831423	0.000613087	103.94	107.12	133.227	96.6623	50.7505	74.1357
Tmem106c	ENSMUSG00000052369	-0.685823	0.000614857	37.8133	40.4624	41.2036	30.6745	24.7573	30.7576
Sin3b	ENSMUSG00000031622	0.649458	0.000617462	20.9868	20.3617	20.899	32.9542	44.9477	36.3941
Tcl1	ENSMUSG00000041359	-0.880484	0.000618145	24.2218	30.417	46.3951	20.2767	15.0037	27.2257
Derl3	ENSMUSG00000009092	-0.617369	0.000619783	46.4812	44.3876	54.1073	34.4418	35.9667	39.1418
Hn1l	ENSMUSG00000024165	-0.790053	0.000620402	200.882	211.432	259.308	192.903	111.209	141.053
Tubgcp5	ENSMUSG00000033790	-0.804042	0.000620514	6.36819	7.31528	10.2671	5.94698	4.15029	5.57049
Plxnc1	ENSMUSG00000074785	0.681812	0.000621228	3.58338	4.40799	3.97133	6.96254	7.75397	7.69761
Lpcat1	ENSMUSG00000021608	-0.708953	0.000630034	62.5356	65.9692	87.3256	58.7521	40.9646	51.6195
Aasdhppt	ENSMUSG00000025894	0.789396	0.000630044	8.33488	10.214	9.45782	21.8768	14.6271	19.5778
Prr5l	ENSMUSG00000032841	-0.889324	0.000631603	15.6486	21.1184	33.8029	18.4184	11.6983	12.8921
Phtf2	ENSMUSG00000039987	-0.633027	0.000631517	17.2022	17.6293	21.9093	12.2993	16.8754	13.3003
BC060267	ENSMUSG00000030321	-0.752297	0.000635611	6.22874	5.99809	6.65044	4.43736	4.0207	4.53824
Ubtd1	ENSMUSG00000025171	0.916128	0.000637073	2.87274	3.92763	3.75229	7.66718	9.19238	6.33904
AC149051.1	ENSMUSG00000094443	-0.695642	0.000636864	11.4023	9.19867	11.5783	8.31605	7.33369	7.35295
2610034M16Rik	ENSMUSG00000024227	-0.724595	0.000638047	14.5153	10.6691	13.9796	7.58978	9.14376	10.8766
Gbf1	ENSMUSG00000025224	-0.728542	0.000650686	10.037	9.17782	13.5142	9.02572	6.41202	7.16113
Depdc7	ENSMUSG00000027173	-0.765518	0.000653776	379.891	290.724	279.109	206.57	187.857	261.378
Magea10	ENSMUSG00000043453	-0.77462	0.000653711	38.3925	45.6051	44.6228	36.5125	24.1287	26.232
Il31ra	ENSMUSG00000050377	-0.831265	0.000661621	4.95596	5.97796	9.82237	4.87345	4.36436	4.03201
Gmcl1	ENSMUSG00000001157	-0.758097	0.000662891	22.662	17.849	35.0467	17.7338	18.3242	14.8772
Eif2s2	ENSMUSG00000074656	0.692532	0.00066635	81.469	75.0786	67.9606	116.1	151.954	159.153
Ralgps2	ENSMUSG00000026594	-0.604471	0.000669921	19.8565	19.5231	27.7769	16.1164	17.6874	17.0737
Csf1	ENSMUSG00000014599	0.64071	0.000673994	5.66623	5.29181	5.9284	10.0382	9.96308	10.591
Mysm1	ENSMUSG00000062627	-0.638363	0.000674566	8.29	9.28998	11.1922	7.37751	6.49516	7.44606
Stat4	ENSMUSG00000062939	-0.836581	0.000679253	21.787	18.811	24.946	17.69	9.58765	14.8198
Mapk1ip1	ENSMUSG00000041775	-0.676813	0.000681744	176.032	144.856	143.784	115.069	107.899	117.108
Arfip1	ENSMUSG00000074513	-0.586422	0.000682374	139.489	133.927	172.879	102.105	115.649	126.441
Hgsnat	ENSMUSG00000037260	-0.939561	0.000685122	3.86332	4.59163	6.13544	3.19127	1.99834	3.50628
Arxes2	ENSMUSG00000048040	0.967435	0.000684829	2.93751	4.09318	3.49512	9.83015	7.71577	6.32272
Gm7271	ENSMUSG00000091204	-1.2918	0.000685909	7.92392	6.2496	6.91392	4.30182	2.64168	2.9797
Inpp4a	ENSMUSG00000026113	0.66463	0.000691277	7.7718	7.30524	6.77604	12.2381	14.1409	14.2499
Rpl35a	ENSMUSG00000060636	0.838778	0.000693688	6.49262	4.87717	5.44949	8.09255	15.0535	12.2642
Fank1	ENSMUSG00000053111	-0.655685	0.000699407	22.345	22.8423	24.661	18.4912	17.2227	15.7256
Smcr7l	ENSMUSG00000022412	-0.913099	0.00070021	14.2626	15.3964	16.0436	13.4737	6.37438	8.03172
Dnahc8	ENSMUSG00000033826	-0.66252	0.000700211	4.80353	5.37164	6.30633	4.48842	3.64423	3.8687
Gm17404	ENSMUSG00000095206	-1.27164	0.000715143	24.0498	24.3364	17.5998	8.91658	13.3629	10.0485
Htatsf1	ENSMUSG00000067873	0.650627	0.000724181	7.10846	8.20334	9.32377	15.0674	13.5017	16.1416
Mtus2	ENSMUSG00000029651	-0.678128	0.000747355	6.19334	7.64292	6.53846	4.63457	5.51037	4.77063
Top3b	ENSMUSG00000022779	-0.836799	0.000753959	8.10339	7.09585	10.5621	7.23452	3.95325	5.26064
Zswim3	ENSMUSG00000045822	-0.775302	0.000756587	104.787	100.002	121.63	91.1535	52.4131	75.6776
Cacng4	ENSMUSG00000020723	-0.855132	0.000757621	2.60747	2.8588	4.01491	1.73646	1.89927	2.40321
Sat1	ENSMUSG00000025283	0.854806	0.000763992	3.43451	4.03728	6.44691	9.12815	7.76669	11.8517
3230401D17Rik	ENSMUSG00000035399	-0.620212	0.000764266	103.34	99.8484	137.834	83.2321	76.9888	95.2551
Pdp1	ENSMUSG00000049225	-0.772898	0.000766685	15.9531	17.693	20.6233	15.1149	9.09705	12.2635
Dhx57	ENSMUSG00000035051	-0.619591	0.00077222	10.1794	9.75181	13.3148	7.58313	8.78299	8.64167
Gm8787	ENSMUSG00000079517	-0.942541	0.000778972	77.8616	47.11	49.0074	44.6216	25.0346	35.9317
Nucks1	ENSMUSG00000026434	0.867506	0.000779482	3.48556	2.51984	3.5603	4.38604	9.27474	6.76493
Scpep1	ENSMUSG00000000278	-0.750062	0.000784226	46.4137	35.4586	47.5264	21.2937	37.8897	30.755
Stk3	ENSMUSG00000022329	-0.629471	0.000787055	33.244	25.9958	36.5458	23.0975	25.9979	22.6133
Arpp19	ENSMUSG00000007656	-0.565408	0.000790301	42.8093	42.7047	50.1819	34.3075	37.5629	34.5253
C920025E04Rik	ENSMUSG00000073405	-0.894132	0.000790428	10.4065	12.1021	10.3602	7.196	5.38452	7.9983
Wdr53	ENSMUSG00000022787	-0.624099	0.000793483	58.0558	49.5056	58.9402	37.4712	42.3532	45.9565
Lrrc16a	ENSMUSG00000021338	-0.72759	0.000796895	13.0792	13.4983	24.4476	11.0705	13.0036	11.0444
Sfmbt1	ENSMUSG00000006527	-0.585666	0.000798531	34.8865	31.1491	43.6436	27.5335	27.5555	29.2124
Cdc16	ENSMUSG00000038416	-0.763288	0.000800844	12.7232	12.9774	13.6157	10.9682	7.1957	8.60162
Nptn	ENSMUSG00000032336	-0.749836	0.000808925	8.27881	8.64207	14.8819	6.52434	6.60494	8.45032
Gm6768	ENSMUSG00000021908	-0.853154	0.000810442	13.5688	14.9561	17.2294	12.6393	6.47203	9.93203
Cd164	ENSMUSG00000019818	-0.672111	0.000812909	110.83	135.589	141.5	105.427	79.2906	96.5806
Noc4l	ENSMUSG00000033294	-0.780572	0.000819138	127.042	119.906	125.71	109.301	64.8442	76.5972
Ythdc1	ENSMUSG00000035851	0.779702	0.000817708	5.15124	3.43476	5.4231	7.3434	12.2981	8.34359
Dbndd1	ENSMUSG00000031970	-0.83559	0.00082319	103.111	87.2056	100.37	86.4483	47.1451	54.0932
Gm8946	ENSMUSG00000045149	-0.941326	0.000830227	6.88091	6.26305	8.74348	4.56444	3.56344	4.96842
Nqo1	ENSMUSG00000003849	-0.66788	0.000830788	17.4334	15.9992	19.379	12.1322	12.4437	13.978
Baz2b	ENSMUSG00000026987	0.703575	0.000832404	2.68654	4.02917	4.2148	5.72883	7.84382	7.10587
Larp1b	ENSMUSG00000025762	0.731781	0.000834777	8.24714	8.4332	8.48107	11.5913	18.5344	18.9039
9530008L14Rik	ENSMUSG00000058022	0.79507	0.00083482	5.9359	4.05426	5.74049	7.98079	11.8397	11.9979
Ctnnbl1	ENSMUSG00000027649	-0.724773	0.000836466	75.4848	58.5519	91.0614	63.2119	47.2337	45.6306
Rhbg	ENSMUSG00000001417	-0.840105	0.000842257	6.06645	6.33278	5.53022	4.34008	3.3348	3.98489
Umodl1	ENSMUSG00000054134	-0.706466	0.000844275	273.896	277.269	210.591	163.44	196.069	191.833
Heatr2	ENSMUSG00000025857	-0.717804	0.00084488	20.9488	23.1978	39.479	19.3552	19.0808	19.4616
A530040E14Rik	ENSMUSG00000072109	-1.02537	0.000847365	24.5783	43.6797	25.7117	25.5982	12.6752	15.5088
Gm6578	ENSMUSG00000057223	-1.00548	0.000851784	7.73186	5.65966	7.17571	3.09905	5.17521	3.7253
Dazl	ENSMUSG00000010592	0.809249	0.000855719	168.07	322.116	263.335	426.328	500.107	614.388
Trmt12	ENSMUSG00000037085	-0.685304	0.000859566	17.5128	14.452	16.482	12.6486	10.1414	12.1815
Sec14l1	ENSMUSG00000020823	0.644262	0.000863771	4.93815	4.97199	5.69406	10.3583	9.31636	8.54836
Fancc	ENSMUSG00000021461	-0.862673	0.000866158	5.96394	7.00171	10.872	6.43042	3.60223	4.80936
AI987944	ENSMUSG00000056383	-0.680393	0.00086578	495.292	489.088	414.44	352.462	308.986	361.451
Serpini1	ENSMUSG00000027834	-0.737813	0.000878191	11.2613	13.9953	15.6855	10.7443	7.20905	10.2921
Zfp81	ENSMUSG00000003929	0.692586	0.000883597	3.06627	3.2079	3.05988	5.57754	5.39881	6.61711
C430048L16Rik	ENSMUSG00000052137	-0.723574	0.000885643	9.78323	9.68807	15.4704	6.54777	9.60107	8.22482
Zfp846	ENSMUSG00000058192	-0.75223	0.000885652	6.2289	5.92524	6.97913	4.73934	3.6968	4.68462
Ncaph	ENSMUSG00000034906	-0.684743	0.000892121	43.0794	36.0487	49.182	36.5392	27.4367	27.8603
Pak7	ENSMUSG00000039913	-0.601199	0.00089243	14.0877	15.4761	16.531	12.088	11.271	11.8867
Pdpk1	ENSMUSG00000024122	-0.724594	0.000898359	4.7387	6.83346	6.73237	4.75079	3.68379	4.36317
Dtl	ENSMUSG00000037474	-0.646864	0.000906735	21.3684	22.662	32.7258	18.9076	17.0598	20.2417
Smarca2	ENSMUSG00000024921	-0.631561	0.000918804	25.9628	22.1762	26.779	17.3612	22.4358	16.547
Bnc2	ENSMUSG00000028487	-0.817355	0.000923444	2.2892	2.82261	4.89972	2.1718	2.06868	2.21426
Ppp2r5d	ENSMUSG00000059409	-0.963625	0.000929015	5.52833	4.58051	9.81086	5.11793	3.21305	3.17115
Cnpy2	ENSMUSG00000025381	0.768246	0.000931722	17.1186	15.044	27.5438	30.8952	41.2138	44.6047
Zfp532	ENSMUSG00000042439	0.699097	0.000938258	3.08427	2.8174	4.15691	5.17405	7.40104	6.3244
Tyms	ENSMUSG00000025747	0.692958	0.000941648	22.5921	19.9809	18.839	30.4514	44.6471	41.8497
Adss	ENSMUSG00000015961	-0.653949	0.000947843	160.849	189.783	202.369	148.029	112.607	145.574
Etnk1	ENSMUSG00000030275	0.659592	0.000948285	3.02783	3.31268	4.22211	5.55644	7.36247	6.41453
1700021F05Rik	ENSMUSG00000019797	0.808488	0.000955738	5.17008	4.47909	6.61319	9.27236	10.7756	12.8754
Ddb2	ENSMUSG00000002109	-0.779142	0.000965864	8.99362	9.34984	12.4595	7.42385	5.10654	8.05973
B630005N14Rik	ENSMUSG00000042742	0.849498	0.00096772	4.52088	3.8887	2.74069	7.80181	8.83327	7.11285
Gckr	ENSMUSG00000059434	-0.843037	0.000977218	44.0821	33.9149	33.9433	16.672	34.2661	22.9447
Smad3	ENSMUSG00000032402	0.800661	0.00098684	11.2917	10.3471	13.0749	14.5029	31.8544	24.4112
Narg2	ENSMUSG00000032235	-0.71373	0.000987523	17.5873	18.7093	23.544	17.1825	11.2666	13.3936
BC003266	ENSMUSG00000042380	0.756205	0.000990862	7.84677	7.1259	8.7777	14.0666	15.2039	17.2614
Gdap2	ENSMUSG00000027865	-0.676485	0.000995219	42.0789	45.3888	51.638	37.6541	26.733	36.0121
Bbip1	ENSMUSG00000084957	0.744716	0.000999212	15.5376	14.0453	12.6779	21.5587	34.7167	27.28
Zfp184	ENSMUSG00000006720	-0.7447	0.00100129	9.42378	8.11805	8.87995	7.22344	5.24083	5.80427
Scaf4	ENSMUSG00000022983	0.81525	0.0010009	3.14124	3.22543	3.99192	5.12853	9.88884	6.26051
Ccdc15	ENSMUSG00000034303	-0.667058	0.00100196	8.14725	8.24667	9.01391	6.68906	5.90827	5.947
Mphosph9	ENSMUSG00000038126	-0.616739	0.00100457	4.49245	4.77042	5.92716	3.58826	4.17979	3.70044
Ythdf2	ENSMUSG00000040025	0.790895	0.00102003	24.0616	34.7758	29.3179	74.2024	46.4094	56.0362
Oog4	ENSMUSG00000047799	-0.940779	0.00102605	999.514	1271.68	874.044	902.119	410.674	594.449
Slc6a9	ENSMUSG00000028542	-1.15382	0.00102678	3.19978	2.69033	6.72089	3.16709	1.15564	1.97198
Wdr36	ENSMUSG00000038299	-0.822589	0.00103152	105.121	116.093	117.305	94.0553	47.677	79.0453
Scamp2	ENSMUSG00000040188	-0.652334	0.00103172	14.4345	15.0318	19.9019	12.7007	11.1276	12.3067
Rad54b	ENSMUSG00000078773	-0.771175	0.001034	7.31568	8.40491	8.7604	6.72179	3.99616	5.82113
1810055G02Rik	ENSMUSG00000035372	-0.700399	0.00103852	21.0142	20.1612	19.4356	16.2901	13.4946	13.6343
Anapc4	ENSMUSG00000029176	-0.770178	0.00104031	59.7041	53.8783	71.8108	51.6407	29.0043	43.9909
Rmi1	ENSMUSG00000035367	-0.852965	0.00104238	11.0733	9.71329	16.3013	9.33864	5.17182	8.83052
Mbtps1	ENSMUSG00000031835	-1.01855	0.00104549	2.07037	3.15098	5.3903	2.52959	1.53881	1.82184
Zfp830	ENSMUSG00000046010	-0.60688	0.00104863	20.4287	17.3441	24.6654	14.8015	17.0687	15.5335
4930522L14Rik	ENSMUSG00000072762	-0.73415	0.00104826	12.9459	11.1017	12.0605	9.51659	7.10057	8.55937
Smyd3	ENSMUSG00000055067	-0.645256	0.0010539	12.6911	12.8551	12.8983	9.78296	8.23612	10.5778
Hnrnpd	ENSMUSG00000000568	1.08313	0.0010548	6.01838	4.68147	6.15299	6.28195	24.0179	11.8487
Slc39a6	ENSMUSG00000024270	-0.624971	0.00105803	76.4849	79.7254	91.7664	70.9664	56.0063	58.6546
Mtpap	ENSMUSG00000024234	-0.791251	0.0010591	79.8406	86.662	80.9306	71.0521	39.5763	54.8998
Scap	ENSMUSG00000032485	-0.752349	0.00107759	5.75462	6.04347	10.5523	5.36702	4.57826	5.13892
Rsph3a	ENSMUSG00000073471	0.706701	0.00108764	17.1903	15.1809	17.6881	24.0308	31.7042	39.6408
Prdx1	ENSMUSG00000028691	0.751027	0.00108833	492.97	457.856	344.708	679.262	1007.44	900.65
Rnf214	ENSMUSG00000042790	-0.602307	0.00109539	8.62271	8.6187	11.7472	6.75858	7.69513	7.59237
Pole2	ENSMUSG00000020974	-0.768596	0.00110312	10.0285	9.02639	10.8923	7.32489	5.4695	7.50169
Nit1	ENSMUSG00000013997	-0.678926	0.0011166	5.98977	6.60135	6.79447	5.11204	4.16981	4.74981
Fam96a	ENSMUSG00000032381	0.790845	0.00111613	5.58285	4.54057	6.86113	10.4518	10.8461	12.6101
Ccdc155	ENSMUSG00000038292	-0.726206	0.00111656	9.79584	8.0736	13.2393	6.42406	6.8738	8.33112
Tmem183a	ENSMUSG00000042305	-0.681565	0.0011202	29.8046	31.903	42.5168	29.6932	21.941	22.8094
Capns1	ENSMUSG00000001794	1.02847	0.00112318	3.57436	2.96165	3.42863	4.08922	12.066	7.83758
Zbtb37	ENSMUSG00000043467	-0.609997	0.0011257	9.90761	9.43087	13.3903	8.02968	8.31176	8.36248
Mest	ENSMUSG00000051855	-0.816276	0.00112578	22.8705	22.0689	31.1075	20.3289	10.7015	18.2819
Mrps18c	ENSMUSG00000016833	0.913541	0.00112983	30.5763	26.5613	23.7206	35.1729	87.7981	58.0217
Gpr149	ENSMUSG00000043441	-0.585483	0.00114519	17.5351	17.3121	21.6631	14.236	13.7792	15.5213
Gm13088	ENSMUSG00000078513	-0.946891	0.00115178	9.57099	10.9007	10.4998	8.95106	4.23524	5.28996
Tpp2	ENSMUSG00000041763	-0.613372	0.001176	8.19809	8.45701	9.53066	6.69927	6.95822	6.2023
Ampd3	ENSMUSG00000005686	0.779024	0.00118304	3.32621	3.01354	6.3194	7.24769	8.85252	8.63489
Eefsec	ENSMUSG00000033216	-0.68188	0.00118969	14.0717	11.5362	14.8417	10.9967	9.26061	8.87261
Cep57	ENSMUSG00000031922	0.701977	0.00119476	7.90363	8.41852	7.57375	16.584	12.6514	16.0319
Gm10156	ENSMUSG00000066245	1.06154	0.00119826	6.23108	3.97396	5.26147	10.6081	13.2836	13.6372
Fam53c	ENSMUSG00000034300	0.644885	0.00120447	16.4185	19.3609	21.718	26.6668	40.268	37.7743
Ranbp17	ENSMUSG00000040594	-0.81217	0.00120398	4.46186	5.1894	5.67426	4.56205	2.83087	2.63265
Trim28	ENSMUSG00000005566	0.66128	0.00121991	11.1864	8.33843	12.6515	16.3203	22.828	19.8711
Fkbpl	ENSMUSG00000033739	-0.674846	0.00122095	42.8387	37.5164	64.4176	35.2163	31.8129	36.6123
Drap1	ENSMUSG00000024914	0.892825	0.00122517	18.1886	13.5685	15.2253	23.5835	52.3873	27.0097
Kctd3	ENSMUSG00000026608	-0.765308	0.00123227	18.3803	18.444	36.2605	17.632	14.616	16.3802
Stx17	ENSMUSG00000061455	-0.630588	0.00124092	20.7531	23.83	22.8189	18.7449	16.1926	15.6533
Twf1	ENSMUSG00000022451	0.747495	0.00124287	2.67075	3.64709	4.26396	7.16792	6.32778	6.9767
Ccnt1	ENSMUSG00000011960	-0.732194	0.00124497	2.34286	3.4419	3.45096	2.34304	1.95356	2.12668
Nip7	ENSMUSG00000031917	0.702765	0.00124692	6.76147	5.47176	5.4611	10.4742	11.2653	11.9617
Ndfip2	ENSMUSG00000053253	-0.571404	0.0012484	24.5526	20.8875	29.5693	18.9435	20.8759	18.5001
Htra4	ENSMUSG00000037406	-0.766219	0.00125782	32.5335	35.6625	32.0173	25.0583	16.5128	26.963
Mus81	ENSMUSG00000024906	-0.676329	0.0012631	19.6767	16.5222	22.7481	16.6402	12.3546	13.4239
Gm13100	ENSMUSG00000083749	-0.868554	0.00126801	7.3829	8.46323	6.67647	3.74637	5.1268	5.65202
Ankrd12	ENSMUSG00000034647	0.607183	0.0012748	5.56292	4.78615	5.1298	8.33762	9.87706	9.34699
Pex7	ENSMUSG00000020003	-0.618389	0.00128169	29.8832	26.6297	35.9418	25.1775	21.3551	22.8521
Cd2ap	ENSMUSG00000061665	-0.627445	0.00128188	15.0947	15.5066	21.9434	11.2258	15.5751	12.4865
Tmem231	ENSMUSG00000031951	-0.780924	0.00128682	11.1585	9.77233	17.842	9.20469	6.69381	9.761
Gpnmb	ENSMUSG00000029816	-0.752847	0.0012877	3.68155	4.04448	4.51062	2.59513	2.44097	3.37807
Gxylt1	ENSMUSG00000036197	0.592272	0.00129481	13.4241	13.5562	14.0029	20.8023	24.4925	26.8526
Tspyl4	ENSMUSG00000039485	-0.915278	0.00129839	2.75014	2.70736	5.93945	2.395	2.48522	1.9593
Trappc4	ENSMUSG00000032112	0.639318	0.00131194	46.3216	46.5553	43.4816	72.8088	80.9652	94.9531
4921517D22Rik	ENSMUSG00000049902	-4.26885	0.00131635	4.93013	6.70033	0.147361	0.242638	0.103894	0.401044
Sh3bgrl	ENSMUSG00000031246	0.846385	0.00131781	3.01352	2.98758	6.30005	7.4962	7.70066	9.91657
Tfe3	ENSMUSG00000000134	-0.747829	0.00131914	8.37808	8.78236	15.0299	8.19086	5.81601	7.74323
Elavl1	ENSMUSG00000040028	-0.669824	0.00133062	6.89966	5.17603	7.16974	4.91267	4.93715	4.15088
Ap3s2	ENSMUSG00000063801	-0.622693	0.00133222	7.40163	7.85441	10.3532	6.76341	6.02531	6.34319
Tlcd1	ENSMUSG00000019437	-0.736162	0.00134875	2.88727	3.00558	3.74364	2.40258	1.90296	2.35555
4933434I20Rik	ENSMUSG00000035057	0.795335	0.00137102	8.26001	8.53199	6.56441	14.849	20.1786	12.7762
Txnrd1	ENSMUSG00000020250	-0.757378	0.00137856	29.8279	27.2592	41.1756	29.084	18.3232	18.8575
Hsph1	ENSMUSG00000029657	0.672823	0.0013825	19.1259	22.2913	21.007	46.0879	34.0807	35.2427
Kpna7	ENSMUSG00000038770	-0.860453	0.00139391	366.847	400.868	363.965	333.729	150.817	235.811
Klhl25	ENSMUSG00000055652	0.943335	0.0013944	2.73358	2.85655	4.87288	10.3601	4.95682	7.41125
Cyct	ENSMUSG00000056436	0.87051	0.00139374	19.1499	12.4267	12.7239	23.3615	35.285	36.8143
St3gal5	ENSMUSG00000056091	-0.833576	0.00139635	10.9757	17.3497	11.9157	10.0768	7.06746	9.21851
Mms22l	ENSMUSG00000045751	-0.73798	0.0013994	4.23151	4.79465	7.84439	4.20655	3.47817	3.82322
Nhedc1	ENSMUSG00000050150	0.669826	0.00140608	26.1793	22.9434	26.6554	33.9217	56.5623	50.6933
Mrpl27	ENSMUSG00000024414	0.992023	0.00141017	9.74199	8.26341	5.64072	13.047	26.7115	16.3398
Fam58b	ENSMUSG00000049489	0.772929	0.00140993	7.95826	8.90712	6.90918	14.6934	18.2036	14.846
Adipor1	ENSMUSG00000026457	-0.831435	0.0014115	4.6513	5.40743	7.08335	4.84404	2.63748	3.49928
Lman2l	ENSMUSG00000001143	-0.713222	0.00141497	3.32705	3.22583	3.62993	2.63418	2.02559	2.52226
Calu	ENSMUSG00000029767	-0.751088	0.00141686	46.8338	50.803	59.7838	45.3426	25.2707	36.7281
Med30	ENSMUSG00000038622	0.731082	0.00141833	274.089	199.828	192.234	361.427	536.165	408.76
Abhd12	ENSMUSG00000032046	-0.741702	0.00141945	51.8374	44.6581	53.9604	45.3115	31.2213	27.1875
1500003O03Rik	ENSMUSG00000014077	-0.816439	0.00142865	12.5761	13.0478	21.9662	13.4153	8.04196	9.11774
Dpysl3	ENSMUSG00000024501	0.556033	0.00142841	15.9949	16.3132	17.6077	27.5099	27.8969	29.9227
Ptma	ENSMUSG00000026238	0.657146	0.00142679	56.9841	58.4779	59.4785	80.0833	127.891	115.562
Fndc3a	ENSMUSG00000033487	-0.730284	0.00142879	6.16905	6.06204	10.2436	3.74568	5.96147	5.8751
Tmem161b	ENSMUSG00000035762	-0.67525	0.00142736	22.405	26.4299	28.2917	21.6116	15.4346	18.6799
Gm14737	ENSMUSG00000081241	-1.22919	0.00143759	22.4534	29.5443	18.2942	12.8313	14.6334	7.9002
Ccdc19	ENSMUSG00000026546	0.828296	0.0014414	6.13689	4.55434	7.06628	7.85162	16.1953	12.6985
Mastl	ENSMUSG00000026779	-0.640384	0.00144614	56.7485	59.0802	70.5394	54.8884	40.2324	42.5335
Fam151a	ENSMUSG00000034871	-1.13245	0.00144602	11.2276	11.3296	20.5561	9.59968	2.88581	9.62053
Rad54l	ENSMUSG00000028702	-0.895432	0.00144903	3.69126	3.78026	4.72413	3.34954	1.4657	2.67577
Glrx5	ENSMUSG00000021102	-0.649498	0.00145198	100.823	70.9381	109.591	63.1207	79.8892	64.7901
Vps11	ENSMUSG00000032127	-0.749145	0.00145272	7.20132	8.12392	10.8871	6.52635	4.55923	6.77444
Haus1	ENSMUSG00000041840	0.662946	0.00147823	21.0268	27.6127	26.0558	39.1597	52.8671	46.152
Faf1	ENSMUSG00000010517	-0.688804	0.00148546	12.7313	13.5183	17.3981	12.6808	9.84501	8.54704
Ppwd1	ENSMUSG00000021713	-0.891151	0.00148602	5.73354	6.23107	13.7905	4.50914	5.90261	5.32354
Ddx5	ENSMUSG00000020719	0.598311	0.00148672	57.409	69.6025	73.4301	117.358	103.94	130.243
Stk25	ENSMUSG00000026277	-0.724277	0.00149442	35.7136	39.4722	39.9698	34.7216	22.5056	23.268
C130060K24Rik	ENSMUSG00000029917	-0.70878	0.00150131	33.5271	44.9216	44.2343	33.2123	22.4344	31.0459
Trbc1	ENSMUSG00000076490	-1.0486	0.00150243	8.56774	7.64987	9.72139	3.82885	5.99317	4.81033
Gm10552	ENSMUSG00000073628	-0.95426	0.00150644	16.9408	27.8177	17.6479	16.7077	9.02646	11.7699
Fdps	ENSMUSG00000059743	0.835724	0.00150865	8.17421	9.56696	8.58116	17.2009	13.4152	24.0921
Psmd1	ENSMUSG00000026229	-0.766532	0.00151578	33.7732	33.2527	38.1341	31.1821	16.7529	23.1425
Ywhae	ENSMUSG00000020849	-0.590098	0.00151782	669.084	589.493	625.685	515.327	458.384	483.839
Gm16050	ENSMUSG00000090211	-0.860925	0.00152676	7.77369	10.4631	13.226	8.96442	5.11136	5.64765
Pigf	ENSMUSG00000024145	-0.729477	0.00153326	24.5585	25.3344	37.1977	14.8263	21.8065	24.0584
Hdhd2	ENSMUSG00000025421	0.705109	0.00153333	3.28353	3.49019	3.09665	6.75321	5.60534	6.39044
Cirh1a	ENSMUSG00000041438	-0.802627	0.00153316	305.664	300.659	310.879	273.727	135.512	197.283
Helq	ENSMUSG00000035266	-0.63239	0.00153542	37.5516	32.282	45.6164	24.1794	36.1947	26.044
Rbm14	ENSMUSG00000006456	-0.651263	0.00155485	5.11873	4.89905	5.684	3.7046	3.85713	4.04304
Glod4	ENSMUSG00000017286	0.735958	0.00155695	6.26636	5.91097	4.82864	8.40626	13.1227	11.9703
Hsd17b10	ENSMUSG00000025260	0.813383	0.00156494	7.39281	4.80916	5.39524	11.3692	12.0716	12.6644
Hmgb1-ps4	ENSMUSG00000084221	0.714028	0.00156762	35.0805	36.7194	37.0954	73.321	82.5602	52.2253
Ndufa11	ENSMUSG00000002379	0.731754	0.00157767	9.16983	7.17552	8.85216	11.7464	20.5848	16.6814
Ddx19a	ENSMUSG00000015023	-0.609778	0.00158233	18.8218	20.1375	24.6223	17.6605	15.0137	15.3409
Gsdmc2	ENSMUSG00000056293	-0.617441	0.00158891	22.5244	24.1274	23.6939	18.3349	16.775	18.244
Usp39	ENSMUSG00000056305	-0.783122	0.00159572	31.4586	23.0411	41.9334	27.4632	17.3651	18.8953
Ippk	ENSMUSG00000021385	-0.738157	0.00159958	162.367	203.482	260.109	175.193	104.963	148.329
Cd36	ENSMUSG00000002944	-0.751381	0.00160472	10.1582	13.3244	17.1993	9.78994	6.89947	10.9681
Nup160	ENSMUSG00000051329	-0.682891	0.00162273	8.04258	8.54312	13.8861	8.04919	6.48327	7.07375
5033411D12Rik	ENSMUSG00000055137	0.862142	0.00162428	7.11037	4.01458	5.56247	9.17964	13.3463	12.932
Fbxl3	ENSMUSG00000022124	0.775944	0.00163004	3.82803	4.6292	3.75407	10.2016	7.10062	7.01504
Atf6	ENSMUSG00000026663	-0.589883	0.00163672	7.80659	8.47093	10.9967	6.15836	7.12098	7.65937
Ptpro	ENSMUSG00000030223	0.734502	0.00163931	3.84176	4.70063	3.79319	9.56835	7.04762	7.28695
Bfar	ENSMUSG00000022684	0.790335	0.00164373	5.23573	5.34855	5.79932	13.3965	7.36334	11.9031
Enpp5	ENSMUSG00000023960	-0.773255	0.00164569	25.0436	31.9222	30.6775	26.3419	14.9309	17.8267
Dync2li1	ENSMUSG00000024253	0.793449	0.00164524	4.86627	6.56363	5.333	9.7887	13.2646	11.0313
AC166252.1	ENSMUSG00000094041	-0.990314	0.00165752	80.7573	76.9531	61.3144	53.3765	32.3204	42.532
6030458C11Rik	ENSMUSG00000022195	-0.571446	0.00166028	22.1976	20.7744	29.9139	18.4576	18.7122	19.2987
Zwilch	ENSMUSG00000032400	-0.675346	0.00166027	12.1625	10.7595	14.9319	10.4256	7.37779	9.41457
Pik3r3	ENSMUSG00000028698	-0.638403	0.00168091	5.93599	7.06675	9.72975	5.21944	5.86354	5.71684
Eif2b1	ENSMUSG00000029388	-0.659107	0.00168313	194.003	169.419	157.615	141.451	113.144	131.022
Dnajc10	ENSMUSG00000027006	-0.654095	0.00169965	7.08157	7.87612	10.872	6.84494	5.62327	6.34116
Gm6264	ENSMUSG00000089716	-1.0135	0.00171146	9.57912	7.72253	5.22221	5.65236	4.07492	3.38063
Lancl1	ENSMUSG00000026000	-0.721427	0.00171298	16.6861	21.9224	28.3608	17.1018	11.8545	17.4872
Oat	ENSMUSG00000030934	0.670441	0.00171498	18.6065	22.7189	17.9134	36.8928	33.5677	39.9207
Manf	ENSMUSG00000032575	0.810637	0.00171626	63.446	52.4463	42.0111	75.9802	148.897	104.915
Tbx19	ENSMUSG00000026572	-0.688834	0.00171823	8.18122	9.1645	12.6559	7.77926	6.03376	7.50048
Pum2	ENSMUSG00000020594	0.739486	0.00171923	8.0532	7.7721	9.94896	10.4934	21.5826	18.1691
Frg1	ENSMUSG00000031590	0.588878	0.00172406	47.4424	46.421	46.4076	75.8352	81.5941	88.95
Slmo2	ENSMUSG00000016257	0.614842	0.00173011	14.3717	18.5242	20.1633	29.8038	34.7848	29.6544
Bhlhe41	ENSMUSG00000030256	-0.797146	0.00173982	3.22898	2.83419	3.92804	1.65225	3.15906	1.89336
Aadac	ENSMUSG00000027761	-0.640274	0.00174832	58.957	42.2999	56.5694	38.4317	35.996	43.0512
Appl1	ENSMUSG00000040760	0.631841	0.00175151	11.9805	16.2491	16.9931	27.3117	23.5346	30.1787
Rpl32	ENSMUSG00000057841	0.83841	0.00176383	237.046	202.537	162.994	271.642	596.173	416.002
Brca1	ENSMUSG00000017146	-0.663575	0.00177353	9.67964	12.0795	10.9047	6.60448	10.1366	7.4535
Sec61a1	ENSMUSG00000030082	-0.762403	0.00178324	8.26953	8.81639	17.4162	7.94682	6.75597	8.28707
Cirbp	ENSMUSG00000045193	0.601983	0.00179847	81.7554	76.3107	79.702	156.631	137.018	125.947
Lmbr1	ENSMUSG00000010721	-0.560327	0.00180033	16.2614	16.8111	17.2808	12.6767	13.8108	13.3104
Tpd52	ENSMUSG00000027506	-0.659847	0.00180351	191.699	193.091	174.668	159.44	115.916	137.211
Parp12	ENSMUSG00000038507	-0.577374	0.00181099	202.16	165.965	260.059	143.941	179.912	161.851
H2-K1	ENSMUSG00000061232	0.648441	0.00181275	5.51909	4.66971	5.90302	8.79044	10.3639	10.1464
4833420G17Rik	ENSMUSG00000062822	-0.567629	0.00183213	28.7855	28.6261	32.3108	23.4617	21.9653	24.7886
Krtcap2	ENSMUSG00000042747	0.80017	0.0018423	7.18058	9.66555	12.0805	15.861	16.4773	25.7744
4930522H14Rik	ENSMUSG00000060491	-0.75848	0.00184617	11.2457	9.7232	14.7846	8.19932	7.59312	8.50522
2010107G23Rik	ENSMUSG00000020083	0.728954	0.00186418	11.1056	7.88339	11.9791	15.7829	26.5442	17.4077
Tspan13	ENSMUSG00000020577	0.648856	0.0018636	22.3578	24.8605	20.5865	44.594	38.2646	41.4178
Nrf1	ENSMUSG00000058440	-0.554836	0.00187231	12.2791	13.2731	16.1155	11.3231	10.4135	11.0018
Nap1l1	ENSMUSG00000058799	0.608097	0.00187382	19.8782	17.1345	18.7113	26.9209	36.3826	36.1377
E430025E21Rik	ENSMUSG00000022350	-0.803855	0.00187636	9.7577	16.0587	12.603	10.7505	6.9303	7.82721
Osbpl10	ENSMUSG00000040875	-0.85084	0.00188292	9.55632	8.82677	19.1684	8.20313	6.24275	9.05653
Tiparp	ENSMUSG00000034640	-0.589541	0.0018862	344.756	318.588	355.419	272.684	224.631	288.466
Capza1	ENSMUSG00000070372	-0.880813	0.00188631	25.2472	32.5574	32.9691	26.9499	11.2016	18.3408
Tk1	ENSMUSG00000025574	-0.632455	0.00189699	7.02825	6.20466	6.40223	4.41044	5.37571	5.03565
Cyb5d2	ENSMUSG00000057778	-0.787993	0.00189709	3.93153	4.26001	3.4773	3.21879	2.23421	2.41668
Nr2e1	ENSMUSG00000019803	-0.546615	0.00191982	58.2172	61.4463	74.8289	51.8135	47.7999	54.1741
Batf3	ENSMUSG00000026630	-1.49925	0.00193335	3.65813	2.06289	3.6579	1.2237	1.83391	0.804444
Cenpw	ENSMUSG00000075266	0.654112	0.0019337	9.94084	12.0371	13.1467	17.5265	23.0884	23.7071
Ttc15	ENSMUSG00000020628	-0.664907	0.00193496	4.50828	4.90224	5.81889	3.73521	3.26667	4.09021
Banp	ENSMUSG00000025316	-0.699328	0.00193617	10.9345	10.6489	14.6959	10.4853	6.59567	8.48092
Actb	ENSMUSG00000029580	0.636612	0.00195114	19.6236	21.2677	24.3257	29.1483	47.5216	41.6264
Arpc5	ENSMUSG00000008475	0.716588	0.00196537	21.2914	22.6404	18.1562	47.971	35.713	35.458
Usp4	ENSMUSG00000032612	-0.532352	0.00197241	36.0835	37.34	41.6084	29.9442	30.7035	31.6988
Wdr48	ENSMUSG00000032512	-0.580774	0.00198693	14.9605	15.8403	18.2217	13.2966	11.653	12.9513
Taf7	ENSMUSG00000051316	0.658968	0.00198648	118.544	127.288	100.678	175.476	255.955	214.841
Pdlim7	ENSMUSG00000021493	0.754703	0.00198809	6.29019	6.48716	6.00365	11.1515	17.0321	9.048
Sult2a4	ENSMUSG00000074377	-0.96566	0.00200383	4.79314	9.41522	10.812	4.35203	4.50032	5.89358
Fam3c	ENSMUSG00000029672	-0.694544	0.00202978	6.47945	7.81263	10.5839	6.74635	5.7322	5.1214
Tmco3	ENSMUSG00000038497	-0.632506	0.00204042	7.16719	6.22385	9.25661	6.0185	5.3866	5.3827
Arid2	ENSMUSG00000033237	0.718642	0.00204578	2.70031	3.0722	3.41748	3.87478	7.41224	6.40139
Cdk20	ENSMUSG00000021483	-0.655864	0.00205352	190.836	154.606	211.853	143.056	105.547	159.282
Noc3l	ENSMUSG00000024999	-0.610858	0.00205335	6.42849	6.81698	8.41147	5.03882	6.15608	5.2423
Rplp2	ENSMUSG00000025508	0.809911	0.00205346	27.7542	23.8948	19.7204	31.8266	66.5477	50.4209
Rnf34	ENSMUSG00000029474	-0.633082	0.002061	205.345	197.002	224.455	179.528	124.427	163.065
Scmh1	ENSMUSG00000000085	-0.677691	0.00206804	6.50753	7.80522	10.0989	6.81125	4.78824	5.86767
Alg11	ENSMUSG00000063362	-0.680438	0.00207048	6.84037	7.57584	7.26953	5.96148	4.31739	5.41586
Erc2	ENSMUSG00000040640	-0.605834	0.00208298	4.81134	5.33215	6.73621	4.38646	4.33603	4.06763
Wdr18	ENSMUSG00000035754	0.644148	0.00208806	14.8732	14.3985	13.6364	28.9234	27.052	22.2397
Asb8	ENSMUSG00000048175	-0.614326	0.0020908	98.8311	105.613	117.265	91.24	66.6147	84.8927
Unc13c	ENSMUSG00000062151	-0.682471	0.00209507	20.7083	26.7843	25.6617	20.5488	13.7209	18.4445
Tmem11	ENSMUSG00000043284	0.702284	0.00210017	9.89831	10.5213	16.1854	20.4401	19.8668	27.9982
Gm7919	ENSMUSG00000092073	-0.764401	0.0021018	174.909	174.19	157.981	137.448	77.3171	132.266
Ift46	ENSMUSG00000002031	-0.595045	0.00210626	17.5597	19.6546	20.0712	15.6145	12.8626	15.5084
Nfya	ENSMUSG00000023994	-0.679041	0.00210813	7.62722	7.37065	9.65262	4.27301	7.76486	5.89599
Aig1	ENSMUSG00000019806	-0.558175	0.0021114	10.6137	10.3351	12.6628	7.41381	9.54887	9.56683
Rrp36	ENSMUSG00000023971	0.715725	0.00213682	13.9378	16.5929	13.3188	29.9388	31.3051	23.0544
Amz2	ENSMUSG00000020610	-0.595477	0.00216373	10.053	10.7515	10.5927	8.57195	7.6114	7.98013
Mfsd2a	ENSMUSG00000028655	-0.629763	0.00218569	193.288	178.701	195.802	164.429	116.008	144.566
Zfp957	ENSMUSG00000071262	-0.659671	0.00219094	31.4168	33.7754	32.0675	17.2435	28.5454	26.5914
Tmem97	ENSMUSG00000037278	-0.56694	0.00220015	102.638	94.8472	101.104	75.4051	73.4542	85.9771
Gfm2	ENSMUSG00000021666	-0.735872	0.00220476	3.43832	2.93251	4.15452	2.99667	1.79639	2.44437
Cry1	ENSMUSG00000020038	-0.64262	0.00220908	59.4454	51.148	84.798	52.1061	52.1389	39.0521
Rsph3b	ENSMUSG00000023806	0.657909	0.00221149	16.4348	15.0154	17.9294	23.6173	29.6503	37.4745
Kctd5	ENSMUSG00000016946	0.737102	0.0022133	21.3773	24.2705	26.7396	58.3939	32.2758	48.0531
Arf1	ENSMUSG00000048076	-0.615103	0.00222262	156.803	150.961	191.748	127.105	100.884	148.25
Eri1	ENSMUSG00000031527	0.588723	0.00223384	18.6539	14.7472	16.6193	29.5649	30.1118	28.0335
Lrrc42	ENSMUSG00000028617	-0.654742	0.00224415	204.216	209.375	230.287	178.945	118.488	175.176
D7Ertd443e	ENSMUSG00000030994	-0.71619	0.00225066	20.7416	32.8573	25.3738	15.8846	23.5432	17.0695
9330182L06Rik	ENSMUSG00000056004	-0.736176	0.00225242	2.545	2.94478	5.13123	2.49648	2.27574	2.47393
Stard5	ENSMUSG00000046027	-0.602322	0.0022556	7.40755	7.48985	10.7044	6.57454	6.95999	5.86427
Gm7846	ENSMUSG00000086240	0.822337	0.00226575	26.8097	33.874	27.1228	42.3984	75.6465	65.0965
Ndufa6	ENSMUSG00000022450	0.734498	0.00228398	43.5731	44.9157	43.5105	56.5941	109.24	92.7674
Gm13023	ENSMUSG00000066031	-0.70943	0.00228878	2211.9	2217.46	1735.65	1737.53	1188.12	1487.19
Gulp1	ENSMUSG00000056870	0.640894	0.00229318	4.27359	3.29395	4.4876	6.65994	7.63686	7.50866
Gm6793	ENSMUSG00000092086	0.68801	0.00229811	7.47807	8.31756	9.27318	11.9162	18.7233	16.4973
Mcm4	ENSMUSG00000022673	-0.73181	0.00230225	34.7961	36.3886	57.9568	34.9124	21.2834	32.1412
Hyal2	ENSMUSG00000010047	0.740898	0.00230929	13.2522	11.5092	14.6448	32.8512	19.5896	23.2071
Mrc1	ENSMUSG00000026712	-0.743919	0.0023164	2.46645	3.16954	4.28208	1.74893	2.34933	2.73525
Rhobtb1	ENSMUSG00000019944	-0.719872	0.00231891	2.73039	2.66958	4.34429	2.09752	2.00967	2.66819
Gdi2	ENSMUSG00000021218	-0.546185	0.00232406	111.109	110.574	147.097	95.0573	89.3713	106.691
Ncoa3	ENSMUSG00000027678	-0.597948	0.00233038	8.79454	8.48026	13.7231	7.58022	8.00483	7.87868
Kdm6a	ENSMUSG00000037369	-0.627361	0.00233481	12.9052	11.7177	20.9356	10.0125	11.9643	11.774
2410012M07Rik	ENSMUSG00000090470	0.588332	0.00233664	12.5068	11.9766	14.5169	20.2029	22.8901	24.9756
Heatr7b2	ENSMUSG00000022155	-0.64593	0.00233856	8.51533	7.1118	6.83629	5.24565	5.75257	5.83493
4930539E08Rik	ENSMUSG00000048905	-0.74689	0.00233996	2.22403	3.19855	3.57945	2.00411	1.90516	2.28258
Dstn	ENSMUSG00000015932	-0.660688	0.00235508	58.6067	62.2558	59.5722	42.6292	35.2914	55.0885
Deptor	ENSMUSG00000022419	-0.519443	0.00236265	17.3093	18.3652	22.4552	15.0159	16.5462	15.3679
1810074P20Rik	ENSMUSG00000040359	-0.587112	0.00237107	9.62181	8.02258	11.3399	6.57542	7.47154	8.28129
Mllt10	ENSMUSG00000026743	-0.55244	0.00237563	54.9542	53.4079	60.6686	36.7734	51.5932	46.1256
Taf9b	ENSMUSG00000047242	-0.607235	0.00238139	131.354	156.486	139.651	113.652	94.5198	118.815
Actg1	ENSMUSG00000062825	0.648592	0.00238821	15.498	17.1302	13.7832	26.6333	26.4784	32.2584
2810407C02Rik	ENSMUSG00000075700	0.867019	0.00239613	7.0417	6.19826	6.97344	7.43286	20.502	15.5527
Jarid2	ENSMUSG00000038518	0.731611	0.00240382	3.78868	4.59228	5.40337	5.56599	11.0951	10.0344
Jam2	ENSMUSG00000053062	-0.589865	0.00241178	6.24488	5.32573	7.61892	4.86866	5.02552	4.81856
Olfr206	ENSMUSG00000066257	0.932606	0.00242634	2.11423	3.04472	3.85841	6.23115	7.53565	6.15508
Mrpl55	ENSMUSG00000036860	0.600983	0.00244598	46.5845	43.8583	44.0693	65.5897	90.8428	82.7636
Psmd8	ENSMUSG00000030591	-0.666667	0.00245067	353.045	309.516	291.257	265.179	188.478	247.289
Fubp3	ENSMUSG00000026843	0.743906	0.00245798	3.69265	2.86212	4.08663	4.69395	8.72593	7.36636
Clk1	ENSMUSG00000026034	0.550143	0.0024643	37.5666	33.399	39.8344	52.4861	66.3792	70.201
Tmco4	ENSMUSG00000041143	-0.798035	0.00246475	2.80191	2.55279	4.05584	2.46834	1.81555	1.89541
AW554918	ENSMUSG00000033632	-0.783792	0.00246606	6.91868	9.58033	12.138	8.33048	4.59822	6.00202
Ccnh	ENSMUSG00000021548	0.662327	0.00247923	4.83436	5.2231	7.32539	9.55809	9.54603	12.5621
Cct5	ENSMUSG00000022234	-0.700377	0.00247905	445.632	403.316	366.11	348.266	222.753	300.533
Ppie	ENSMUSG00000028651	-0.752825	0.00248079	6.22021	5.58943	8.34979	3.89642	4.44364	5.46442
Tmem19	ENSMUSG00000069520	-0.684588	0.00248024	9.1541	9.71864	11.6906	8.1049	5.61774	8.16332
Sh3bgrl3	ENSMUSG00000028843	0.688952	0.00248429	46.0007	48.9741	40.5345	65.7968	108.149	83.9961
Rif1	ENSMUSG00000036202	0.638739	0.00248341	22.8864	21.5972	18.3134	31.0165	43.5001	40.8993
Tm2d2	ENSMUSG00000031556	0.832542	0.00249883	4.71225	6.69364	4.56679	12.0822	9.48706	11.679
Gm13965	ENSMUSG00000085508	-1.20013	0.00250421	3.80788	6.37489	5.52637	2.26895	2.83365	2.88371
Gm9766	ENSMUSG00000038594	-0.650188	0.00250708	12.8882	16.8064	18.0016	13.4771	10.8448	10.7274
Tex14	ENSMUSG00000010342	-0.613048	0.00250976	5.31767	5.52914	5.63294	3.93152	4.03651	4.58074
Atf1	ENSMUSG00000023027	-0.644639	0.00250964	11.5804	9.43984	14.923	7.56317	10.6679	8.34813
Stx5a	ENSMUSG00000010110	-0.749836	0.00252627	240.675	222.204	226.104	201.74	105.294	167.155
Smoc2	ENSMUSG00000023886	-0.674337	0.00253315	30.1565	32.177	40.9139	30.477	19.2035	24.4517
Gpr3	ENSMUSG00000049649	-0.56968	0.0025426	13.3875	14.3484	17.2739	11.4726	11.2951	12.2975
Svopl	ENSMUSG00000029830	-0.669392	0.00255202	21.6305	24.917	23.5506	20.7211	13.7864	16.5501
Grb2	ENSMUSG00000059923	1.05701	0.00257458	5.78234	3.92462	2.22295	8.51557	14.7098	6.58011
Hspe1	ENSMUSG00000073676	0.775932	0.0025815	63.9383	61.1159	47.5888	77.0643	159.055	115.524
Rpl23a-ps3	ENSMUSG00000078126	1.00568	0.00258235	20.1358	16.3118	11.4852	21.9302	58.5553	34.767
Pfn1	ENSMUSG00000018293	0.565401	0.00259586	29.1267	27.126	36.5546	44.3563	62.1383	52.7991
Wdr47	ENSMUSG00000040389	-0.575573	0.00259793	18.1104	18.0644	26.5804	14.2891	18.454	15.7986
Pcid2	ENSMUSG00000038542	-0.770171	0.00261072	30.0037	25.4996	34.7182	26.6624	13.2946	20.5965
Cnot2	ENSMUSG00000020166	-0.615797	0.00261674	49.1854	46.1754	51.2168	43.0825	30.8404	36.7643
Gm5868	ENSMUSG00000060204	-0.620326	0.00262379	17.8805	18.7145	20.6341	12.6272	17.1261	13.655
Necab2	ENSMUSG00000031837	0.626905	0.00264497	10.0066	11.3872	11.4869	15.822	23.1434	20.4129
Ccdc105	ENSMUSG00000078442	-0.797653	0.00265972	3.98963	3.95406	5.62592	2.69421	3.15416	3.16721
Stradb	ENSMUSG00000026027	-0.719143	0.00266448	8.75666	9.53071	12.132	9.10332	5.19167	6.83591
Gosr2	ENSMUSG00000020946	-0.782353	0.00267064	12.5289	14.8781	23.8522	13.6887	7.89605	12.1533
Ppap2a	ENSMUSG00000021759	-0.657026	0.00272673	19.1582	16.432	21.9823	13.7553	11.58	16.8151
Prep	ENSMUSG00000019849	-0.709115	0.00273637	49.6797	45.8375	70.2828	48.3688	28.2298	38.9538
Gm10123	ENSMUSG00000062933	0.770437	0.00273707	36.9716	64.6913	41.0481	75.3193	112.567	99.9225
Kif5c	ENSMUSG00000026764	-0.616362	0.00274659	4.32825	4.57578	5.77789	2.93547	4.3147	3.8735
D18Ertd653e	ENSMUSG00000024544	-0.68183	0.00275081	6.76346	7.04537	8.58973	4.06281	6.10186	6.08835
Acox3	ENSMUSG00000029098	-0.678114	0.00275809	3.70863	4.83238	7.30692	3.94652	3.52536	3.81717
Stk35	ENSMUSG00000037885	0.59826	0.00275763	12.7237	15.1738	21.1138	26.177	26.6313	32.3873
Suv39h2	ENSMUSG00000026646	-0.570861	0.00277715	31.3645	25.2151	35.4475	20.8435	28.1283	22.9365
Fpgt	ENSMUSG00000053870	-0.786037	0.00277803	17.3024	21.6388	22.3876	18.1152	8.81098	13.917
Surf4	ENSMUSG00000014867	-0.837427	0.00278458	182.792	185.462	198.571	175.796	71.0778	117.346
Rad17	ENSMUSG00000021635	0.64765	0.0028264	12.4753	16.7512	15.8621	28.7772	22.5271	30.5904
Tgfb3	ENSMUSG00000021253	-0.569925	0.00282995	16.1835	18.1571	22.61	14.7401	13.5243	15.9609
Nlrp14	ENSMUSG00000016626	-0.864157	0.00283945	4740.77	6236.03	4161.28	4617.44	2098.48	2967.77
Ccdc71	ENSMUSG00000049305	-0.930167	0.00286782	2.35971	2.1266	5.21407	1.61192	2.31068	1.8613
9030624J02Rik	ENSMUSG00000030982	-0.701817	0.0028728	20.2439	21.637	27.3216	21.2015	12.0471	15.4287
Ube2g1	ENSMUSG00000020794	-0.580815	0.00288128	140.332	112.615	157.071	116.913	109.017	90.4114
Zcchc7	ENSMUSG00000035649	-0.605244	0.00290123	3.15184	3.1198	3.36587	2.15848	2.39088	2.83045
Exosc4	ENSMUSG00000034259	0.787838	0.00290896	11.6997	11.9566	9.13521	22.7618	28.7331	15.2246
Cpeb4	ENSMUSG00000020300	0.785721	0.00291156	3.96034	3.82433	4.63446	4.77089	11.6039	8.7322
Tra2a	ENSMUSG00000029817	0.77651	0.00291125	3.78705	4.95484	4.0526	6.34512	9.67881	9.74451
Hook2	ENSMUSG00000052566	0.671921	0.00291441	4.29533	3.90532	5.44041	6.65859	9.90411	8.66697
Micu1	ENSMUSG00000020111	-0.573912	0.00291878	5.86399	6.19677	6.41188	5.16595	4.51086	4.72651
Zfp821	ENSMUSG00000031728	-0.641709	0.00294127	14.6945	11.0486	17.4962	10.5223	12.0323	9.42489
Stk24	ENSMUSG00000063410	-0.608911	0.0029423	28.4054	25.7969	44.229	23.8291	27.447	22.6452
Azi2	ENSMUSG00000039285	-0.835177	0.00294631	2.55475	2.76579	3.68524	2.70625	1.35867	1.6812
Gm10221	ENSMUSG00000067719	0.987729	0.00294876	13.8058	12.1818	10.2861	15.6138	41.9262	27.9596
Vwa3a	ENSMUSG00000030889	-0.652979	0.00295531	3.01438	3.77434	3.86769	2.54453	3.01706	2.32215
Smu1	ENSMUSG00000028409	-0.66937	0.00296232	220.943	196.174	208.495	180.038	112.51	163.437
1110003E01Rik	ENSMUSG00000037822	-0.657435	0.00297465	148.293	128.821	103.471	97.077	102.543	84.8321
Mdm1	ENSMUSG00000020212	0.788373	0.00298709	3.63496	5.20842	3.93315	10.3929	6.5308	8.73061
Poc5	ENSMUSG00000021671	-0.666516	0.00299325	25.9885	21.7112	32.7831	22.8017	14.9603	20.2819
Akr1c21	ENSMUSG00000021207	0.871655	0.00301687	4.20913	7.55912	4.36192	12.8442	9.93205	11.831
Dnajb11	ENSMUSG00000004460	-0.592672	0.00302096	15.8434	12.8412	20.8361	11.5271	12.7104	13.558
Gm15285	ENSMUSG00000081277	-1.16437	0.00302283	5.07181	7.6337	8.07575	4.3748	2.62253	3.63275
Lims1	ENSMUSG00000019920	0.555291	0.00302828	7.72165	8.8589	8.63824	14.0396	14.9903	14.1464
A430033K04Rik	ENSMUSG00000056014	-0.571191	0.00303203	359.388	333.487	399.346	327.008	251.172	270.844
Fam19a4	ENSMUSG00000046500	-0.780602	0.00306716	4.0522	5.58139	6.57804	3.94311	2.90232	3.98993
Tmem87b	ENSMUSG00000014353	-0.572413	0.00311157	11.8387	13.0854	14.4501	11.4877	9.2001	9.90654
Gm14055	ENSMUSG00000085504	0.877691	0.00311731	5.95124	4.94722	5.63166	10.1084	10.36	14.8336
Plrg1	ENSMUSG00000027998	-0.621732	0.00313196	37.2404	28.4262	44.6814	29.0451	23.0221	30.3061
Uchl3	ENSMUSG00000022111	0.58402	0.00314407	50.1706	54.809	62.1748	75.2637	111.53	105.243
Carkd	ENSMUSG00000031505	0.705965	0.00314232	2.8389	3.97611	2.94551	5.94079	6.76909	5.96952
Ighg3	ENSMUSG00000076615	-0.644608	0.00314631	17.9646	21.0371	22.2287	13.6686	14.2158	17.6102
Lamp1	ENSMUSG00000031447	-0.704653	0.00316235	299.335	307.107	326.904	298.451	171.397	190.041
Gnl2	ENSMUSG00000028869	-0.685858	0.0031635	36.6438	31.638	48.7147	32.9568	20.102	30.0145
4922501C03Rik	ENSMUSG00000056919	-0.585463	0.00316599	4.11206	4.60112	4.37661	3.11816	3.34605	3.71787
Taf1b	ENSMUSG00000059669	-0.641994	0.00317825	26.6156	25.492	38.9281	22.2782	18.0761	26.468
Nop10	ENSMUSG00000027133	0.763354	0.00319165	11.6812	10.9264	14.0907	15.7619	33.615	23.4477
Sdcbp	ENSMUSG00000028249	0.632226	0.00319231	10.315	9.2809	11.4679	20.6177	14.2414	20.6905
Ppdpf	ENSMUSG00000016344	0.77875	0.00319996	6.25906	5.35949	7.62441	8.64103	13.3898	16.3341
Edem2	ENSMUSG00000038312	-0.575563	0.00320586	29.4316	27.1799	31.9046	25.993	20.625	22.0637
Rpl13	ENSMUSG00000000740	0.663788	0.00322863	9.82084	9.47127	10.3596	13.359	23.5112	18.1911
Pak1	ENSMUSG00000030774	-0.554999	0.00324353	50.5399	46.5431	65.6748	41.6806	49.1838	37.0194
Rab3gap1	ENSMUSG00000036104	-0.539555	0.00324604	16.2599	20.7112	22.4863	14.9856	15.9631	16.4488
9130011E15Rik	ENSMUSG00000039901	-0.842438	0.00327044	6.65065	7.79779	13.0101	7.70942	3.92265	5.63667
Tmem222	ENSMUSG00000028857	0.759139	0.00329255	20.3949	23.0374	20.4286	54.8626	28.5856	41.692
Psip1	ENSMUSG00000028484	0.793671	0.00329838	67.8945	49.8912	50.8609	107.902	164.13	72.4803
Fau	ENSMUSG00000038274	0.785947	0.0033076	93.0151	82.0742	71.2978	102.428	238.239	164.239
Abhd14a	ENSMUSG00000042210	0.7057	0.00331907	5.01876	4.86519	4.88356	8.31632	10.4715	9.34636
Nt5c3	ENSMUSG00000029780	-0.688502	0.00332921	2.7578	3.38394	3.32277	2.3832	2.35034	2.08891
Cnot8	ENSMUSG00000020515	-0.658363	0.00333756	119.922	98.4152	126.621	104.84	65.3368	81.4386
Cggbp1	ENSMUSG00000054604	0.684178	0.00334284	4.30471	3.12626	3.32769	7.28553	6.78572	6.09243
Xab2	ENSMUSG00000019470	-0.699637	0.00334628	4.41828	4.38908	7.49858	4.39358	3.46991	3.55762
Tfb1m	ENSMUSG00000036983	-0.55294	0.00334997	31.7658	34.6348	37.1594	25.3603	26.9119	29.782
Vil1	ENSMUSG00000026175	-0.597796	0.00335119	29.4165	31.5904	43.9735	30.5628	23.8829	24.9526
Wdr93	ENSMUSG00000039099	-0.756916	0.00335363	5.0394	4.3924	5.21772	4.02751	2.91436	3.05809
4930503L19Rik	ENSMUSG00000044906	0.916779	0.00335539	3.38072	3.95349	5.35563	11.4567	4.84454	10.9753
Rpl29	ENSMUSG00000048758	0.835775	0.00335577	27.6406	22.6036	23.3395	29.2113	75.6217	50.6565
E330021D16Rik	ENSMUSG00000045291	-0.646891	0.00340026	5780.49	4910.12	4160.91	3990.03	3281.92	3862.98
Arl15	ENSMUSG00000042348	-0.628008	0.00341409	7.94629	8.2957	11.5615	7.04157	5.88052	7.72993
Kat5	ENSMUSG00000024926	-0.81683	0.003445	3.10623	3.56587	5.62045	2.79325	2.47103	2.70979
Gm14097	ENSMUSG00000084839	-1.11877	0.00346079	7.29169	7.29179	8.12729	5.0979	2.50036	4.38713
Rad51ap1	ENSMUSG00000030346	0.698919	0.00346462	4.80087	5.2117	4.12672	10.1803	7.46799	9.14922
Tmem169	ENSMUSG00000026188	-0.634639	0.00347337	21.9271	22.8845	35.7415	19.8633	16.418	22.9931
Map2k1	ENSMUSG00000004936	-0.641819	0.00347491	53.1397	41.0399	67.2463	45.4299	31.7676	41.1458
2210021J22Rik	ENSMUSG00000064284	-0.56031	0.00347691	43.2124	42.0585	42.9189	34.6449	32.7243	33.8473
Zfp277	ENSMUSG00000055917	-0.560923	0.00347979	44.8567	43.2183	60.4233	39.1879	33.8675	42.6889
Rabl3	ENSMUSG00000022827	-0.635685	0.0035143	3.62673	3.6802	3.753	2.63339	2.42944	3.21949
Rpl13a	ENSMUSG00000074129	0.69375	0.00351352	9.53351	7.70534	10.0721	11.2535	20.3135	20.0675
Gm20483	ENSMUSG00000092389	-2.08438	0.00351255	5.21772	3.59994	2.80369	1.88425	0.451815	0.792753
D930020B18Rik	ENSMUSG00000047642	-0.789944	0.00352355	3.61302	2.56664	4.00835	2.49331	2.28593	2.00545
0610008F07Rik	ENSMUSG00000046840	0.868847	0.0035293	7.11284	5.64519	3.94335	11.8727	13.2765	10.8069
Pou2f1	ENSMUSG00000026565	-0.614058	0.00354913	2.65893	3.87078	4.23586	2.29287	2.94955	2.91195
Prps1l3	ENSMUSG00000079104	-0.589252	0.00354793	17.1355	18.4664	20.3576	14.7218	12.8297	15.5179
BC031353	ENSMUSG00000034858	-0.622635	0.00356115	16.692	15.7701	29.1493	14.2611	15.7406	15.6335
Itga8	ENSMUSG00000026768	-0.612207	0.00357593	4.09951	4.11471	5.37143	3.73614	2.90844	3.57535
Igsf3	ENSMUSG00000042035	-0.656463	0.00358927	11.4642	12.5905	21.1923	10.2075	9.48581	13.0181
Gpr137b	ENSMUSG00000021306	-0.596721	0.0035919	12.4057	10.0491	14.7897	10.1668	8.96659	9.2127
Chchd1	ENSMUSG00000063787	0.737551	0.00363724	33.2784	34.0921	32.3397	40.8179	83.4165	71.8151
Diras2	ENSMUSG00000047842	-0.536827	0.00364252	18.1601	15.4123	20.5788	13.2004	16.2317	13.8712
Pibf1	ENSMUSG00000022064	-0.606133	0.00364751	9.86953	9.07413	8.75839	6.37609	7.66442	7.28432
Mettl7a2	ENSMUSG00000056487	-0.911052	0.00366513	6.19309	10.1094	16.811	4.28635	6.80378	9.01691
Dlat	ENSMUSG00000000168	-0.613623	0.00367956	9.56725	11.1726	15.2686	9.74079	7.69658	9.507
Ppm1h	ENSMUSG00000034613	0.547494	0.0036803	3.33125	3.75237	4.96922	6.24638	7.23357	6.84449
Fancb	ENSMUSG00000047757	-0.761638	0.00368306	4.94016	3.46719	6.16984	3.63275	2.60449	3.59058
Asb3	ENSMUSG00000020305	-0.819918	0.00369471	3.18346	4.35064	4.28997	2.89049	1.57185	3.25743
Mapre2	ENSMUSG00000024277	-0.534863	0.00369774	19.5239	20.0477	25.2733	18.2548	15.3267	17.9936
Lypd6	ENSMUSG00000050447	0.628048	0.00370419	6.24946	8.76381	7.26362	13.172	12.5532	14.4535
Pik3c3	ENSMUSG00000033628	-0.804479	0.0037314	5.34093	5.63206	8.99375	5.7308	2.83604	4.37332
Lpcat2	ENSMUSG00000033192	-0.639694	0.00374073	8.84935	7.91944	8.41493	4.98269	7.77184	6.20763
Tmed4	ENSMUSG00000004394	0.705491	0.00377454	2.86378	3.28755	3.32164	6.12554	5.4556	6.33775
Fam192a	ENSMUSG00000031774	-0.514651	0.00377756	95.8518	89.8742	105.446	80.5155	73.6435	82.0739
Cep70	ENSMUSG00000056267	-0.532614	0.00379108	50.3729	50.8541	48.5822	38.5765	41.0334	41.4555
Stam	ENSMUSG00000026718	0.703569	0.00379563	2.54807	3.42979	3.81661	7.63975	5.57375	5.11454
Acat1	ENSMUSG00000032047	-0.569204	0.00379955	38.5389	31.1369	40.1961	29.0242	24.7564	31.9456
Canx	ENSMUSG00000020368	-0.502543	0.00380216	51.9797	48.0541	65.177	45.3925	44.1973	44.9253
Atad1	ENSMUSG00000013662	-0.534225	0.00380839	312.13	287.133	280.863	234.216	233.205	243.135
Macrod1	ENSMUSG00000036278	0.889897	0.00381109	5.43385	4.89976	5.04259	7.822	17.3724	8.40714
2020-09-11	ENSMUSG00000058013	-0.631228	0.00382082	8.21189	6.77001	7.35009	5.31717	6.81814	4.73491
Tomm7	ENSMUSG00000028998	0.849987	0.00382223	6.58002	6.63669	6.07057	8.13192	18.8608	14.1027
4921515J06Rik	ENSMUSG00000045662	-0.528011	0.00385094	89.9717	81.482	95.791	60.9894	73.335	81.5663
Rps15a	ENSMUSG00000008683	0.819812	0.00385497	8.20926	6.9682	6.34032	8.28736	21.8215	15.0554
Dppa5a	ENSMUSG00000060461	0.57282	0.00386263	335.733	474.366	515.182	643.693	805.808	836.199
Dtymk	ENSMUSG00000026281	0.530324	0.00391193	27.5626	25.3542	27.8712	39.1387	48.5126	48.5685
Fam108c	ENSMUSG00000038459	0.734894	0.00392224	3.8883	3.72515	3.69066	6.53909	9.6782	5.83437
Slc26a6	ENSMUSG00000023259	-0.837157	0.00392506	14.8098	15.2106	21.9264	15.212	6.22431	11.565
Acd	ENSMUSG00000038000	-0.512386	0.00393209	145.838	131.503	142.436	109.521	121.595	112.181
Cul4b	ENSMUSG00000031095	-0.562956	0.00396183	42.6506	47.2463	54.6185	37.667	31.7081	43.6709
Gm12436	ENSMUSG00000084787	0.684483	0.00396698	3.10396	3.3919	2.77743	5.41051	5.91315	6.13607
Rab5a	ENSMUSG00000017831	0.666901	0.0040173	6.80475	5.84207	6.35975	13.1921	12.5201	9.35572
Imp4	ENSMUSG00000026127	-0.680239	0.00401956	136.673	115.457	105.79	105.408	67.8425	87.2642
Ppp6r3	ENSMUSG00000024908	-0.620749	0.00402539	6.96215	7.92175	12.4004	6.48795	6.39425	7.40245
D19Ertd386e	ENSMUSG00000025184	0.560627	0.00403076	3.38215	3.84717	5.21879	6.58876	7.30808	7.25538
Hmga1	ENSMUSG00000046711	0.586993	0.00403009	36.9575	33.2135	48.9475	77.2492	71.488	56.7296
Glo1	ENSMUSG00000024026	0.621609	0.00403798	7.58034	8.82403	7.95611	14.9153	13.5298	15.2145
Rwdd2b	ENSMUSG00000041079	-0.80301	0.00403698	9.10935	7.43282	10.7167	7.45399	3.7372	6.67132
Tdrd9	ENSMUSG00000054003	-0.692835	0.00404365	2.63677	3.58871	5.13893	2.49117	2.81025	2.76318
Fam122b	ENSMUSG00000036022	-0.58025	0.00404795	6.17172	8.02291	8.71621	5.66903	6.35252	5.74193
Chd4	ENSMUSG00000063870	0.773147	0.00405758	6.29091	5.17432	7.23903	7.19138	18.4407	11.7853
Opa1	ENSMUSG00000038084	-0.560436	0.00406443	5.98817	6.14709	8.04755	5.73936	4.89137	5.11306
Ggt1	ENSMUSG00000006345	-0.786799	0.00407241	3.23519	3.1039	4.44549	2.66607	1.64606	2.83779
C87414	ENSMUSG00000070686	-0.687454	0.0040779	1004.31	955.37	930.273	855.636	482.793	743.098
Tspan1	ENSMUSG00000028699	-0.751815	0.00409842	3.35499	4.0992	4.69669	2.3615	2.60701	3.39379
Mterfd1	ENSMUSG00000021519	0.887877	0.00410687	6.5713	8.61679	3.49596	14.8194	11.1432	15.1933
Uxs1	ENSMUSG00000057363	-0.717649	0.00410897	5.06971	5.67924	9.31106	3.32263	4.81617	5.86586
Grhl1	ENSMUSG00000020656	-0.629714	0.00411361	17.8013	16.9609	31.7823	15.3407	18.1126	15.5956
Btbd8	ENSMUSG00000070632	-0.83414	0.00412931	3.79054	4.97714	4.89519	3.47207	2.50615	2.86941
Lpl	ENSMUSG00000015568	0.566133	0.0041351	11.1318	12.3566	10.6659	17.0481	21.1105	21.2116
Cnot10	ENSMUSG00000056167	-0.728725	0.00414133	12.9077	14.1134	19.6029	14.3129	7.86779	9.84409
Phtf1	ENSMUSG00000058388	-0.674478	0.00415178	4.02193	3.96862	4.13401	3.02361	3.69669	2.14374
Cenpv	ENSMUSG00000018509	0.865494	0.00416209	4.5417	3.98756	2.90819	7.72771	11.0675	5.85099
Got1	ENSMUSG00000025190	-0.571604	0.00417286	12.7419	10.9912	14.5203	9.05078	9.64267	11.1214
Actr1a	ENSMUSG00000025228	-0.729573	0.00417399	32.8711	35.0856	47.8291	32.9469	16.9528	29.7662
Orc4	ENSMUSG00000026761	-0.516334	0.00417194	43.158	41.5214	44.2414	34.2734	32.4861	38.1459
Aqp9	ENSMUSG00000032204	-0.740418	0.00417673	26.5532	28.3911	24.2094	24.8812	13.2056	16.8802
Dgkh	ENSMUSG00000034731	-0.644726	0.00418315	4.21584	4.72067	6.8862	4.04945	3.55484	3.98495
Ammecr1l	ENSMUSG00000041915	-0.625552	0.00420412	14.2143	14.7062	23.2646	14.4787	10.7877	13.2712
AU019990	ENSMUSG00000074783	-0.804842	0.00420734	3.04562	2.93909	3.16916	1.95529	1.75819	2.36509
Vps13a	ENSMUSG00000046230	-0.541778	0.00424723	11.2722	13.2906	16.0154	9.40665	12.7045	10.1966
Tmem120a	ENSMUSG00000039886	0.594041	0.00426332	8.25327	7.92079	10.2113	14.0608	15.3024	16.744
C330018D20Rik	ENSMUSG00000024592	-0.503791	0.00428503	21.3915	20.3113	25.8321	17.3656	19.2853	18.5134
Il2rb	ENSMUSG00000068227	-0.752258	0.00428547	3.66705	4.43885	7.54365	3.44131	3.18818	3.94868
Zdhhc24	ENSMUSG00000006463	-0.630526	0.0042926	32.7431	31.5649	46.166	30.6262	20.7101	30.2882
Rplp1	ENSMUSG00000007892	0.639379	0.00431333	138.192	133.154	133.875	170.075	310.214	262.43
Dync1i2	ENSMUSG00000027012	-0.552585	0.00431581	40.6367	40.4519	43.2813	37.1713	28.7564	32.3321
Armc10	ENSMUSG00000038525	-0.722992	0.00432173	41.2619	41.3322	43.9295	35.7385	18.4728	34.2784
4931406P16Rik	ENSMUSG00000066571	-0.725716	0.00433442	7.20877	8.56614	10.6096	4.26367	9.10797	5.22313
Ndfip1	ENSMUSG00000024425	-0.650663	0.00434815	144.233	168.725	179.976	150.658	90.9108	119.973
Lypla1	ENSMUSG00000025903	-0.604702	0.00436623	25.3402	26.9606	25.1498	23.2774	16.5597	19.3418
Plek	ENSMUSG00000020120	-0.862147	0.00438156	1.86405	3.90167	4.76066	2.45204	1.73187	2.41312
Ngly1	ENSMUSG00000021785	-0.721578	0.0044002	30.3071	32.7114	34.7323	30.4488	15.0777	22.6651
Mepce	ENSMUSG00000029726	0.597558	0.00441433	9.09866	7.88225	8.47397	12.2077	17.9679	14.9629
Tbx4	ENSMUSG00000000094	-0.605235	0.00442193	15.9011	17.1847	27.1087	15.435	13.38	16.3527
Nusap1	ENSMUSG00000027306	-0.64951	0.00444987	212.634	257.973	215.335	177.344	127.937	204.863
Jhdm1d	ENSMUSG00000042599	-0.521323	0.0044567	8.9758	9.85195	11.1356	6.7791	8.83524	8.67376
Oma1	ENSMUSG00000035069	-0.593025	0.00446662	24.7441	20.609	24.7	19.4554	15.1951	19.1278
Rin3	ENSMUSG00000044456	0.667255	0.00447343	4.59286	4.70968	4.08986	6.15056	10.8892	8.06982
1700057K13Rik	ENSMUSG00000026592	-1.26933	0.00447587	2.66552	3.9666	2.57227	0.605053	1.99489	1.96225
Pttg1	ENSMUSG00000020415	0.768492	0.00447854	579.796	483.257	488.33	594.892	1538.27	999.159
Tmem168	ENSMUSG00000029569	0.697489	0.00448142	8.16619	12.2923	13.5922	25.6896	15.6353	21.9371
Elovl5	ENSMUSG00000032349	-0.496247	0.00448663	78.0778	79.3223	96.4767	66.2673	65.4171	76.6125
Kpna2	ENSMUSG00000018362	-0.715241	0.00449685	729.555	1044.92	866.511	812.614	453.852	595.412
Cdc42ep2	ENSMUSG00000045664	-0.606477	0.00450014	107.755	109.592	98.7505	90.685	66.6447	84.6277
Prickle3	ENSMUSG00000031145	-0.727336	0.00450174	5.69085	4.58181	8.8904	5.33217	3.44949	4.33487
Nadk	ENSMUSG00000029063	-0.681181	0.00451369	34.0972	31.0323	38.2289	32.8008	18.2951	22.9289
AA415398	ENSMUSG00000087385	-0.648155	0.00457227	4.69363	6.34163	6.56349	4.3406	4.66	4.02595
Dbi	ENSMUSG00000026385	0.73235	0.00458657	23.1847	22.5945	22.3446	26.653	61.1552	45.797
Meis2	ENSMUSG00000027210	-0.553743	0.00458736	96.5393	88.82	99.2584	66.98	94.5354	65.0383
2310008H04Rik	ENSMUSG00000041974	-0.613943	0.00461093	13.1482	13.7553	21.3748	12.6546	10.2142	13.1531
1700067K01Rik	ENSMUSG00000046408	-0.610782	0.00462867	23.326	21.7652	22.5649	16.9458	21.0174	13.8142
Papd4	ENSMUSG00000042167	-0.519149	0.00464477	42.706	39.1765	54.2609	37.534	35.0314	36.8795
Rad51l1	ENSMUSG00000059060	-0.757986	0.00465107	4.55146	5.26924	5.86253	4.13697	2.86573	3.67446
Rnmt	ENSMUSG00000009535	-0.574178	0.00465949	9.85307	10.4736	13.572	8.25095	7.46369	10.5281
Cpsf3	ENSMUSG00000054309	-0.680952	0.00468693	19.3577	18.8139	29.4807	16.6555	11.5528	19.9796
Rbm6	ENSMUSG00000032582	-0.530299	0.00469342	27.0175	25.4138	38.5647	23.1054	23.3087	25.9707
Trpc4ap	ENSMUSG00000038324	-0.638391	0.00469436	12.6779	12.4943	20.901	13.5499	9.77109	10.3062
Lrrc41	ENSMUSG00000028703	-0.921673	0.00470298	6.62713	7.35113	9.74215	7.40632	2.39135	4.38096
Idh3g	ENSMUSG00000002010	0.594476	0.00471035	14.8199	13.2775	12.3423	25.4432	22.3103	23.5807
Eif4e1b	ENSMUSG00000074895	-0.753377	0.00471208	13.8604	20.7344	33.2114	11.8328	14.5051	19.5324
Farsb	ENSMUSG00000026245	-0.728582	0.00471592	199.568	204.369	182.97	180.785	90.4541	139.46
Zfp207	ENSMUSG00000017421	-0.553751	0.00471799	33.3238	37.622	34.571	29.542	24.6911	29.4899
Miox	ENSMUSG00000022613	0.567079	0.00472947	179.471	185.636	162.06	316.009	270.877	326.347
Fsd1l	ENSMUSG00000054752	-0.546772	0.00476331	5.27841	4.69408	5.23554	3.4555	4.40433	4.29911
Cstf3	ENSMUSG00000027176	-0.612416	0.00478047	5.17649	3.93489	6.17254	3.84398	3.42039	4.23801
Gemin7	ENSMUSG00000044709	-0.520713	0.00478011	93.1791	78.9664	88.1288	64.1341	77.1069	70.6623
Pex1	ENSMUSG00000005907	-0.525603	0.00478311	5.89779	5.82734	6.99898	5.23442	4.94294	4.86924
Cops2	ENSMUSG00000027206	-0.582005	0.00478943	127.196	102.585	125.635	107.989	79.7281	86.8749
Pdss2	ENSMUSG00000038240	-0.542949	0.00480694	16.9774	17.437	16.6844	14.5931	13.6093	12.679
Srp68	ENSMUSG00000020780	0.625502	0.00485788	6.96187	5.88064	8.94469	14.2454	10.7818	13.5187
Cxcl13	ENSMUSG00000023078	-1.0926	0.00488221	3.50897	4.96067	4.39503	1.02219	2.67388	3.42095
Cox10	ENSMUSG00000042148	-0.55797	0.00491425	50.735	48.1612	54.2172	45.9737	34.5462	39.8125
Gpcpd1	ENSMUSG00000027346	-0.710168	0.00492395	10.0241	13.8031	17.2064	11.2361	6.48484	10.9147
Hsd3b7	ENSMUSG00000042289	-0.593083	0.00494553	15.1697	13.4351	14.9252	12.8925	9.19793	11.3362
Pacrgl	ENSMUSG00000029089	-0.517938	0.00495781	301.322	270.588	280.565	236.566	220.969	236.617
Cct6a	ENSMUSG00000029447	0.715328	0.00495691	9.25894	11.903	10.9672	24.8265	14.658	21.4921
Mtr	ENSMUSG00000021311	-0.673808	0.00497123	2.66093	3.08589	4.46791	2.52713	2.18498	2.61974
Osbpl9	ENSMUSG00000028559	-0.545622	0.00497281	59.9326	59.714	72.9028	57.8514	43.2111	50.9405
Txndc5	ENSMUSG00000038991	-0.635766	0.00497537	47.3797	50.9469	83.5555	53.5299	39.54	39.8057
Ptpn22	ENSMUSG00000027843	-0.536835	0.00497716	14.6748	15.7392	19.8713	12.7962	12.4225	14.7864
Ctns	ENSMUSG00000005949	-0.860641	0.00498294	4.22449	7.50774	7.3732	5.6687	2.63768	3.71596
Cotl1	ENSMUSG00000031827	-0.721021	0.00498544	4.79962	4.73653	6.71904	3.44524	4.3712	3.58857
Ercc6l	ENSMUSG00000051220	-0.526958	0.00499415	19.6111	22.3119	21.7008	18.1379	16.8821	16.3338
Fermt2	ENSMUSG00000037712	-0.585597	0.00502271	18.9744	23.1007	24.2104	19.6537	14.4483	16.8955
Gm14664	ENSMUSG00000087401	-0.680537	0.00505762	29.1734	24.9277	37.8778	18.8162	20.9158	26.4756
Rpl24	ENSMUSG00000022601	0.644345	0.00512352	10.2546	9.9173	11.03	12.3018	23.8885	21.0238
Myl6	ENSMUSG00000090841	0.666152	0.00512308	38.033	35.0629	33.1591	46.0205	82.2718	70.5404
Dcaf4	ENSMUSG00000021222	-0.839847	0.00513199	3.19489	2.70558	4.22738	2.69526	1.72552	2.03674
Gm12942	ENSMUSG00000070737	-0.531055	0.00513551	32.9073	34.3804	32.4228	25.4312	27.5506	27.6786
Aph1c	ENSMUSG00000053040	-0.543955	0.00516353	5.8073	6.54905	6.79392	5.06362	5.06745	5.12792
Gm17120	ENSMUSG00000091172	-0.932263	0.00518186	5.16601	7.3307	7.01057	3.37136	3.33905	5.1649
Znrf2	ENSMUSG00000058446	0.55013	0.00521675	34.4818	30.2725	35.6759	46.0344	71.2071	54.6519
Specc1l	ENSMUSG00000033444	-0.548272	0.00521841	9.44355	9.28814	14.2142	7.67297	9.74742	8.51368
Zfp35	ENSMUSG00000063281	-0.613578	0.00525833	7.28258	6.80436	9.04315	6.16199	4.83212	6.40592
Rala	ENSMUSG00000008859	0.588469	0.00530378	11.645	10.5114	14.9003	19.1525	27.0976	18.2883
Snx4	ENSMUSG00000022808	-0.631016	0.00530984	28.6574	29.998	41.8785	27.2051	18.3403	28.7555
Tsc22d1	ENSMUSG00000022010	-0.514638	0.00533152	66.972	76.6994	77.786	59.7828	53.9778	66.3194
AC130832.1	ENSMUSG00000096742	-0.607654	0.00533131	43.7845	44.8312	40.7999	37.9018	26.7614	34.1938
Ciao1	ENSMUSG00000003662	-0.546338	0.00534515	31.2373	24.5026	34.5411	25.4815	24.8529	21.0688
Tet3	ENSMUSG00000034832	0.647778	0.00536519	45.0969	36.981	44.0571	50.4122	102.466	79.255
Cpt2	ENSMUSG00000028607	-0.643953	0.00537222	44.0033	46.8398	42.0214	38.8312	24.6295	35.3815
Dicer1	ENSMUSG00000041415	-0.520322	0.00539916	16.5597	20.2961	26.2855	15.3177	17.755	17.6638
Tm9sf2	ENSMUSG00000025544	-0.531817	0.00540265	579.837	526.445	602.214	517.733	408.282	442.579
Rgmb	ENSMUSG00000048027	0.640547	0.00543628	6.66416	5.74103	8.133	8.99652	15.547	12.7039
Nlgn1	ENSMUSG00000063887	-0.539202	0.00544376	9.05715	9.85585	10.3564	8.25754	7.44386	7.66051
1110058L19Rik	ENSMUSG00000026154	0.626288	0.005466	96.8527	103.282	87.6751	125.857	217.898	180.938
Tulp4	ENSMUSG00000034377	-0.597145	0.00548524	2.76385	3.76943	3.43013	2.23803	3.16058	2.30641
1110059E24Rik	ENSMUSG00000035171	0.496491	0.00550793	21.9906	23.3861	24.0412	34.5691	41.0414	38.62
Fbxo9	ENSMUSG00000001366	-0.571487	0.00556979	6.29534	6.15342	8.03888	5.17698	5.11273	5.62981
Hrsp12	ENSMUSG00000022323	0.604519	0.00556958	9.61991	8.11001	10.19	11.976	19.5739	18.0335
Awat2	ENSMUSG00000031220	-0.759998	0.00558365	4.02998	5.38297	5.25405	3.40663	2.51814	4.09502
Snapc1	ENSMUSG00000021113	0.519761	0.00562558	34.8999	35.9418	33.3912	53.686	62.3071	59.0015
Tmem108	ENSMUSG00000042757	-0.559762	0.00562408	13.144	13.7913	17.1653	9.9411	14.4297	10.3786
Dhrs13	ENSMUSG00000020834	0.732584	0.00562997	3.58913	4.48025	5.47279	10.9906	7.30209	7.4835
Rasl2-9	ENSMUSG00000083649	-0.807601	0.00565953	7.35837	8.82092	9.78027	7.52407	4.47796	5.01026
Magoh	ENSMUSG00000028609	0.778153	0.00567879	277.639	208.474	178.665	274.466	652.534	433.292
Pacrg	ENSMUSG00000037196	-0.547757	0.00569179	24.2862	19.8157	24.7041	16.3849	20.2673	18.1448
Spert	ENSMUSG00000034913	-0.652756	0.00569408	7.35444	7.26654	7.75465	4.44892	6.68519	5.52175
Hars	ENSMUSG00000001380	0.681322	0.00570578	3.51851	4.00396	6.43716	8.44091	7.91859	9.25301
Brox	ENSMUSG00000046836	-0.601816	0.00575603	38.2406	42.5498	51.1231	40.0045	25.7747	34.0317
Tecr	ENSMUSG00000031708	0.553502	0.0057606	34.4765	30.9665	30.0227	52.3321	61.0294	50.7502
Zfp560	ENSMUSG00000045519	-0.643999	0.00576231	5.75196	6.16781	7.86633	3.38908	6.34392	5.01356
Wdr73	ENSMUSG00000025722	-0.634974	0.00577656	5.56293	5.59195	7.66809	5.06352	3.66704	5.17196
Dazap2	ENSMUSG00000000346	-0.528035	0.00581614	319.812	352.682	304.531	270.336	256.823	265.429
Galnt6	ENSMUSG00000037280	-0.589213	0.00581579	19.4949	12.9639	22.6062	14.4191	13.3577	14.2932
Uchl5	ENSMUSG00000018189	-0.56341	0.00583972	16.256	15.4733	23.4819	13.6211	13.65	15.6574
Nup88	ENSMUSG00000040667	-0.559529	0.00585212	19.0712	19.3727	25.1076	18.8693	13.5641	17.0971
Rel	ENSMUSG00000020275	-0.732317	0.00586282	2.86509	3.03918	3.68059	1.98442	2.869	1.86215
Smug1	ENSMUSG00000036061	-0.598667	0.00586444	15.3546	18.9696	27.7298	15.9829	13.73	17.0904
Ccdc60	ENSMUSG00000043913	-0.548108	0.00587436	7.02471	6.96182	7.64217	6.17147	5.63611	5.34645
Klf17	ENSMUSG00000048626	-0.781931	0.00587568	237.583	220.724	268.015	218.409	86.0704	179.633
Gm11827	ENSMUSG00000086765	-0.544527	0.00587151	134.929	134.298	131.025	89.0862	130.718	102.285
Bmp5	ENSMUSG00000032179	-0.476788	0.00588883	44.0712	47.165	57.5598	37.4216	41.8974	44.4835
Flad1	ENSMUSG00000042642	-0.581373	0.00589193	6.17162	5.76501	8.29837	4.9032	4.69647	5.97009
Khdc1c	ENSMUSG00000041722	0.791632	0.00591563	7.15005	8.30243	6.66201	9.20639	22.4111	13.804
Rpl21	ENSMUSG00000041453	0.730875	0.00593868	8.02343	6.17389	6.41745	9.32138	19.4518	11.6574
Cox6a2	ENSMUSG00000030785	-0.792988	0.00594978	19.5834	19.9966	24.4522	7.77926	17.3636	18.1056
Slc11a2	ENSMUSG00000023030	-0.596451	0.00595628	7.20585	8.78399	9.70979	7.48175	5.28135	6.81476
Tmed5	ENSMUSG00000063406	0.508814	0.00597299	3.91388	4.44186	4.84811	6.79268	7.54099	7.48736
Ppt2	ENSMUSG00000015474	-0.627264	0.00597518	5.19177	5.24429	7.99285	4.02057	4.94525	4.77669
Fbxl20	ENSMUSG00000020883	-0.63889	0.00599944	11.0858	8.88209	13.391	10.4987	6.55785	7.44698
1810013D10Rik	ENSMUSG00000061461	-0.606884	0.00600093	26.1544	23.9556	18.3503	16.9721	17.9153	18.1602
Ppp2r2b	ENSMUSG00000024500	0.562047	0.0060216	27.7952	33.8168	28.2192	44.3837	61.6338	49.8743
Dhcr7	ENSMUSG00000058454	-0.719904	0.00601985	3.7314	4.52846	5.58267	4.14455	2.45	3.01216
Rpl36	ENSMUSG00000057863	0.804611	0.00602653	24.6004	30.448	27.5055	33.9669	85.4876	50.8966
Lrrc57	ENSMUSG00000027286	0.704864	0.00603629	47.213	67.5195	47.2989	116.857	73.0561	118.642
Psmd11	ENSMUSG00000017428	-0.658037	0.00604431	13.1113	13.8256	19.2316	12.5665	7.64055	13.2446
Bcl7b	ENSMUSG00000029681	-0.666347	0.00604274	23.5221	16.3435	24.6046	19.0048	16.2947	11.4839
Dusp7	ENSMUSG00000053716	0.692673	0.00605416	60.9647	51.8076	50.9607	66.1214	146.488	100.609
Endod1	ENSMUSG00000037419	-0.604845	0.00608001	10.1663	10.4052	9.34823	8.91743	6.90848	7.08588
Ckap2	ENSMUSG00000037725	-0.504017	0.0061067	75.0509	63.1048	73.1407	52.0262	58.0583	63.6185
Hif1an	ENSMUSG00000036450	-0.632073	0.00610981	2.82219	4.10402	3.94252	2.99229	2.45099	2.67047
Slc25a4	ENSMUSG00000031633	0.542307	0.00614057	11.5353	10.0915	12.1508	19.3705	17.4247	20.2038
Fam125b	ENSMUSG00000038740	0.717129	0.00615385	2.83648	3.06457	3.48876	4.29094	8.88263	4.90291
Dcun1d1	ENSMUSG00000027708	-0.51232	0.00616546	131.76	124.625	134.128	86.5794	124.888	108.981
Paqr6	ENSMUSG00000041423	-0.589675	0.0061666	8.97337	11.2118	14.7728	9.3934	8.76231	8.51247
Lcmt1	ENSMUSG00000030763	-0.604526	0.00617656	41.756	36.478	32.4682	23.9458	29.1385	32.6338
Trip4	ENSMUSG00000032386	-0.519686	0.00618064	6.59779	7.64076	9.71498	6.51979	6.1445	6.57103
Mmgt1	ENSMUSG00000061273	-0.725927	0.0061863	4.09568	7.1259	7.25844	5.20883	3.39235	4.22065
Spata7	ENSMUSG00000021007	-0.556105	0.00620071	7.82576	7.01375	7.23141	5.80679	6.30089	5.41671
Samhd1	ENSMUSG00000027639	-0.526375	0.00619979	7.34859	6.30048	7.32466	5.60617	5.20158	6.10949
Psmg1	ENSMUSG00000022913	-0.597546	0.00621984	61.1471	55.9624	47.2828	35.817	49.6456	42.7869
Sh3bgrl2	ENSMUSG00000032261	-0.588493	0.00624002	13.1954	14.1591	18.3167	13.9831	10.1633	10.6831
Lace1	ENSMUSG00000038302	-0.630359	0.00627789	6.53745	6.38008	6.91091	5.2341	4.05481	5.54766
Tpt1	ENSMUSG00000060126	0.578232	0.00628611	36.2581	35.0737	34.9689	47.7052	79.1677	59.6589
B4galt2	ENSMUSG00000028541	-0.515924	0.00630622	8.25609	7.60273	9.60577	5.99641	7.39689	7.28621
Cyb5r4	ENSMUSG00000032872	-0.578819	0.00631028	7.04142	7.11383	10.0871	7.26765	5.95107	5.37392
Wibg	ENSMUSG00000064030	-0.650592	0.00630897	13.8684	10.0014	16.6647	8.00931	11.076	10.7867
Pigc	ENSMUSG00000026698	-0.656466	0.00631866	7.27894	7.24845	10.8319	6.1231	4.56783	7.72845
4933437N03Rik	ENSMUSG00000086953	-0.711955	0.00633127	6.6431	6.59663	8.44028	4.29128	5.73629	5.34372
Prdm1	ENSMUSG00000038151	0.606447	0.0063341	3.81898	3.655	5.23752	5.53274	7.91721	8.95857
Cacna2d3	ENSMUSG00000021991	-0.598895	0.00636908	4.15968	4.37728	6.28782	3.59983	4.12136	3.55359
Olfr1463	ENSMUSG00000096365	0.826176	0.00637513	3.08549	4.1324	3.97007	6.82874	6.71766	9.51538
Morc3	ENSMUSG00000039456	0.543887	0.00638829	7.64493	9.96058	11.1375	13.7375	17.0953	17.7806
9130409I23Rik	ENSMUSG00000038768	-0.629315	0.00639466	65.2917	69.0987	69.5856	62.3447	37.1498	52.9913
Skap2	ENSMUSG00000059182	-0.506695	0.00639891	79.2123	70.0537	73.9882	55.6516	62.3777	65.5986
Cenpc1	ENSMUSG00000029253	0.533079	0.00640813	10.304	10.5502	11.8926	18.7065	16.1521	20.0188
Mab21l2	ENSMUSG00000057777	-0.636264	0.00642354	4.4376	4.3471	5.13884	3.60615	3.76797	3.00897
Emp2	ENSMUSG00000022505	0.533065	0.00643342	24.4479	27.5929	31.1926	50.7823	39.6089	48.6184
Tgfbrap1	ENSMUSG00000070939	-0.542608	0.00643768	5.27245	4.45344	6.31225	4.2085	4.31476	4.18869
Zfp229	ENSMUSG00000061544	-0.523916	0.00644453	7.52825	7.4115	9.73343	6.60678	6.27624	6.91114
Lrrfip1	ENSMUSG00000026305	0.539728	0.00645987	41.5939	35.2258	48.8246	59.0014	88.8592	64.3154
Polr2b	ENSMUSG00000029250	-0.51065	0.00646701	39.5801	41.6342	48.7861	39.0646	31.5875	34.6579
Gstt2	ENSMUSG00000033318	0.700085	0.00647982	4.2526	6.03055	5.28067	7.98935	10.3411	11.2462
Tmem131	ENSMUSG00000026116	0.682585	0.0065163	2.96324	3.12259	3.12988	3.83496	7.99884	5.57365
Orc3	ENSMUSG00000040044	-0.615865	0.00651473	12.6546	13.6612	14.2979	12.7014	7.90354	9.98198
Rap1b	ENSMUSG00000052681	-0.644709	0.0065336	50.4921	37.5841	53.301	43.8006	34.4823	25.8084
Qrich1	ENSMUSG00000006673	0.578539	0.00659468	12.8032	17.8573	16.5434	30.7422	24.8177	26.1339
Cd200	ENSMUSG00000022661	-0.554982	0.00659358	9.03985	8.97437	11.2232	6.19811	8.11914	8.79584
Herpud2	ENSMUSG00000008429	-0.595639	0.00659712	34.196	32.0715	58.9097	33.5977	28.3847	32.1449
Figla	ENSMUSG00000030001	0.658011	0.00660906	20.5897	21.851	18.9108	28.1242	48.5999	37.4297
Zswim1	ENSMUSG00000017764	0.882065	0.00666067	5.79192	8.09824	8.88642	23.0077	7.62976	17.1973
Gpr180	ENSMUSG00000022131	-0.672057	0.00666041	20.5364	26.0367	29.9741	21.71	12.3449	21.0432
Apitd1	ENSMUSG00000073705	-0.573403	0.00667083	225.158	200.203	204.158	136.864	214.638	145.696
Brdt	ENSMUSG00000029279	-0.561289	0.00668014	202.41	193.922	158.251	152.569	145.815	143.197
Ap2b1	ENSMUSG00000035152	-0.607828	0.00673616	4.00839	4.75332	5.51989	4.37256	2.99777	3.39537
Lrrc40	ENSMUSG00000063052	-0.566639	0.00673914	87.6587	80.3278	89.7302	79.0934	54.085	68.1433
Fastkd2	ENSMUSG00000025962	-0.819433	0.00674513	6.87403	7.08586	8.62279	6.89841	2.4901	5.21759
Cdadc1	ENSMUSG00000021982	-0.647284	0.00679597	5.98525	4.92553	7.21549	4.2968	4.29296	4.76048
Fzd3	ENSMUSG00000007989	-0.679566	0.00681195	2.74038	4.63299	4.40883	2.75688	3.22807	2.56098
Pola1	ENSMUSG00000006678	-0.552773	0.00684602	6.23744	7.48581	7.88713	4.43028	6.75616	6.01165
Rab32	ENSMUSG00000019832	-0.599353	0.00688012	29.5237	21.5706	31.0796	23.6884	17.0342	21.7368
Cfdp1	ENSMUSG00000031954	0.59214	0.00690743	112.206	96.0043	96.9843	133.829	228.371	179.796
Ero1lb	ENSMUSG00000057069	-0.594018	0.00691122	14.3328	16.625	20.7218	15.9496	10.8324	12.4502
Mcm6	ENSMUSG00000026355	-0.693953	0.00693483	49.8293	49.1321	63.0234	51.3576	24.6431	38.4804
2010111I01Rik	ENSMUSG00000021458	-0.601054	0.00694752	6.09957	6.40039	4.92253	4.18553	4.9256	4.42045
Gm5578	ENSMUSG00000029633	-1.08111	0.0069479	2.99455	3.66401	4.02698	2.07069	0.845143	2.87309
Faim	ENSMUSG00000032463	0.616236	0.00695945	9.77345	9.69601	11.4889	14.5653	18.9838	21.6722
Tmem60	ENSMUSG00000045435	-0.572414	0.00696598	47.0889	49.354	77.101	35.417	50.6588	48.238
Maea	ENSMUSG00000079562	-0.667082	0.00699104	286.729	310.711	284.621	286.195	153.799	203.078
AU015228	ENSMUSG00000074804	0.706335	0.00700407	3.70062	3.30417	2.52311	5.89836	5.40777	6.95307
Lars2	ENSMUSG00000035202	0.794164	0.00700847	12.2037	13.2143	13.2425	15.771	43.8389	19.5693
Tmem206	ENSMUSG00000026627	0.640843	0.00703184	4.91329	5.12262	4.22604	8.70404	7.9647	9.33356
2010002M12Rik	ENSMUSG00000067297	-0.50228	0.00703078	156.708	150.589	151.059	133.444	117.021	126.444
Ptpn2	ENSMUSG00000024539	-0.484503	0.00703592	65.0545	56.1268	72.0443	49.1226	51.5404	59.4942
Fetub	ENSMUSG00000022871	0.583399	0.00704666	25.5465	18.2349	27.7431	34.2442	39.5546	50.3601
Sirt6	ENSMUSG00000034748	0.551606	0.00704697	6.94033	5.62547	7.12802	11.3798	11.0883	10.9823
Cdc34-ps	ENSMUSG00000020870	-0.860609	0.0070577	30.7966	22.7325	18.3063	12.3661	10.1664	24.202
Rpn2	ENSMUSG00000027642	-0.626134	0.00705571	15.4722	16.025	19.3617	15.9677	9.38781	12.4638
Ift81	ENSMUSG00000029469	-0.480564	0.0070544	15.9991	16.3942	19.929	13.8305	15.2961	14.315
Galnt3	ENSMUSG00000026994	0.62703	0.00706687	2.86766	3.93162	4.31359	7.65654	5.7466	6.35095
2310043J07Rik	ENSMUSG00000006143	-0.783301	0.00707617	4.83949	4.41497	5.2857	2.71647	3.00632	4.08803
Xlr3b	ENSMUSG00000073125	0.739377	0.00711332	12.5297	11.5274	10.1054	31.3619	15.9764	18.8346
Pgs1	ENSMUSG00000017715	-0.701488	0.00711828	11.5672	13.2542	19.1329	13.5193	6.91681	10.246
2310046A06Rik	ENSMUSG00000032355	0.895501	0.00712329	5.09584	8.69985	6.19426	9.87661	23.7893	10.4352
Rpl22	ENSMUSG00000028936	0.616252	0.00712617	4.87399	4.79332	4.81142	6.5473	9.46453	9.99534
1700093K21Rik	ENSMUSG00000020286	0.668675	0.00714533	5.94235	4.57391	6.31534	7.32576	12.8818	11.0158
Tmprss11a	ENSMUSG00000072845	-0.559685	0.0071499	24.6617	24.0235	33.8283	19.0807	18.7974	26.6227
Mex3c	ENSMUSG00000037253	0.680323	0.00716528	3.85067	3.38903	4.30433	4.63259	9.39662	7.61541
Yipf5	ENSMUSG00000024487	-0.576569	0.00717641	91.0851	69.4762	88.7899	72.5986	51.7477	69.0072
Acaa2	ENSMUSG00000036880	0.750692	0.00718493	4.0718	4.56467	3.5528	8.12329	6.29171	9.52717
Mff	ENSMUSG00000026150	-0.618116	0.00719249	378.329	384.442	340.24	345.537	216.816	273.656
Sdc1	ENSMUSG00000020592	-0.798974	0.00721012	27.298	23.9237	46.8449	30.294	12.581	20.4355
Mrpl50	ENSMUSG00000044018	0.581772	0.00722222	5.38219	5.87672	6.89915	8.86114	10.7783	11.9213
Spna2	ENSMUSG00000057738	0.667088	0.00722178	5.73382	5.93889	5.58099	6.97601	15.1907	10.1843
BC048403	ENSMUSG00000053684	0.550204	0.00724634	5.11441	4.68359	6.71777	8.76903	9.07693	10.0453
Blcap	ENSMUSG00000067787	-0.635615	0.00724293	33.3812	33.767	47.0351	32.748	19.3952	31.8851
Slc35f2	ENSMUSG00000042195	-0.69156	0.00725417	3.54987	4.00367	6.76124	3.15957	3.66097	3.32328
Gm3677	ENSMUSG00000085060	-0.73758	0.00725546	11.6161	10.0905	10.5471	9.50666	4.83239	8.0111
Rfc3	ENSMUSG00000033970	0.581491	0.00727223	22.2462	22.4221	18.8807	34.8656	32.4176	44.2699
Rrm1	ENSMUSG00000030978	-0.789155	0.0072851	11.095	15.0203	16.1741	13.8964	5.68426	8.33998
Ppp3r1	ENSMUSG00000033953	-0.584184	0.00728331	39.9403	35.9459	51.0271	38.3444	25.2007	33.4467
Sirt5	ENSMUSG00000054021	0.626919	0.00728147	11.0309	11.998	12.0664	23.224	16.286	23.2541
Cep57l1	ENSMUSG00000019813	-0.532097	0.00728951	102.172	94.4077	98.123	83.0852	67.1331	86.8679
9130404H23Rik	ENSMUSG00000024105	-0.702976	0.00729149	10.9087	10.5234	11.8844	9.24247	5.19537	9.14765
Ppil3	ENSMUSG00000026035	-0.639019	0.00731653	10.7057	8.1235	14.1704	6.41096	8.17622	9.83263
Eps15	ENSMUSG00000028552	-0.482985	0.00734402	10.3144	10.3838	13.7447	9.56946	9.35367	9.48685
Dsn1	ENSMUSG00000027635	-0.586686	0.0073503	171.13	181.316	175.561	163.819	105.873	137.897
Pik3r1	ENSMUSG00000041417	-0.565734	0.00739766	9.53828	10.4569	14.5945	7.86569	11.4209	7.69895
Myadm	ENSMUSG00000068566	-0.68558	0.00742155	5.16498	3.66664	6.84576	3.81755	3.02443	4.29839
Ncoa5	ENSMUSG00000039804	-0.5286	0.00745637	8.97628	8.7826	12.901	8.26202	8.71391	7.46175
Chrng	ENSMUSG00000026253	-0.640241	0.00746302	10.383	11.66	11.4487	9.77975	6.49135	8.58699
Golgb1	ENSMUSG00000034243	0.550991	0.00746799	4.07271	4.18355	4.12126	5.61825	8.74526	6.91541
Ier2	ENSMUSG00000053560	0.71769	0.00746939	3.28749	3.09614	3.38435	6.40434	7.0778	5.19326
Nrbp1	ENSMUSG00000029148	-0.64639	0.00749715	33.2021	33.858	43.9722	33.9367	18.4177	28.8233
Fdft1	ENSMUSG00000021273	-0.539252	0.00750198	375.327	395.739	401.41	337.943	252.429	345.942
Klf10	ENSMUSG00000037465	0.658787	0.00751709	3.60154	4.24072	5.05585	9.12051	5.87479	8.38926
Rnf14	ENSMUSG00000060450	-0.754482	0.0075278	37.3422	48.0016	53.0353	44.3694	18.3325	30.9928
Lrguk	ENSMUSG00000056215	-0.640127	0.007541	2.66607	3.23315	3.49441	2.13393	2.38787	2.47727
Usp15	ENSMUSG00000020124	-0.518064	0.00756864	86.0225	102.125	116.362	89.8074	70.7094	84.6101
C87977	ENSMUSG00000046262	-0.710148	0.00758769	1219.52	1393.66	974.984	1107.49	591.068	864.392
Txndc17	ENSMUSG00000020803	0.661976	0.0076088	10.6644	9.89167	9.13604	14.2306	24.2608	16.8715
Pid1	ENSMUSG00000045658	-0.579453	0.00761335	8.77266	7.6063	10.4645	8.00076	5.47469	7.15955
Pcbd2	ENSMUSG00000021496	-0.634884	0.00762323	72.6845	68.7087	102.82	39.9934	67.7984	74.3754
Haus3	ENSMUSG00000079555	-0.592923	0.00768614	980.43	910.515	760.968	772.504	574.227	711.961
Ttc4	ENSMUSG00000025413	-0.561018	0.00769438	16.9434	15.2483	18.8162	14.3463	10.6311	14.9452
Casq2	ENSMUSG00000027861	-0.652611	0.00769709	5.03542	6.30779	5.71147	4.93596	3.79411	3.85192
Zfp933	ENSMUSG00000059423	-0.60207	0.00770006	5.16873	6.24889	4.94726	3.83862	4.26584	4.54724
Car10	ENSMUSG00000056158	-0.82251	0.00772463	2.11296	2.10799	4.96108	1.79004	2.69035	1.40534
Gm12197	ENSMUSG00000081311	-1.24414	0.00773641	2.76008	6.29788	5.69698	2.43646	2.48296	2.30643
Olfr315	ENSMUSG00000056959	-0.982915	0.00775293	3.43396	3.25004	3.88548	1.80061	1.57004	2.81217
Lrrc14	ENSMUSG00000033728	-0.717166	0.00777561	2.8281	2.86108	4.95027	3.15331	1.93076	2.24156
Asnsd1	ENSMUSG00000026095	-0.632733	0.00777814	21.6741	22.5601	24.0717	21.2623	11.9288	17.6094
Rpusd1	ENSMUSG00000041199	0.794878	0.00778641	2.85759	3.16236	4.89382	8.9852	4.90709	7.63462
Cyfip2	ENSMUSG00000020340	-0.615713	0.00781913	2.81772	2.65371	4.55481	2.02394	2.7115	2.78197
Atp5o	ENSMUSG00000022956	0.550446	0.0078182	26.0635	24.355	24.8517	32.6873	49.5652	47.1345
Lpin2	ENSMUSG00000024052	-0.509841	0.00782039	26.3903	31.3724	33.4303	27.6258	22.3032	24.0942
Nup107	ENSMUSG00000052798	-0.563774	0.00785818	37.1021	33.4224	51.2719	35.568	25.5819	33.0845
Paqr4	ENSMUSG00000023909	-0.659291	0.00786502	7.90132	7.1769	9.90382	7.79788	5.10423	5.20903
Limd1	ENSMUSG00000025239	-0.644061	0.00787967	4.46674	4.16491	7.79401	4.22252	3.41988	4.29957
2610524H06Rik	ENSMUSG00000092486	0.689463	0.00787756	45.2362	51.6346	33.8579	59.3425	108.513	83.1627
AC239880.1	ENSMUSG00000094530	0.671044	0.00787778	21.0195	23.0516	17.4593	28.5888	44.5042	42.6709
Ndufa5	ENSMUSG00000023089	0.710907	0.00792761	19.925	19.9252	20.3015	22.9533	54.9755	38.1843
Dars	ENSMUSG00000026356	-0.546692	0.00792704	37.0186	42.9149	47.7877	37.9685	27.5785	35.2752
Otud3	ENSMUSG00000041161	-0.819816	0.00795245	4.93107	3.55893	4.96181	3.85232	2.77902	2.12898
Cnn3	ENSMUSG00000053931	-0.732092	0.00796156	138.692	136.544	151.582	148.711	79.4986	66.7701
Gjb1	ENSMUSG00000047797	-0.811529	0.00797141	3.5335	4.48147	6.13684	2.42447	2.52429	4.32845
Ap3m2	ENSMUSG00000031539	-0.594554	0.00797921	10.5966	12.2327	13.0209	10.759	7.19347	9.43318
Trappc2	ENSMUSG00000079317	-0.514662	0.00798473	13.5654	13.4056	18.4924	10.8371	11.8639	14.0243
Cbx1	ENSMUSG00000018666	0.529928	0.00801602	13.2496	12.3458	14.6959	17.5611	27.4564	22.8945
Zfp61	ENSMUSG00000050605	-0.604274	0.00801566	13.125	12.2541	17.9145	12.8558	8.35358	11.3518
Ep400	ENSMUSG00000029505	-0.474646	0.00802707	9.81202	9.14633	13.2356	8.39565	9.64519	8.67079
Klhl15	ENSMUSG00000043929	0.474473	0.00804573	5.68544	6.00618	6.52971	9.81092	9.5374	10.037
Chga	ENSMUSG00000021194	0.619823	0.00806871	10.7438	12.552	11.1632	18.0262	27.1973	16.9516
Pstk	ENSMUSG00000063179	0.59585	0.00809912	14.9414	16.5425	12.5102	28.3895	24.5689	24.9714
B230118H07Rik	ENSMUSG00000027165	0.678402	0.00810627	3.59569	3.1106	2.9687	4.18981	7.93068	6.15631
Abr	ENSMUSG00000017631	-0.600418	0.00816275	2.8248	3.18889	5.47236	2.68636	2.96577	2.99038
Etaa1	ENSMUSG00000016984	-0.509466	0.00817604	15.2643	16.0565	22.2239	14.9897	13.2291	14.9726
Pfn2	ENSMUSG00000027805	0.533015	0.00818501	9.4282	7.48506	8.55578	13.4106	14.9098	14.6561
Plxna4	ENSMUSG00000029765	-0.543084	0.00822331	9.28025	9.48614	13.6191	9.39211	7.09379	8.95471
Fam18b	ENSMUSG00000014177	-0.48836	0.0082375	116.874	116.264	127.043	101.113	87.7508	109.12
Abcb7	ENSMUSG00000031333	-0.511736	0.00827107	7.28947	6.86092	8.80149	6.14173	5.60553	6.84795
9430023L20Rik	ENSMUSG00000037204	0.527748	0.00827103	21.5656	17.4641	26.7736	35.5063	35.4568	38.324
Mxd4	ENSMUSG00000037235	0.567884	0.0082789	9.55208	9.0017	8.94531	14.4904	19.9629	13.3232
Fgf7	ENSMUSG00000027208	-2.40999	0.00828275	4.07284	1.56389	4.18747	1.05624	0.944736	0.105806
Fuca1	ENSMUSG00000028673	-0.706142	0.00829131	5.14692	4.83838	7.70269	5.18617	2.8897	4.24853
Vps26a	ENSMUSG00000020078	-0.55967	0.00831397	187.521	194.38	198.616	180.31	120.356	155.397
Pcnp	ENSMUSG00000071533	0.608369	0.00838531	2.77248	3.65426	3.84603	5.62904	5.61701	6.91362
Vamp4	ENSMUSG00000026696	-0.558018	0.00841684	6.98181	7.0114	9.31851	6.83518	5.16292	6.1856
Cox5b	ENSMUSG00000061518	0.710428	0.00841624	73.2647	64.1183	60.8416	74.8513	180.059	129.53
Prkd1	ENSMUSG00000002688	-0.552146	0.00842941	6.93039	7.80781	8.65538	6.93297	5.7027	5.79132
Prpf38a	ENSMUSG00000063800	-0.495818	0.0084314	42.3826	42.8208	40.2664	30.1362	36.4391	37.7302
5730494M16Rik	ENSMUSG00000024269	-0.477654	0.0084967	27.9178	35.0373	37.7041	27.0921	30.2861	26.4527
Gpr125	ENSMUSG00000029090	-0.624904	0.00849744	12.8506	11.7338	16.3993	13.1908	7.87824	9.31782
Ccdc50	ENSMUSG00000038127	-0.479572	0.00849498	11.2108	10.2364	11.878	8.49064	10.5877	8.76484
Carhsp1	ENSMUSG00000008393	-0.495917	0.00854943	31.7569	33.3598	49.5472	29.1483	32.6322	31.6237
Shc3	ENSMUSG00000021448	-0.65362	0.00856404	7.62568	8.79959	9.67741	6.73156	7.64588	4.88173
T2	ENSMUSG00000058159	-0.737217	0.00857425	3.29156	3.90705	3.85841	2.15358	2.87707	2.7182
Kcng4	ENSMUSG00000045246	-0.879513	0.00858371	3.42169	4.27717	5.59602	3.89167	1.28653	3.0098
Atp6v0a2	ENSMUSG00000038023	-0.566312	0.00859528	14.394	15.994	23.2157	15.8188	12.3049	13.2235
Ap1b1	ENSMUSG00000009090	-0.660723	0.00860929	9.02922	10.0867	19.872	9.62324	7.92878	10.2952
Alg9	ENSMUSG00000032059	-0.66157	0.00863349	8.8299	8.10426	9.45008	8.62539	4.88522	5.6702
Ngrn	ENSMUSG00000047084	0.493565	0.00866296	21.1944	23.4227	25.1224	32.6284	41.7473	40.0334
Chd1l	ENSMUSG00000028089	-0.626026	0.00868149	5.37762	5.22877	8.6391	5.35858	4.23239	4.62705
AC098884.1	ENSMUSG00000094598	1.5764	0.00868798	3.11554	5.56354	3.15688	11.881	17.2121	12.4967
Fam135a	ENSMUSG00000026153	-0.539963	0.00874338	4.9602	4.2774	4.80586	3.86497	4.01799	3.3567
Tmem66	ENSMUSG00000031532	-0.650871	0.00878985	147.634	136.819	168.137	145.079	73.3407	112.409
Nt5c2	ENSMUSG00000025041	-0.501012	0.00882479	10.4	10.9132	15.4552	9.84446	9.80404	10.2138
Pcgf6	ENSMUSG00000025050	-0.491499	0.00882251	202.947	176.188	219.615	183.714	155.968	152.692
St6gal1	ENSMUSG00000022885	-0.638225	0.00885098	4.23855	4.61855	8.13516	3.27881	4.46227	4.75362
Nde1	ENSMUSG00000022678	0.638556	0.00885816	5.13262	4.21996	8.72206	11.2138	9.43152	11.3123
Ints10	ENSMUSG00000031864	-0.772686	0.00885924	3.91463	4.1432	6.57645	4.31189	1.8303	3.54454
Cul2	ENSMUSG00000024231	-0.704835	0.00886901	7.35442	9.13991	9.76258	8.44852	4.11793	5.89651
Mrfap1	ENSMUSG00000055302	0.472671	0.00897502	47.1225	51.4324	52.4678	76.7919	78.9152	88.278
Rgs17	ENSMUSG00000019775	-0.466975	0.00897955	17.7239	16.393	18.7039	12.9657	15.3798	16.1843
Otud5	ENSMUSG00000031154	0.51926	0.00900525	8.00095	7.12026	8.28075	10.7339	15.6438	12.7991
Ttk	ENSMUSG00000038379	-0.588678	0.00901436	81.8301	96.245	104.313	85.8451	52.6975	77.7295
Cenpn	ENSMUSG00000031756	-0.50655	0.00904887	247.263	229.738	230.392	214.986	183.75	181.127
Agr3	ENSMUSG00000036231	-0.69429	0.00907432	9.9428	13.5368	16.3744	6.55475	11.3514	10.7246
Ddx59	ENSMUSG00000026404	-0.53211	0.00912014	9.19153	8.70422	9.30958	7.67125	7.22958	6.96317
Hnrnpa2b1	ENSMUSG00000004980	0.525738	0.00916896	40.2596	32.6065	44.0658	51.1497	80.7383	64.2292
Tbcb	ENSMUSG00000006095	0.513099	0.0091976	18.8704	17.2732	19.8673	26.8498	35.994	30.3859
Psrc1	ENSMUSG00000068744	-0.503071	0.00922847	99.2629	90.2136	95.1729	87.1241	74.2394	72.147
[truncated: 5,110 more rows]
