# Supplementary material for: METTL3-mediated mRNA N6-methyladenosine is required for oocyte and follicle development in mice
Source: Cell Death Dis. 2021 Oct 23;12(11):989. doi: 10.1038/s41419-021-04272-9 (PMC8542036; doi:10.1038/s41419-021-04272-9)
Supplement: Supplementary file 7 — Table-S3 [file 41419_2021_4272_MOESM7_ESM.xlsx]

## Sheet: Down-regualted genes
Category	Term	Count	%	PValue	Genes	List Total	Pop Hits	Pop Total	Fold Enrichment	Bonferroni	Benjamini	FDR
KEGG_PATHWAY	mmu03460:Fanconi anemia pathway	20	1.04822	6.88914e-09	ENSMUSG00000032498, ENSMUSG00000026082, ENSMUSG00000034329, ENSMUSG00000030493, ENSMUSG00000027323, ENSMUSG00000021461, ENSMUSG00000044702, ENSMUSG00000041147, ENSMUSG00000047757, ENSMUSG00000073705, ENSMUSG00000022779, ENSMUSG00000017146, ENSMUSG00000024906, ENSMUSG00000039187, ENSMUSG00000030528, ENSMUSG00000002814, ENSMUSG00000034023, ENSMUSG00000035367, ENSMUSG00000032512, ENSMUSG00000038425	631	51	7691	4.77984	1.88762e-06	1.88762e-06	1.78429e-06
KEGG_PATHWAY	mmu04141:Protein processing in endoplasmic reticulum	37	1.9392	5.50442e-08	ENSMUSG00000057069, ENSMUSG00000030062, ENSMUSG00000030082, ENSMUSG00000026663, ENSMUSG00000042406, ENSMUSG00000029613, ENSMUSG00000020366, ENSMUSG00000025935, ENSMUSG00000020368, ENSMUSG00000009092, ENSMUSG00000020964, ENSMUSG00000020448, ENSMUSG00000039530, ENSMUSG00000039234, ENSMUSG00000031835, ENSMUSG00000030104, ENSMUSG00000004460, ENSMUSG00000029686, ENSMUSG00000027006, ENSMUSG00000028577,…	631	168	7691	2.68439	1.5082e-05	7.54106e-06	7.12823e-06
KEGG_PATHWAY	mmu01100:Metabolic pathways	153	8.01887	1.7492e-07	ENSMUSG00000000171, ENSMUSG00000032047, ENSMUSG00000024145, ENSMUSG00000021273, ENSMUSG00000025477, ENSMUSG00000021033, ENSMUSG00000000214, ENSMUSG00000056091, ENSMUSG00000006678, ENSMUSG00000021794, ENSMUSG00000042642, ENSMUSG00000021036, ENSMUSG00000021311, ENSMUSG00000022885, ENSMUSG00000031918, ENSMUSG00000035273, ENSMUSG00000038023, ENSMUSG00000032604, ENSMUSG00000030269, ENSMUSG00000037216,…	631	1269	7691	1.46955	4.79269e-05	1.5976e-05	1.51014e-05
KEGG_PATHWAY	mmu04110:Cell cycle	25	1.31027	5.48032e-05	ENSMUSG00000029012, ENSMUSG00000029472, ENSMUSG00000029176, ENSMUSG00000024563, ENSMUSG00000027379, ENSMUSG00000020184, ENSMUSG00000021253, ENSMUSG00000026761, ENSMUSG00000026965, ENSMUSG00000066979, ENSMUSG00000040044, ENSMUSG00000027715, ENSMUSG00000030867, ENSMUSG00000020849, ENSMUSG00000037159, ENSMUSG00000054115, ENSMUSG00000039239, ENSMUSG00000029686, ENSMUSG00000026355, ENSMUSG00000022673,…	631	124	7691	2.45738	0.0149043	0.00375402	0.00354851
KEGG_PATHWAY	mmu03440:Homologous recombination	10	0.524109	0.000261563	ENSMUSG00000022779, ENSMUSG00000024906, ENSMUSG00000030528, ENSMUSG00000002814, ENSMUSG00000078773, ENSMUSG00000027323, ENSMUSG00000021287, ENSMUSG00000041147, ENSMUSG00000059060, ENSMUSG00000028702	631	28	7691	4.35307	0.0691691	0.0143336	0.013549
KEGG_PATHWAY	mmu00240:Pyrimidine metabolism	20	1.04822	0.000410947	ENSMUSG00000035824, ENSMUSG00000025280, ENSMUSG00000029250, ENSMUSG00000022292, ENSMUSG00000048120, ENSMUSG00000029780, ENSMUSG00000025041, ENSMUSG00000031360, ENSMUSG00000049553, ENSMUSG00000028633, ENSMUSG00000025574, ENSMUSG00000026558, ENSMUSG00000006678, ENSMUSG00000024258, ENSMUSG00000022304, ENSMUSG00000021236, ENSMUSG00000020974, ENSMUSG00000020407, ENSMUSG00000030978, ENSMUSG00000031730	631	100	7691	2.43772	0.106512	0.0187666	0.0177392
KEGG_PATHWAY	mmu00564:Glycerophospholipid metabolism	18	0.943396	0.00144755	ENSMUSG00000003363, ENSMUSG00000027695, ENSMUSG00000024052, ENSMUSG00000027346, ENSMUSG00000033192, ENSMUSG00000009995, ENSMUSG00000025903, ENSMUSG00000020646, ENSMUSG00000021759, ENSMUSG00000021518, ENSMUSG00000021608, ENSMUSG00000017715, ENSMUSG00000020828, ENSMUSG00000033847, ENSMUSG00000035246, ENSMUSG00000031985, ENSMUSG00000054469, ENSMUSG00000034731	631	94	7691	2.33399	0.32761	0.0471332	0.044553
KEGG_PATHWAY	mmu04914:Progesterone-mediated oocyte maturation	17	0.890985	0.00164811	ENSMUSG00000029472, ENSMUSG00000029176, ENSMUSG00000025586, ENSMUSG00000027379, ENSMUSG00000028698, ENSMUSG00000041417, ENSMUSG00000026965, ENSMUSG00000022376, ENSMUSG00000000441, ENSMUSG00000020366, ENSMUSG00000000001, ENSMUSG00000027715, ENSMUSG00000004936, ENSMUSG00000030867, ENSMUSG00000023908, ENSMUSG00000032218, ENSMUSG00000038416	631	87	7691	2.38168	0.363618	0.0471332	0.044553
KEGG_PATHWAY	mmu00510:N-Glycan biosynthesis	12	0.628931	0.00166853	ENSMUSG00000032059, ENSMUSG00000035845, ENSMUSG00000039530, ENSMUSG00000063362, ENSMUSG00000028541, ENSMUSG00000030062, ENSMUSG00000021065, ENSMUSG00000027642, ENSMUSG00000032437, ENSMUSG00000028757, ENSMUSG00000022885, ENSMUSG00000032116	631	49	7691	2.98496	0.367174	0.0471332	0.044553
KEGG_PATHWAY	mmu04114:Oocyte meiosis	20	1.04822	0.00172019	ENSMUSG00000007564, ENSMUSG00000022092, ENSMUSG00000029686, ENSMUSG00000027496, ENSMUSG00000048230, ENSMUSG00000029472, ENSMUSG00000029176, ENSMUSG00000025586, ENSMUSG00000027379, ENSMUSG00000026965, ENSMUSG00000022376, ENSMUSG00000019773, ENSMUSG00000004936, ENSMUSG00000030867, ENSMUSG00000020849, ENSMUSG00000023908, ENSMUSG00000032218, ENSMUSG00000038416, ENSMUSG00000059409, ENSMUSG00000033953	631	112	7691	2.17653	0.376083	0.0471332	0.044553
KEGG_PATHWAY	mmu03018:RNA degradation	16	0.838574	0.0024049	ENSMUSG00000032410, ENSMUSG00000035649, ENSMUSG00000005682, ENSMUSG00000033991, ENSMUSG00000024472, ENSMUSG00000056167, ENSMUSG00000054582, ENSMUSG00000027433, ENSMUSG00000022685, ENSMUSG00000020166, ENSMUSG00000021962, ENSMUSG00000017264, ENSMUSG00000020515, ENSMUSG00000036550, ENSMUSG00000034575, ENSMUSG00000031601	631	82	7691	2.37826	0.483012	0.0599038	0.0566244
KEGG_PATHWAY	mmu03013:RNA transport	26	1.36268	0.00284108	ENSMUSG00000044709, ENSMUSG00000034826, ENSMUSG00000040667, ENSMUSG00000020340, ENSMUSG00000020265, ENSMUSG00000040621, ENSMUSG00000051329, ENSMUSG00000064030, ENSMUSG00000020549, ENSMUSG00000052798, ENSMUSG00000037313, ENSMUSG00000013736, ENSMUSG00000029145, ENSMUSG00000029388, ENSMUSG00000028156, ENSMUSG00000054582, ENSMUSG00000083649, ENSMUSG00000028614, ENSMUSG00000022774, ENSMUSG00000001855,…	631	170	7691	1.86414	0.541394	0.0648713	0.0613199
KEGG_PATHWAY	mmu05231:Choline metabolism in cancer	18	0.943396	0.00320955	ENSMUSG00000027695, ENSMUSG00000027346, ENSMUSG00000028017, ENSMUSG00000028698, ENSMUSG00000024122, ENSMUSG00000041417, ENSMUSG00000020122, ENSMUSG00000000441, ENSMUSG00000020366, ENSMUSG00000025903, ENSMUSG00000021759, ENSMUSG00000020516, ENSMUSG00000004936, ENSMUSG00000018900, ENSMUSG00000020828, ENSMUSG00000033847, ENSMUSG00000035246, ENSMUSG00000034731	631	101	7691	2.17222	0.585562	0.0676475	0.0639442
KEGG_PATHWAY	mmu04152:AMPK signaling pathway	21	1.10063	0.00359374	ENSMUSG00000007564, ENSMUSG00000029174, ENSMUSG00000040028, ENSMUSG00000025202, ENSMUSG00000067713, ENSMUSG00000026027, ENSMUSG00000028698, ENSMUSG00000024122, ENSMUSG00000041417, ENSMUSG00000003865, ENSMUSG00000026878, ENSMUSG00000000440, ENSMUSG00000003037, ENSMUSG00000026457, ENSMUSG00000027715, ENSMUSG00000002944, ENSMUSG00000020516, ENSMUSG00000035064, ENSMUSG00000069631, ENSMUSG00000050697,…	631	128	7691	1.99969	0.627105	0.0703347	0.0664842
KEGG_PATHWAY	mmu04120:Ubiquitin mediated proteolysis	22	1.15304	0.00558337	ENSMUSG00000029686, ENSMUSG00000074781, ENSMUSG00000029472, ENSMUSG00000031095, ENSMUSG00000029176, ENSMUSG00000024740, ENSMUSG00000020184, ENSMUSG00000024231, ENSMUSG00000022771, ENSMUSG00000059890, ENSMUSG00000024589, ENSMUSG00000026965, ENSMUSG00000025423, ENSMUSG00000020794, ENSMUSG00000017146, ENSMUSG00000025939, ENSMUSG00000002109, ENSMUSG00000018548, ENSMUSG00000032405, ENSMUSG00000038416,…	631	142	7691	1.88837	0.784357	0.101989	0.0964061
KEGG_PATHWAY	mmu01230:Biosynthesis of amino acids	14	0.733753	0.00818306	ENSMUSG00000005683, ENSMUSG00000031672, ENSMUSG00000028179, ENSMUSG00000079104, ENSMUSG00000022571, ENSMUSG00000026005, ENSMUSG00000025007, ENSMUSG00000028405, ENSMUSG00000021311, ENSMUSG00000021125, ENSMUSG00000042032, ENSMUSG00000037798, ENSMUSG00000025190, ENSMUSG00000030268	631	76	7691	2.24527	0.894747	0.140135	0.132463
KEGG_PATHWAY	mmu00900:Terpenoid backbone biosynthesis	7	0.366876	0.00889238	ENSMUSG00000032047, ENSMUSG00000038240, ENSMUSG00000093930, ENSMUSG00000039662, ENSMUSG00000006517, ENSMUSG00000015994, ENSMUSG00000029998	631	23	7691	3.70957	0.913483	0.143324	0.135478
KEGG_PATHWAY	mmu04710:Circadian rhythm	8	0.419287	0.0110736	ENSMUSG00000020038, ENSMUSG00000029686, ENSMUSG00000026077, ENSMUSG00000067713, ENSMUSG00000050697, ENSMUSG00000055116, ENSMUSG00000032238, ENSMUSG00000030256	631	31	7691	3.14544	0.952693	0.168565	0.159337
KEGG_PATHWAY	mmu01200:Carbon metabolism	18	0.943396	0.0130272	ENSMUSG00000005683, ENSMUSG00000000171, ENSMUSG00000032047, ENSMUSG00000031672, ENSMUSG00000061838, ENSMUSG00000079104, ENSMUSG00000000168, ENSMUSG00000026005, ENSMUSG00000024556, ENSMUSG00000021794, ENSMUSG00000028405, ENSMUSG00000023921, ENSMUSG00000020456, ENSMUSG00000041650, ENSMUSG00000021238, ENSMUSG00000032418, ENSMUSG00000025190, ENSMUSG00000031400	631	116	7691	1.89133	0.972482	0.187866	0.177581
KEGG_PATHWAY	mmu05212:Pancreatic cancer	12	0.628931	0.0155483	ENSMUSG00000004936, ENSMUSG00000024563, ENSMUSG00000028017, ENSMUSG00000027323, ENSMUSG00000028698, ENSMUSG00000021253, ENSMUSG00000041417, ENSMUSG00000020122, ENSMUSG00000041147, ENSMUSG00000039239, ENSMUSG00000020366, ENSMUSG00000000441	631	65	7691	2.2502	0.986346	0.213012	0.201351
KEGG_PATHWAY	mmu04140:Regulation of autophagy	7	0.366876	0.0164432	ENSMUSG00000026280, ENSMUSG00000027244, ENSMUSG00000032571, ENSMUSG00000032905, ENSMUSG00000021619, ENSMUSG00000050697, ENSMUSG00000033628	631	26	7691	3.28154	0.989358	0.214545	0.2028
KEGG_PATHWAY	mmu04142:Lysosome	18	0.943396	0.0207287	ENSMUSG00000033540, ENSMUSG00000034707, ENSMUSG00000023030, ENSMUSG00000019818, ENSMUSG00000063801, ENSMUSG00000020585, ENSMUSG00000022500, ENSMUSG00000022257, ENSMUSG00000009090, ENSMUSG00000037260, ENSMUSG00000015474, ENSMUSG00000005949, ENSMUSG00000021824, ENSMUSG00000038023, ENSMUSG00000031539, ENSMUSG00000032359, ENSMUSG00000031447, ENSMUSG00000031731	631	122	7691	1.79832	0.996783	0.258167	0.244034
KEGG_PATHWAY	mmu04144:Endocytosis	32	1.67715	0.0221713	ENSMUSG00000033335, ENSMUSG00000031696, ENSMUSG00000027695, ENSMUSG00000048076, ENSMUSG00000079477, ENSMUSG00000024563, ENSMUSG00000026764, ENSMUSG00000020184, ENSMUSG00000024589, ENSMUSG00000003200, ENSMUSG00000020122, ENSMUSG00000025812, ENSMUSG00000044641, ENSMUSG00000030849, ENSMUSG00000035152, ENSMUSG00000020828, ENSMUSG00000022808, ENSMUSG00000031933, ENSMUSG00000034557, ENSMUSG00000028552,…	631	261	7691	1.49439	0.997852	0.261093	0.246799
KEGG_PATHWAY	mmu04071:Sphingolipid signaling pathway	18	0.943396	0.0239485	ENSMUSG00000007564, ENSMUSG00000027035, ENSMUSG00000027695, ENSMUSG00000007815, ENSMUSG00000023021, ENSMUSG00000028698, ENSMUSG00000024122, ENSMUSG00000041417, ENSMUSG00000021036, ENSMUSG00000000441, ENSMUSG00000020366, ENSMUSG00000000001, ENSMUSG00000071369, ENSMUSG00000067586, ENSMUSG00000004936, ENSMUSG00000020828, ENSMUSG00000038768, ENSMUSG00000059409	631	124	7691	1.76931	0.998695	0.261093	0.246799
KEGG_PATHWAY	mmu04012:ErbB signaling pathway	14	0.733753	0.0240417	ENSMUSG00000032311, ENSMUSG00000033352, ENSMUSG00000028017, ENSMUSG00000028698, ENSMUSG00000041417, ENSMUSG00000020122, ENSMUSG00000000441, ENSMUSG00000020366, ENSMUSG00000021448, ENSMUSG00000062991, ENSMUSG00000020516, ENSMUSG00000004936, ENSMUSG00000039913, ENSMUSG00000030774	631	87	7691	1.96138	0.998729	0.261093	0.246799
KEGG_PATHWAY	mmu04068:FoxO signaling pathway	19	0.995807	0.0247752	ENSMUSG00000024563, ENSMUSG00000067713, ENSMUSG00000028017, ENSMUSG00000020184, ENSMUSG00000028698, ENSMUSG00000024122, ENSMUSG00000021253, ENSMUSG00000041417, ENSMUSG00000020122, ENSMUSG00000000441, ENSMUSG00000020366, ENSMUSG00000025758, ENSMUSG00000032905, ENSMUSG00000004936, ENSMUSG00000030867, ENSMUSG00000050697, ENSMUSG00000032218, ENSMUSG00000054115, ENSMUSG00000039239	631	134	7691	1.72823	0.998966	0.261093	0.246799
KEGG_PATHWAY	mmu03008:Ribosome biogenesis in eukaryotes	13	0.681342	0.0369347	ENSMUSG00000027185, ENSMUSG00000032410, ENSMUSG00000032288, ENSMUSG00000027433, ENSMUSG00000041438, ENSMUSG00000083649, ENSMUSG00000028869, ENSMUSG00000024785, ENSMUSG00000026127, ENSMUSG00000027722, ENSMUSG00000026516, ENSMUSG00000021428, ENSMUSG00000038299	631	83	7691	1.90906	0.999967	0.374819	0.3543
KEGG_PATHWAY	mmu00270:Cysteine and methionine metabolism	8	0.419287	0.0415503	ENSMUSG00000031672, ENSMUSG00000028179, ENSMUSG00000075232, ENSMUSG00000042032, ENSMUSG00000037798, ENSMUSG00000020661, ENSMUSG00000025190, ENSMUSG00000021311	631	40	7691	2.43772	0.999991	0.406599	0.38434
KEGG_PATHWAY	mmu01130:Biosynthesis of antibiotics	26	1.36268	0.0441432	ENSMUSG00000005683, ENSMUSG00000000171, ENSMUSG00000029695, ENSMUSG00000032047, ENSMUSG00000031672, ENSMUSG00000026005, ENSMUSG00000006517, ENSMUSG00000021273, ENSMUSG00000028405, ENSMUSG00000029998, ENSMUSG00000041650, ENSMUSG00000053644, ENSMUSG00000030268, ENSMUSG00000028179, ENSMUSG00000061838, ENSMUSG00000079104, ENSMUSG00000022571, ENSMUSG00000000168, ENSMUSG00000021125, ENSMUSG00000020456,…	631	214	7691	1.48086	0.999996	0.417077	0.394245
KEGG_PATHWAY	mmu05211:Renal cell carcinoma	11	0.57652	0.048891	ENSMUSG00000052681, ENSMUSG00000004936, ENSMUSG00000024231, ENSMUSG00000031987, ENSMUSG00000028698, ENSMUSG00000021253, ENSMUSG00000041417, ENSMUSG00000039913, ENSMUSG00000039239, ENSMUSG00000000441, ENSMUSG00000030774	631	68	7691	1.97168	0.999999	0.434861	0.411054
KEGG_PATHWAY	mmu04150:mTOR signaling pathway	10	0.524109	0.0491996	ENSMUSG00000028156, ENSMUSG00000020516, ENSMUSG00000069631, ENSMUSG00000050697, ENSMUSG00000074895, ENSMUSG00000028698, ENSMUSG00000050310, ENSMUSG00000041417, ENSMUSG00000024122, ENSMUSG00000070934	631	59	7691	2.06586	0.999999	0.434861	0.411054
KEGG_PATHWAY	mmu05213:Endometrial cancer	9	0.471698	0.0591569	ENSMUSG00000032498, ENSMUSG00000037815, ENSMUSG00000004936, ENSMUSG00000028017, ENSMUSG00000028698, ENSMUSG00000041417, ENSMUSG00000024122, ENSMUSG00000020122, ENSMUSG00000000441	631	52	7691	2.10956	1	0.506531	0.478801
KEGG_PATHWAY	mmu01210:2-Oxocarboxylic acid metabolism	5	0.262055	0.064364	ENSMUSG00000005683, ENSMUSG00000031672, ENSMUSG00000025190, ENSMUSG00000028405, ENSMUSG00000030268	631	19	7691	3.20752	1	0.520457	0.491965
KEGG_PATHWAY	mmu00565:Ether lipid metabolism	8	0.419287	0.0645822	ENSMUSG00000022425, ENSMUSG00000003363, ENSMUSG00000027695, ENSMUSG00000021759, ENSMUSG00000021608, ENSMUSG00000020828, ENSMUSG00000033847, ENSMUSG00000033192	631	44	7691	2.21611	1	0.520457	0.491965
KEGG_PATHWAY	mmu05210:Colorectal cancer	10	0.524109	0.0754096	ENSMUSG00000032498, ENSMUSG00000004936, ENSMUSG00000024563, ENSMUSG00000007815, ENSMUSG00000028698, ENSMUSG00000021253, ENSMUSG00000041417, ENSMUSG00000039239, ENSMUSG00000020366, ENSMUSG00000000441	631	64	7691	1.90447	1	0.590349	0.558031
KEGG_PATHWAY	mmu04666:Fc gamma R-mediated phagocytosis	12	0.628931	0.080164	ENSMUSG00000027695, ENSMUSG00000021759, ENSMUSG00000020516, ENSMUSG00000004936, ENSMUSG00000002565, ENSMUSG00000042228, ENSMUSG00000028698, ENSMUSG00000020828, ENSMUSG00000041417, ENSMUSG00000020451, ENSMUSG00000000441, ENSMUSG00000030774	631	84	7691	1.74123	1	0.610137	0.576736
KEGG_PATHWAY	mmu00531:Glycosaminoglycan degradation	5	0.262055	0.0874451	ENSMUSG00000037260, ENSMUSG00000033540, ENSMUSG00000035273, ENSMUSG00000029682, ENSMUSG00000034707	631	21	7691	2.90205	1	0.647566	0.612116
KEGG_PATHWAY	mmu05166:HTLV-I infection	30	1.57233	0.0995372	ENSMUSG00000008892, ENSMUSG00000033352, ENSMUSG00000029472, ENSMUSG00000029176, ENSMUSG00000024563, ENSMUSG00000007989, ENSMUSG00000042406, ENSMUSG00000041417, ENSMUSG00000021253, ENSMUSG00000025810, ENSMUSG00000021771, ENSMUSG00000026965, ENSMUSG00000066979, ENSMUSG00000020368, ENSMUSG00000021611, ENSMUSG00000024926, ENSMUSG00000031536, ENSMUSG00000055723, ENSMUSG00000039239, ENSMUSG00000033953,…	631	276	7691	1.32485	1	0.691282	0.653438

## Sheet: Genes with m6A
Category	Term	Count	%	PValue	Genes	List Total	Pop Hits	Pop Total	Fold Enrichment	Bonferroni	Benjamini	FDR
KEGG_PATHWAY	mmu03013:RNA transport	53	1.64341	2.13471e-09	ENSMUSG00000026083, ENSMUSG00000044709, ENSMUSG00000034826, ENSMUSG00000055760, ENSMUSG00000025872, ENSMUSG00000029715, ENSMUSG00000040621, ENSMUSG00000048439, ENSMUSG00000022325, ENSMUSG00000064030, ENSMUSG00000060152, ENSMUSG00000030423, ENSMUSG00000030224, ENSMUSG00000013736, ENSMUSG00000008301, ENSMUSG00000055334, ENSMUSG00000029388, ENSMUSG00000022391, ENSMUSG00000004788, ENSMUSG00000028614,…	1021	170	7691	2.34846	5.87045e-07	5.87045e-07	5.23004e-07
KEGG_PATHWAY	mmu04110:Cell cycle	41	1.27132	3.04503e-08	ENSMUSG00000029012, ENSMUSG00000029554, ENSMUSG00000027490, ENSMUSG00000041859, ENSMUSG00000029176, ENSMUSG00000024563, ENSMUSG00000020184, ENSMUSG00000021253, ENSMUSG00000002870, ENSMUSG00000002297, ENSMUSG00000026965, ENSMUSG00000058290, ENSMUSG00000022521, ENSMUSG00000020687, ENSMUSG00000038482, ENSMUSG00000041133, ENSMUSG00000040084, ENSMUSG00000014355, ENSMUSG00000037159, ENSMUSG00000054115,…	1021	124	7691	2.49069	8.37381e-06	4.18692e-06	3.73017e-06
KEGG_PATHWAY	mmu04120:Ubiquitin mediated proteolysis	44	1.36434	7.40491e-08	ENSMUSG00000032000, ENSMUSG00000028960, ENSMUSG00000040749, ENSMUSG00000029176, ENSMUSG00000004018, ENSMUSG00000020184, ENSMUSG00000025217, ENSMUSG00000026965, ENSMUSG00000020687, ENSMUSG00000017146, ENSMUSG00000040782, ENSMUSG00000009293, ENSMUSG00000004934, ENSMUSG00000020307, ENSMUSG00000014355, ENSMUSG00000036782, ENSMUSG00000036840, ENSMUSG00000035299, ENSMUSG00000032307, ENSMUSG00000039159,…	1021	142	7691	2.33411	2.03633e-05	6.78784e-06	6.04735e-06
KEGG_PATHWAY	mmu04141:Protein processing in endoplasmic reticulum	47	1.45736	6.97135e-07	ENSMUSG00000031751, ENSMUSG00000005483, ENSMUSG00000028960, ENSMUSG00000021270, ENSMUSG00000026663, ENSMUSG00000027455, ENSMUSG00000020088, ENSMUSG00000028426, ENSMUSG00000029613, ENSMUSG00000026864, ENSMUSG00000020366, ENSMUSG00000020048, ENSMUSG00000041891, ENSMUSG00000020368, ENSMUSG00000009092, ENSMUSG00000025757, ENSMUSG00000040462, ENSMUSG00000020964, ENSMUSG00000020448, ENSMUSG00000009293,…	1021	168	7691	2.10739	0.000191694	4.7928e-05	4.26995e-05
KEGG_PATHWAY	mmu03008:Ribosome biogenesis in eukaryotes	28	0.868217	4.46969e-06	ENSMUSG00000032288, ENSMUSG00000026020, ENSMUSG00000029715, ENSMUSG00000028869, ENSMUSG00000024785, ENSMUSG00000022325, ENSMUSG00000038563, ENSMUSG00000060152, ENSMUSG00000035575, ENSMUSG00000030423, ENSMUSG00000030521, ENSMUSG00000027185, ENSMUSG00000032410, ENSMUSG00000022191, ENSMUSG00000049950, ENSMUSG00000041747, ENSMUSG00000083649, ENSMUSG00000027405, ENSMUSG00000027722, ENSMUSG00000021149,…	1021	83	7691	2.54119	0.00122841	0.000245833	0.000219015
KEGG_PATHWAY	mmu05212:Pancreatic cancer	22	0.682171	5.70868e-05	ENSMUSG00000030265, ENSMUSG00000039936, ENSMUSG00000027490, ENSMUSG00000028530, ENSMUSG00000024096, ENSMUSG00000024563, ENSMUSG00000029999, ENSMUSG00000028017, ENSMUSG00000027323, ENSMUSG00000007659, ENSMUSG00000028698, ENSMUSG00000021253, ENSMUSG00000041417, ENSMUSG00000020122, ENSMUSG00000041147, ENSMUSG00000026821, ENSMUSG00000000441, ENSMUSG00000020366, ENSMUSG00000024515, ENSMUSG00000024927,…	1021	65	7691	2.54957	0.0155767	0.00261648	0.00233104
KEGG_PATHWAY	mmu04390:Hippo signaling pathway	38	1.17829	0.000117396	ENSMUSG00000056214, ENSMUSG00000052430, ENSMUSG00000024563, ENSMUSG00000007989, ENSMUSG00000006932, ENSMUSG00000021253, ENSMUSG00000025217, ENSMUSG00000021112, ENSMUSG00000025239, ENSMUSG00000021796, ENSMUSG00000025812, ENSMUSG00000044641, ENSMUSG00000020349, ENSMUSG00000022329, ENSMUSG00000063681, ENSMUSG00000032402, ENSMUSG00000039239, ENSMUSG00000005871, ENSMUSG00000061859, ENSMUSG00000051391,…	1021	151	7691	1.89567	0.0317701	0.00461198	0.00410885
KEGG_PATHWAY	mmu04540:Gap junction	25	0.775194	0.000232498	ENSMUSG00000030265, ENSMUSG00000030287, ENSMUSG00000032562, ENSMUSG00000058672, ENSMUSG00000026202, ENSMUSG00000067702, ENSMUSG00000025499, ENSMUSG00000020122, ENSMUSG00000021216, ENSMUSG00000045136, ENSMUSG00000001525, ENSMUSG00000059923, ENSMUSG00000043091, ENSMUSG00000030102, ENSMUSG00000038668, ENSMUSG00000051177, ENSMUSG00000025162, ENSMUSG00000028017, ENSMUSG00000067338, ENSMUSG00000000489,…	1021	86	7691	2.18977	0.0619428	0.00768984	0.00685095
KEGG_PATHWAY	mmu04144:Endocytosis	56	1.73643	0.000251667	ENSMUSG00000027293, ENSMUSG00000056214, ENSMUSG00000027695, ENSMUSG00000048076, ENSMUSG00000024065, ENSMUSG00000026764, ENSMUSG00000020184, ENSMUSG00000025793, ENSMUSG00000029518, ENSMUSG00000003200, ENSMUSG00000048832, ENSMUSG00000024104, ENSMUSG00000044147, ENSMUSG00000031913, ENSMUSG00000038740, ENSMUSG00000020828, ENSMUSG00000032402, ENSMUSG00000032870, ENSMUSG00000027363, ENSMUSG00000022150,…	1021	261	7691	1.61624	0.0668761	0.00768984	0.00685095
KEGG_PATHWAY	mmu03018:RNA degradation	24	0.744186	0.000287403	ENSMUSG00000036779, ENSMUSG00000032410, ENSMUSG00000034724, ENSMUSG00000035649, ENSMUSG00000032056, ENSMUSG00000032396, ENSMUSG00000028322, ENSMUSG00000024472, ENSMUSG00000026174, ENSMUSG00000054582, ENSMUSG00000032097, ENSMUSG00000029647, ENSMUSG00000020166, ENSMUSG00000048546, ENSMUSG00000021962, ENSMUSG00000020515, ENSMUSG00000037573, ENSMUSG00000016018, ENSMUSG00000068173, ENSMUSG00000038784,…	1021	82	7691	2.20473	0.0760036	0.00790358	0.00704137
KEGG_PATHWAY	mmu05211:Renal cell carcinoma	21	0.651163	0.000356081	ENSMUSG00000006134, ENSMUSG00000030265, ENSMUSG00000039936, ENSMUSG00000052681, ENSMUSG00000029999, ENSMUSG00000028645, ENSMUSG00000025499, ENSMUSG00000028698, ENSMUSG00000021253, ENSMUSG00000041417, ENSMUSG00000000489, ENSMUSG00000000441, ENSMUSG00000043733, ENSMUSG00000022521, ENSMUSG00000031987, ENSMUSG00000030602, ENSMUSG00000039913, ENSMUSG00000059923, ENSMUSG00000032633, ENSMUSG00000039239,…	1021	68	7691	2.32631	0.0932965	0.00821057	0.00731488
KEGG_PATHWAY	mmu00900:Terpenoid backbone biosynthesis	11	0.341085	0.00035828	ENSMUSG00000021302, ENSMUSG00000038240, ENSMUSG00000093930, ENSMUSG00000024889, ENSMUSG00000012117, ENSMUSG00000039662, ENSMUSG00000006517, ENSMUSG00000021670, ENSMUSG00000023068, ENSMUSG00000015994, ENSMUSG00000029998	1021	23	7691	3.60265	0.0938447	0.00821057	0.00731488
KEGG_PATHWAY	mmu05210:Colorectal cancer	20	0.620155	0.000435776	ENSMUSG00000030265, ENSMUSG00000005871, ENSMUSG00000039936, ENSMUSG00000017716, ENSMUSG00000005370, ENSMUSG00000024563, ENSMUSG00000027985, ENSMUSG00000006932, ENSMUSG00000028698, ENSMUSG00000021253, ENSMUSG00000041417, ENSMUSG00000026821, ENSMUSG00000000782, ENSMUSG00000000441, ENSMUSG00000020366, ENSMUSG00000040760, ENSMUSG00000024515, ENSMUSG00000032402, ENSMUSG00000039239, ENSMUSG00000014850	1021	64	7691	2.354	0.112959	0.00921834	0.0082127
KEGG_PATHWAY	mmu03015:mRNA surveillance pathway	26	0.806202	0.000552867	ENSMUSG00000024360, ENSMUSG00000027498, ENSMUSG00000021111, ENSMUSG00000024400, ENSMUSG00000064030, ENSMUSG00000020349, ENSMUSG00000028809, ENSMUSG00000093803, ENSMUSG00000028274, ENSMUSG00000055531, ENSMUSG00000058301, ENSMUSG00000054582, ENSMUSG00000022052, ENSMUSG00000029625, ENSMUSG00000062203, ENSMUSG00000041769, ENSMUSG00000029227, ENSMUSG00000022774, ENSMUSG00000020994, ENSMUSG00000020257,…	1021	96	7691	2.04014	0.141081	0.0108599	0.00967517
KEGG_PATHWAY	mmu04071:Sphingolipid signaling pathway	31	0.96124	0.000633143	ENSMUSG00000030265, ENSMUSG00000039936, ENSMUSG00000032562, ENSMUSG00000027035, ENSMUSG00000027695, ENSMUSG00000025499, ENSMUSG00000041417, ENSMUSG00000024122, ENSMUSG00000020366, ENSMUSG00000020349, ENSMUSG00000024927, ENSMUSG00000067586, ENSMUSG00000020828, ENSMUSG00000038768, ENSMUSG00000019843, ENSMUSG00000093803, ENSMUSG00000024290, ENSMUSG00000007891, ENSMUSG00000051177, ENSMUSG00000022052,…	1021	124	7691	1.8832	0.159846	0.0116076	0.0103413
KEGG_PATHWAY	mmu04914:Progesterone-mediated oocyte maturation	24	0.744186	0.0007234	ENSMUSG00000030265, ENSMUSG00000032477, ENSMUSG00000078365, ENSMUSG00000039936, ENSMUSG00000029554, ENSMUSG00000030671, ENSMUSG00000032562, ENSMUSG00000029466, ENSMUSG00000021270, ENSMUSG00000051592, ENSMUSG00000029176, ENSMUSG00000028698, ENSMUSG00000066149, ENSMUSG00000041417, ENSMUSG00000026965, ENSMUSG00000000441, ENSMUSG00000020366, ENSMUSG00000000001, ENSMUSG00000020300, ENSMUSG00000020235,…	1021	87	7691	2.07802	0.180456	0.0124334	0.0110771
KEGG_PATHWAY	mmu04550:Signaling pathways regulating pluripotency of stem cells	33	1.02326	0.000928533	ENSMUSG00000030265, ENSMUSG00000039936, ENSMUSG00000052430, ENSMUSG00000024563, ENSMUSG00000025499, ENSMUSG00000007989, ENSMUSG00000006932, ENSMUSG00000041417, ENSMUSG00000021255, ENSMUSG00000020167, ENSMUSG00000021796, ENSMUSG00000024406, ENSMUSG00000024789, ENSMUSG00000021756, ENSMUSG00000030849, ENSMUSG00000024805, ENSMUSG00000036202, ENSMUSG00000059923, ENSMUSG00000032402, ENSMUSG00000005871,…	1021	138	7691	1.80132	0.225444	0.0150204	0.0133818
KEGG_PATHWAY	mmu03040:Spliceosome	32	0.992248	0.00101261	ENSMUSG00000001383, ENSMUSG00000008373, ENSMUSG00000025872, ENSMUSG00000002455, ENSMUSG00000021039, ENSMUSG00000037197, ENSMUSG00000039630, ENSMUSG00000001767, ENSMUSG00000061360, ENSMUSG00000020705, ENSMUSG00000020409, ENSMUSG00000078348, ENSMUSG00000020929, ENSMUSG00000030056, ENSMUSG00000034931, ENSMUSG00000027881, ENSMUSG00000063511, ENSMUSG00000024498, ENSMUSG00000002524, ENSMUSG00000010608,…	1021	133	7691	1.81241	0.243164	0.0154705	0.0137828
KEGG_PATHWAY	mmu03022:Basal transcription factors	15	0.465116	0.00114724	ENSMUSG00000003680, ENSMUSG00000028271, ENSMUSG00000048100, ENSMUSG00000025782, ENSMUSG00000024154, ENSMUSG00000023980, ENSMUSG00000025049, ENSMUSG00000006599, ENSMUSG00000020962, ENSMUSG00000024218, ENSMUSG00000067995, ENSMUSG00000039117, ENSMUSG00000038697, ENSMUSG00000051316, ENSMUSG00000034345	1021	44	7691	2.568	0.270701	0.0166048	0.0147933
KEGG_PATHWAY	mmu03460:Fanconi anemia pathway	16	0.496124	0.00189228	ENSMUSG00000028560, ENSMUSG00000055884, ENSMUSG00000026082, ENSMUSG00000034329, ENSMUSG00000004018, ENSMUSG00000000751, ENSMUSG00000027323, ENSMUSG00000028884, ENSMUSG00000044702, ENSMUSG00000041147, ENSMUSG00000017146, ENSMUSG00000021668, ENSMUSG00000030528, ENSMUSG00000035367, ENSMUSG00000032512, ENSMUSG00000038425	1021	51	7691	2.36323	0.405996	0.0260188	0.0231804
KEGG_PATHWAY	mmu05215:Prostate cancer	23	0.713178	0.00205822	ENSMUSG00000030265, ENSMUSG00000039936, ENSMUSG00000027490, ENSMUSG00000021270, ENSMUSG00000027985, ENSMUSG00000029999, ENSMUSG00000025499, ENSMUSG00000028017, ENSMUSG00000020184, ENSMUSG00000006932, ENSMUSG00000028698, ENSMUSG00000024122, ENSMUSG00000041417, ENSMUSG00000000489, ENSMUSG00000020122, ENSMUSG00000000782, ENSMUSG00000000441, ENSMUSG00000022521, ENSMUSG00000020048, ENSMUSG00000044167,…	1021	88	7691	1.9688	0.432545	0.0260488	0.0232071
KEGG_PATHWAY	mmu04520:Adherens junction	20	0.620155	0.0020839	ENSMUSG00000036825, ENSMUSG00000024563, ENSMUSG00000027985, ENSMUSG00000006932, ENSMUSG00000033060, ENSMUSG00000020122, ENSMUSG00000028868, ENSMUSG00000000782, ENSMUSG00000022521, ENSMUSG00000022656, ENSMUSG00000015143, ENSMUSG00000025812, ENSMUSG00000024515, ENSMUSG00000000303, ENSMUSG00000068036, ENSMUSG00000034101, ENSMUSG00000014932, ENSMUSG00000032402, ENSMUSG00000019831, ENSMUSG00000019843	1021	72	7691	2.09245	0.436547	0.0260488	0.0232071
KEGG_PATHWAY	mmu03440:Homologous recombination	11	0.341085	0.00220081	ENSMUSG00000030528, ENSMUSG00000030726, ENSMUSG00000020380, ENSMUSG00000000751, ENSMUSG00000027323, ENSMUSG00000028884, ENSMUSG00000028224, ENSMUSG00000021287, ENSMUSG00000018841, ENSMUSG00000041147, ENSMUSG00000028933	1021	28	7691	2.95932	0.454411	0.026314	0.0234434
KEGG_PATHWAY	mmu05213:Endometrial cancer	16	0.496124	0.00234014	ENSMUSG00000030265, ENSMUSG00000005871, ENSMUSG00000039936, ENSMUSG00000027985, ENSMUSG00000025499, ENSMUSG00000028017, ENSMUSG00000006932, ENSMUSG00000028698, ENSMUSG00000024122, ENSMUSG00000041417, ENSMUSG00000020122, ENSMUSG00000048756, ENSMUSG00000000782, ENSMUSG00000000441, ENSMUSG00000000303, ENSMUSG00000059923	1021	52	7691	2.31779	0.474967	0.0268141	0.023889
KEGG_PATHWAY	mmu05200:Pathways in cancer	72	2.23256	0.00387842	ENSMUSG00000030265, ENSMUSG00000031077, ENSMUSG00000032562, ENSMUSG00000027490, ENSMUSG00000032000, ENSMUSG00000025231, ENSMUSG00000021270, ENSMUSG00000029999, ENSMUSG00000020184, ENSMUSG00000022521, ENSMUSG00000022607, ENSMUSG00000054115, ENSMUSG00000014850, ENSMUSG00000039239, ENSMUSG00000059923, ENSMUSG00000032402, ENSMUSG00000038668, ENSMUSG00000005871, ENSMUSG00000030970, ENSMUSG00000031740,…	1021	395	7691	1.37307	0.656524	0.0426626	0.0380085
KEGG_PATHWAY	mmu04012:ErbB signaling pathway	22	0.682171	0.00404	ENSMUSG00000006134, ENSMUSG00000030265, ENSMUSG00000039936, ENSMUSG00000032475, ENSMUSG00000033352, ENSMUSG00000029999, ENSMUSG00000025499, ENSMUSG00000028017, ENSMUSG00000028698, ENSMUSG00000041417, ENSMUSG00000026596, ENSMUSG00000020122, ENSMUSG00000000441, ENSMUSG00000020366, ENSMUSG00000021820, ENSMUSG00000022607, ENSMUSG00000062991, ENSMUSG00000020516, ENSMUSG00000030602, ENSMUSG00000039913,…	1021	87	7691	1.90485	0.671511	0.0427308	0.0380692
KEGG_PATHWAY	mmu05223:Non-small cell lung cancer	16	0.496124	0.00509471	ENSMUSG00000030265, ENSMUSG00000039936, ENSMUSG00000027490, ENSMUSG00000026430, ENSMUSG00000029999, ENSMUSG00000025499, ENSMUSG00000028017, ENSMUSG00000028698, ENSMUSG00000024122, ENSMUSG00000041417, ENSMUSG00000020122, ENSMUSG00000048756, ENSMUSG00000000441, ENSMUSG00000032624, ENSMUSG00000059923, ENSMUSG00000010067	1021	56	7691	2.15223	0.754541	0.0494564	0.0440612
KEGG_PATHWAY	mmu04710:Circadian rhythm	11	0.341085	0.00512552	ENSMUSG00000029686, ENSMUSG00000026077, ENSMUSG00000025162, ENSMUSG00000028957, ENSMUSG00000022124, ENSMUSG00000025217, ENSMUSG00000032238, ENSMUSG00000029238, ENSMUSG00000030256, ENSMUSG00000022433, ENSMUSG00000030103	1021	31	7691	2.67293	0.756623	0.0494564	0.0440612
KEGG_PATHWAY	mmu04015:Rap1 signaling pathway	43	1.33333	0.00521541	ENSMUSG00000006134, ENSMUSG00000030265, ENSMUSG00000039936, ENSMUSG00000028040, ENSMUSG00000032562, ENSMUSG00000056214, ENSMUSG00000025499, ENSMUSG00000006932, ENSMUSG00000041417, ENSMUSG00000020122, ENSMUSG00000027954, ENSMUSG00000026821, ENSMUSG00000042700, ENSMUSG00000025812, ENSMUSG00000041992, ENSMUSG00000020623, ENSMUSG00000044641, ENSMUSG00000030849, ENSMUSG00000056917, ENSMUSG00000068036,…	1021	214	7691	1.5136	0.762595	0.0494564	0.0440612
KEGG_PATHWAY	mmu04114:Oocyte meiosis	26	0.806202	0.00546986	ENSMUSG00000030287, ENSMUSG00000078365, ENSMUSG00000027496, ENSMUSG00000048230, ENSMUSG00000029176, ENSMUSG00000025217, ENSMUSG00000026965, ENSMUSG00000058290, ENSMUSG00000020300, ENSMUSG00000020687, ENSMUSG00000041133, ENSMUSG00000020349, ENSMUSG00000014355, ENSMUSG00000030102, ENSMUSG00000025060, ENSMUSG00000029686, ENSMUSG00000051391, ENSMUSG00000029466, ENSMUSG00000066149, ENSMUSG00000022432,…	1021	112	7691	1.74869	0.778723	0.0501404	0.0446705
KEGG_PATHWAY	mmu04530:Tight junction	22	0.682171	0.00614164	ENSMUSG00000030189, ENSMUSG00000061859, ENSMUSG00000056214, ENSMUSG00000022052, ENSMUSG00000028402, ENSMUSG00000041769, ENSMUSG00000021112, ENSMUSG00000044279, ENSMUSG00000047501, ENSMUSG00000001739, ENSMUSG00000015143, ENSMUSG00000025812, ENSMUSG00000044641, ENSMUSG00000068876, ENSMUSG00000024812, ENSMUSG00000020349, ENSMUSG00000068036, ENSMUSG00000050520, ENSMUSG00000037643, ENSMUSG00000045095,…	1021	90	7691	1.84135	0.816246	0.0544823	0.0485388
KEGG_PATHWAY	mmu04919:Thyroid hormone signaling pathway	26	0.806202	0.00693216	ENSMUSG00000030265, ENSMUSG00000039936, ENSMUSG00000028645, ENSMUSG00000020184, ENSMUSG00000025499, ENSMUSG00000006932, ENSMUSG00000041417, ENSMUSG00000024122, ENSMUSG00000005886, ENSMUSG00000022521, ENSMUSG00000027678, ENSMUSG00000044167, ENSMUSG00000022109, ENSMUSG00000019768, ENSMUSG00000051177, ENSMUSG00000028854, ENSMUSG00000028698, ENSMUSG00000022951, ENSMUSG00000042557, ENSMUSG00000000441,…	1021	114	7691	1.71801	0.852361	0.0595733	0.0530744
KEGG_PATHWAY	mmu05202:Transcriptional misregulation in cancer	34	1.05426	0.00934943	ENSMUSG00000000134, ENSMUSG00000020184, ENSMUSG00000026349, ENSMUSG00000024986, ENSMUSG00000025932, ENSMUSG00000020167, ENSMUSG00000027315, ENSMUSG00000044167, ENSMUSG00000024927, ENSMUSG00000024947, ENSMUSG00000022607, ENSMUSG00000031538, ENSMUSG00000037013, ENSMUSG00000035356, ENSMUSG00000034663, ENSMUSG00000011960, ENSMUSG00000006586, ENSMUSG00000059436, ENSMUSG00000028496, ENSMUSG00000025223,…	1021	165	7691	1.55222	0.924467	0.0779119	0.0694124
KEGG_PATHWAY	mmu05220:Chronic myeloid leukemia	18	0.55814	0.0114833	ENSMUSG00000006134, ENSMUSG00000030265, ENSMUSG00000030970, ENSMUSG00000039936, ENSMUSG00000027490, ENSMUSG00000025499, ENSMUSG00000020184, ENSMUSG00000007659, ENSMUSG00000028698, ENSMUSG00000021253, ENSMUSG00000041417, ENSMUSG00000000441, ENSMUSG00000043733, ENSMUSG00000024515, ENSMUSG00000024927, ENSMUSG00000059923, ENSMUSG00000039239, ENSMUSG00000017776	1021	72	7691	1.8832	0.958255	0.0928797	0.0827473
KEGG_PATHWAY	mmu04722:Neurotrophin signaling pathway	26	0.806202	0.0163259	ENSMUSG00000006134, ENSMUSG00000030265, ENSMUSG00000039936, ENSMUSG00000025132, ENSMUSG00000025499, ENSMUSG00000041417, ENSMUSG00000024122, ENSMUSG00000041135, ENSMUSG00000048756, ENSMUSG00000043733, ENSMUSG00000020366, ENSMUSG00000024927, ENSMUSG00000019969, ENSMUSG00000058638, ENSMUSG00000059923, ENSMUSG00000035529, ENSMUSG00000021180, ENSMUSG00000052681, ENSMUSG00000028698, ENSMUSG00000000441,…	1021	122	7691	1.60535	0.989183	0.128275	0.114281
KEGG_PATHWAY	mmu05160:Hepatitis C	28	0.868217	0.0192584	ENSMUSG00000030265, ENSMUSG00000039936, ENSMUSG00000025499, ENSMUSG00000041417, ENSMUSG00000024122, ENSMUSG00000020122, ENSMUSG00000029613, ENSMUSG00000020366, ENSMUSG00000020349, ENSMUSG00000024927, ENSMUSG00000022967, ENSMUSG00000032405, ENSMUSG00000059923, ENSMUSG00000028530, ENSMUSG00000022052, ENSMUSG00000078652, ENSMUSG00000028017, ENSMUSG00000028698, ENSMUSG00000029605, ENSMUSG00000041769,…	1021	136	7691	1.55087	0.995241	0.147113	0.131064
KEGG_PATHWAY	mmu03430:Mismatch repair	8	0.248062	0.0198073	ENSMUSG00000030726, ENSMUSG00000005370, ENSMUSG00000029191, ENSMUSG00000000751, ENSMUSG00000028884, ENSMUSG00000039748, ENSMUSG00000014850, ENSMUSG00000023104	1021	22	7691	2.7392	0.99592	0.147217	0.131157
KEGG_PATHWAY	mmu04810:Regulation of actin cytoskeleton	40	1.24031	0.0210842	ENSMUSG00000006134, ENSMUSG00000030265, ENSMUSG00000078365, ENSMUSG00000039936, ENSMUSG00000019907, ENSMUSG00000027111, ENSMUSG00000025499, ENSMUSG00000041417, ENSMUSG00000026768, ENSMUSG00000020122, ENSMUSG00000028868, ENSMUSG00000022488, ENSMUSG00000021676, ENSMUSG00000015143, ENSMUSG00000025417, ENSMUSG00000030849, ENSMUSG00000022607, ENSMUSG00000039115, ENSMUSG00000030602, ENSMUSG00000031955,…	1021	213	7691	1.41461	0.997149	0.152583	0.135937
KEGG_PATHWAY	mmu05231:Choline metabolism in cancer	22	0.682171	0.0225621	ENSMUSG00000030265, ENSMUSG00000039936, ENSMUSG00000027695, ENSMUSG00000005615, ENSMUSG00000025499, ENSMUSG00000028017, ENSMUSG00000028412, ENSMUSG00000028698, ENSMUSG00000024122, ENSMUSG00000041417, ENSMUSG00000000489, ENSMUSG00000020122, ENSMUSG00000028868, ENSMUSG00000057193, ENSMUSG00000026821, ENSMUSG00000000441, ENSMUSG00000020366, ENSMUSG00000020516, ENSMUSG00000020828, ENSMUSG00000035246,…	1021	101	7691	1.64081	0.998118	0.159091	0.141736
KEGG_PATHWAY	mmu04330:Notch signaling pathway	13	0.403101	0.0235676	ENSMUSG00000030970, ENSMUSG00000032375, ENSMUSG00000053040, ENSMUSG00000027276, ENSMUSG00000052593, ENSMUSG00000002799, ENSMUSG00000003458, ENSMUSG00000022521, ENSMUSG00000021039, ENSMUSG00000018169, ENSMUSG00000004947, ENSMUSG00000019969, ENSMUSG00000020918	1021	49	7691	1.9985	0.998582	0.162027	0.144351
KEGG_PATHWAY	mmu05216:Thyroid cancer	9	0.27907	0.0308438	ENSMUSG00000030265, ENSMUSG00000056234, ENSMUSG00000000303, ENSMUSG00000027985, ENSMUSG00000025499, ENSMUSG00000006932, ENSMUSG00000048701, ENSMUSG00000000440, ENSMUSG00000000782	1021	29	7691	2.33777	0.999819	0.206879	0.184311
KEGG_PATHWAY	mmu03030:DNA replication	10	0.310078	0.0349757	ENSMUSG00000041859, ENSMUSG00000030726, ENSMUSG00000029191, ENSMUSG00000000751, ENSMUSG00000026355, ENSMUSG00000028884, ENSMUSG00000002870, ENSMUSG00000005410, ENSMUSG00000023104, ENSMUSG00000020630	1021	35	7691	2.15223	0.999944	0.229007	0.204025
KEGG_PATHWAY	mmu03020:RNA polymerase	9	0.27907	0.0373368	ENSMUSG00000029642, ENSMUSG00000025280, ENSMUSG00000049553, ENSMUSG00000038489, ENSMUSG00000034453, ENSMUSG00000020561, ENSMUSG00000028318, ENSMUSG00000027427, ENSMUSG00000024258	1021	30	7691	2.25984	0.999971	0.237408	0.211509
KEGG_PATHWAY	mmu05219:Bladder cancer	11	0.341085	0.0379852	ENSMUSG00000030265, ENSMUSG00000031740, ENSMUSG00000027490, ENSMUSG00000000303, ENSMUSG00000021180, ENSMUSG00000025499, ENSMUSG00000028017, ENSMUSG00000020184, ENSMUSG00000020122, ENSMUSG00000010067, ENSMUSG00000000441	1021	41	7691	2.021	0.999976	0.237408	0.211509
KEGG_PATHWAY	mmu00533:Glycosaminoglycan biosynthesis - keratan sulfate	6	0.186047	0.0388546	ENSMUSG00000047379, ENSMUSG00000028541, ENSMUSG00000079445, ENSMUSG00000021065, ENSMUSG00000022793, ENSMUSG00000035930	1021	15	7691	3.01312	0.999982	0.237445	0.211542
KEGG_PATHWAY	mmu04150:mTOR signaling pathway	14	0.434109	0.0424756	ENSMUSG00000039936, ENSMUSG00000058655, ENSMUSG00000036707, ENSMUSG00000028156, ENSMUSG00000028698, ENSMUSG00000024122, ENSMUSG00000041417, ENSMUSG00000029512, ENSMUSG00000028646, ENSMUSG00000011096, ENSMUSG00000020516, ENSMUSG00000069631, ENSMUSG00000074895, ENSMUSG00000050310	1021	59	7691	1.78745	0.999993	0.25393	0.226229
KEGG_PATHWAY	mmu04068:FoxO signaling pathway	26	0.806202	0.0465781	ENSMUSG00000030265, ENSMUSG00000039936, ENSMUSG00000024563, ENSMUSG00000020184, ENSMUSG00000025499, ENSMUSG00000041417, ENSMUSG00000024122, ENSMUSG00000021253, ENSMUSG00000020122, ENSMUSG00000048756, ENSMUSG00000022521, ENSMUSG00000020366, ENSMUSG00000044167, ENSMUSG00000025758, ENSMUSG00000032905, ENSMUSG00000054115, ENSMUSG00000059923, ENSMUSG00000032402, ENSMUSG00000039239, ENSMUSG00000051592,…	1021	134	7691	1.46159	0.999998	0.272531	0.242801
KEGG_PATHWAY	mmu04140:Regulation of autophagy	8	0.248062	0.0477482	ENSMUSG00000038160, ENSMUSG00000026280, ENSMUSG00000027244, ENSMUSG00000032571, ENSMUSG00000032905, ENSMUSG00000026289, ENSMUSG00000029512, ENSMUSG00000037526	1021	26	7691	2.31779	0.999999	0.273557	0.243715
KEGG_PATHWAY	mmu04917:Prolactin signaling pathway	16	0.496124	0.0534079	ENSMUSG00000030265, ENSMUSG00000039936, ENSMUSG00000025499, ENSMUSG00000028698, ENSMUSG00000048379, ENSMUSG00000041417, ENSMUSG00000021055, ENSMUSG00000048756, ENSMUSG00000000441, ENSMUSG00000020366, ENSMUSG00000022015, ENSMUSG00000024789, ENSMUSG00000024927, ENSMUSG00000053436, ENSMUSG00000019768, ENSMUSG00000059923	1021	73	7691	1.65103	1	0.299738	0.26704
KEGG_PATHWAY	mmu04014:Ras signaling pathway	40	1.24031	0.057422	ENSMUSG00000030265, ENSMUSG00000009646, ENSMUSG00000039936, ENSMUSG00000028040, ENSMUSG00000027695, ENSMUSG00000025499, ENSMUSG00000041417, ENSMUSG00000020122, ENSMUSG00000027954, ENSMUSG00000029458, ENSMUSG00000026821, ENSMUSG00000043733, ENSMUSG00000020366, ENSMUSG00000044147, ENSMUSG00000041992, ENSMUSG00000030849, ENSMUSG00000024927, ENSMUSG00000068036, ENSMUSG00000014599, ENSMUSG00000020828,…	1021	229	7691	1.31577	1	0.315821	0.281368
KEGG_PATHWAY	mmu04130:SNARE interactions in vesicular transport	9	0.27907	0.0620808	ENSMUSG00000026470, ENSMUSG00000022765, ENSMUSG00000024191, ENSMUSG00000029125, ENSMUSG00000020946, ENSMUSG00000010110, ENSMUSG00000029428, ENSMUSG00000027879, ENSMUSG00000024983	1021	33	7691	2.0544	1	0.334749	0.298231
KEGG_PATHWAY	mmu00240:Pyrimidine metabolism	20	0.620155	0.0650064	ENSMUSG00000035824, ENSMUSG00000029642, ENSMUSG00000025280, ENSMUSG00000028443, ENSMUSG00000022292, ENSMUSG00000048120, ENSMUSG00000049553, ENSMUSG00000025574, ENSMUSG00000020561, ENSMUSG00000028318, ENSMUSG00000027427, ENSMUSG00000026558, ENSMUSG00000024258, ENSMUSG00000022814, ENSMUSG00000030726, ENSMUSG00000020649, ENSMUSG00000020638, ENSMUSG00000038489, ENSMUSG00000034453, ENSMUSG00000031730	1021	100	7691	1.50656	1	0.343784	0.30628
KEGG_PATHWAY	mmu00564:Glycerophospholipid metabolism	19	0.589147	0.0668059	ENSMUSG00000009646, ENSMUSG00000030275, ENSMUSG00000027695, ENSMUSG00000024052, ENSMUSG00000029330, ENSMUSG00000005615, ENSMUSG00000026922, ENSMUSG00000009995, ENSMUSG00000026623, ENSMUSG00000050627, ENSMUSG00000020646, ENSMUSG00000020910, ENSMUSG00000021518, ENSMUSG00000021608, ENSMUSG00000017715, ENSMUSG00000020828, ENSMUSG00000035246, ENSMUSG00000031545, ENSMUSG00000054469	1021	94	7691	1.52259	1	0.346635	0.30882
KEGG_PATHWAY	mmu05166:HTLV-I infection	46	1.42636	0.0794807	ENSMUSG00000030265, ENSMUSG00000002372, ENSMUSG00000039936, ENSMUSG00000027490, ENSMUSG00000033352, ENSMUSG00000010936, ENSMUSG00000029176, ENSMUSG00000024563, ENSMUSG00000028645, ENSMUSG00000025499, ENSMUSG00000007989, ENSMUSG00000006932, ENSMUSG00000041417, ENSMUSG00000021253, ENSMUSG00000025810, ENSMUSG00000026965, ENSMUSG00000020167, ENSMUSG00000022521, ENSMUSG00000020687, ENSMUSG00000020368,…	1021	276	7691	1.25547	1	0.399621	0.356026
KEGG_PATHWAY	mmu05214:Glioma	14	0.434109	0.0822451	ENSMUSG00000030265, ENSMUSG00000039936, ENSMUSG00000027490, ENSMUSG00000029999, ENSMUSG00000025499, ENSMUSG00000028017, ENSMUSG00000020184, ENSMUSG00000028698, ENSMUSG00000041417, ENSMUSG00000000489, ENSMUSG00000020122, ENSMUSG00000000441, ENSMUSG00000021820, ENSMUSG00000059923	1021	65	7691	1.62245	1	0.399621	0.356026
KEGG_PATHWAY	mmu05142:Chagas disease (American trypanosomiasis)	20	0.620155	0.0826487	ENSMUSG00000031077, ENSMUSG00000039936, ENSMUSG00000032562, ENSMUSG00000036905, ENSMUSG00000051177, ENSMUSG00000033352, ENSMUSG00000022052, ENSMUSG00000024563, ENSMUSG00000028698, ENSMUSG00000041769, ENSMUSG00000021253, ENSMUSG00000041417, ENSMUSG00000026029, ENSMUSG00000020366, ENSMUSG00000000001, ENSMUSG00000020349, ENSMUSG00000024927, ENSMUSG00000053436, ENSMUSG00000032402, ENSMUSG00000039239	1021	103	7691	1.46268	1	0.399621	0.356026
KEGG_PATHWAY	mmu04360:Axon guidance	24	0.744186	0.0828306	ENSMUSG00000030265, ENSMUSG00000059921, ENSMUSG00000032475, ENSMUSG00000024290, ENSMUSG00000028040, ENSMUSG00000032562, ENSMUSG00000025085, ENSMUSG00000059495, ENSMUSG00000001300, ENSMUSG00000026235, ENSMUSG00000025499, ENSMUSG00000029869, ENSMUSG00000021451, ENSMUSG00000022231, ENSMUSG00000025810, ENSMUSG00000020451, ENSMUSG00000029765, ENSMUSG00000027954, ENSMUSG00000000001, ENSMUSG00000022607,…	1021	129	7691	1.40145	1	0.399621	0.356026
KEGG_PATHWAY	mmu04070:Phosphatidylinositol signaling system	19	0.589147	0.0854427	ENSMUSG00000030287, ENSMUSG00000039936, ENSMUSG00000057963, ENSMUSG00000030660, ENSMUSG00000051177, ENSMUSG00000029330, ENSMUSG00000028698, ENSMUSG00000041417, ENSMUSG00000025178, ENSMUSG00000021385, ENSMUSG00000006127, ENSMUSG00000022973, ENSMUSG00000060733, ENSMUSG00000024998, ENSMUSG00000025417, ENSMUSG00000039431, ENSMUSG00000018401, ENSMUSG00000030102, ENSMUSG00000032599	1021	97	7691	1.4755	1	0.405116	0.360922
KEGG_PATHWAY	mmu04350:TGF-beta signaling pathway	17	0.527132	0.0911202	ENSMUSG00000034557, ENSMUSG00000024290, ENSMUSG00000029686, ENSMUSG00000052430, ENSMUSG00000024563, ENSMUSG00000021253, ENSMUSG00000021796, ENSMUSG00000022521, ENSMUSG00000038482, ENSMUSG00000024515, ENSMUSG00000062175, ENSMUSG00000067336, ENSMUSG00000020349, ENSMUSG00000020516, ENSMUSG00000039004, ENSMUSG00000032402, ENSMUSG00000039239	1021	85	7691	1.50656	1	0.423218	0.377049
KEGG_PATHWAY	mmu04915:Estrogen signaling pathway	19	0.589147	0.0923384	ENSMUSG00000030265, ENSMUSG00000030287, ENSMUSG00000031740, ENSMUSG00000039936, ENSMUSG00000032562, ENSMUSG00000051177, ENSMUSG00000021270, ENSMUSG00000024222, ENSMUSG00000025499, ENSMUSG00000028698, ENSMUSG00000041417, ENSMUSG00000021055, ENSMUSG00000020122, ENSMUSG00000000441, ENSMUSG00000000001, ENSMUSG00000020048, ENSMUSG00000019768, ENSMUSG00000059923, ENSMUSG00000030102	1021	98	7691	1.46044	1	0.423218	0.377049
KEGG_PATHWAY	mmu04670:Leukocyte transendothelial migration	22	0.682171	0.0956248	ENSMUSG00000031740, ENSMUSG00000039936, ENSMUSG00000024290, ENSMUSG00000032562, ENSMUSG00000026430, ENSMUSG00000052681, ENSMUSG00000006932, ENSMUSG00000028698, ENSMUSG00000041417, ENSMUSG00000029204, ENSMUSG00000043733, ENSMUSG00000000001, ENSMUSG00000047501, ENSMUSG00000001739, ENSMUSG00000015143, ENSMUSG00000056917, ENSMUSG00000022607, ENSMUSG00000068036, ENSMUSG00000053436, ENSMUSG00000050520,…	1021	118	7691	1.40442	1	0.431095	0.384067
