# Supplementary material for: METTL3-mediated mRNA N6-methyladenosine is required for oocyte and follicle development in mice
Source: Cell Death Dis. 2021 Oct 23;12(11):989. doi: 10.1038/s41419-021-04272-9 (PMC8542036; doi:10.1038/s41419-021-04272-9)
Supplement: Supplementary file 8 — Table-S4 [file 41419_2021_4272_MOESM8_ESM.xlsx]

## Sheet: IGF2BPs-targets
Gene_Name	ENSEMBL_ID	log2FoldChange	P_value	RPKM_WT1	RPKM_WT2	RPKM_WT2	RPKM_cKO1	RPKM_cKO2	RPKM_cKO3
Gnat2	ENSMUSG00000009108	-2.00761	1.74417e-17	6.88852	5.4558	7.05336	1.61819	2.00549	1.9889
Mdm4	ENSMUSG00000054387	-1.97478	6.64609e-19	985.082	963.984	883.506	220.89	379.674	249.367
Myo19	ENSMUSG00000020527	-1.84741	1.27114e-10	3.60392	4.31912	6.03741	2.12062	1.00047	1.27227
Zfp182	ENSMUSG00000054737	-1.70296	1.35447e-18	10.0428	11.7317	13.5277	4.12234	3.8833	4.52577
Map2k6	ENSMUSG00000020623	-1.63108	7.90058e-10	3.62213	3.18078	4.13401	1.24911	1.78194	1.081
Agtpbp1	ENSMUSG00000021557	-1.54966	3.86805e-10	10.9278	11.1735	6.90473	3.92085	3.79524	4.02136
Lcmt2	ENSMUSG00000074890	-1.53109	1.5037e-06	3.9262	3.10873	4.40991	2.31003	1.00551	1.19165
Plxdc2	ENSMUSG00000026748	-1.51843	5.01202e-12	3.89723	3.44448	3.94894	1.62259	1.3439	1.59949
Cdc42bpa	ENSMUSG00000026490	-1.5152	1.42958e-15	19.192	23.0974	20.0662	7.93946	8.56488	9.02402
Txndc2	ENSMUSG00000050612	-1.49974	5.07097e-12	304.919	281.406	276.763	141.628	96.2979	116.755
Batf3	ENSMUSG00000026630	-1.49925	0.00193335	3.65813	2.06289	3.6579	1.2237	1.83391	0.804444
Rnf24	ENSMUSG00000048911	-1.49202	1.13076e-14	46.2489	58.0495	56.9401	23.5723	19.8713	23.0335
Ankrd49	ENSMUSG00000031931	-1.47447	1.22935e-12	25.0238	24.5773	36.0199	9.66084	12.402	13.4941
Tmem117	ENSMUSG00000063296	-1.46367	2.86669e-15	45.177	44.3423	49.1771	16.4872	20.1426	21.9961
Antxr2	ENSMUSG00000029338	-1.45972	1.22309e-12	9.4092	9.43864	11.9122	4.63573	3.597	4.64375
Fam82a2	ENSMUSG00000070730	-1.45831	5.17132e-08	14.6114	9.96624	17.803	7.91342	5.38985	4.27509
Tbc1d14	ENSMUSG00000029192	-1.45185	5.8223e-10	38.7672	49.4424	68.3331	27.2718	17.5374	20.2939
Kdm4a	ENSMUSG00000033326	-1.44347	4.99751e-10	3.33107	4.66772	4.80466	1.94952	1.61468	1.87223
Rora	ENSMUSG00000032238	-1.43755	7.81071e-11	3.92762	2.96373	3.68838	1.21233	1.87805	1.4811
S1pr3	ENSMUSG00000067586	-1.41737	1.18626e-11	10.1957	12.2152	14.4303	5.56207	4.4845	5.8375
AK157302	ENSMUSG00000078139	-1.40845	0.000117629	4.55996	6.32983	2.94796	2.51896	1.28946	2.32202
Nedd9	ENSMUSG00000021365	-1.39297	3.73219e-11	5.4112	6.09132	8.30312	2.73892	2.84039	3.09964
Tmem241	ENSMUSG00000049411	-1.39103	6.43037e-08	5.58855	4.32942	6.34972	2.69336	1.76135	2.66122
Zdhhc16	ENSMUSG00000025157	-1.38737	4.08341e-05	7.04146	6.35399	12.5557	4.70156	1.81948	4.63219
Chst7	ENSMUSG00000037347	-1.37731	2.06919e-10	15.2246	13.0388	16.686	5.18382	7.93155	7.06219
Dcaf17	ENSMUSG00000041966	-1.3672	5.82508e-09	3.71158	3.98174	3.97803	2.00471	1.29829	1.93336
Lyn	ENSMUSG00000042228	-1.34109	4.5253e-08	12.7895	9.99197	9.49209	4.2382	6.55598	4.24687
Usp3	ENSMUSG00000032376	-1.33005	5.54424e-10	28.3056	30.0901	36.8403	17.2398	11.2689	15.005
Zfp160	ENSMUSG00000067942	-1.3293	9.40741e-09	13.542	12.9307	17.2819	8.28816	5.09761	6.5571
Rapgef5	ENSMUSG00000041992	-1.32901	2.53724e-09	63.5564	80.2018	83.3957	43.0776	27.6738	33.3861
Eif2ak1	ENSMUSG00000029613	-1.28259	7.42033e-08	36.2457	34.2391	50.7679	23.3556	13.2645	20.2259
Pdxdc1	ENSMUSG00000022680	-1.27863	2.39127e-05	5.61368	6.02548	8.18818	4.54188	1.65409	3.07467
Klhl8	ENSMUSG00000029312	-1.27238	7.50442e-07	138.773	137.728	207.17	105.585	53.6482	68.0455
Abhd13	ENSMUSG00000040396	-1.26705	4.64162e-10	57.5034	52.4394	72.2923	34.6492	26.6633	25.6205
9130023H24Rik	ENSMUSG00000062944	-1.26677	8.16776e-09	11.1015	8.81839	10.7477	5.58082	4.32089	4.84634
Clip4	ENSMUSG00000024059	-1.26453	1.22052e-08	5.5611	6.11235	8.79204	3.24983	2.91418	3.60185
Zdhhc6	ENSMUSG00000024982	-1.25964	3.77763e-07	12.9941	13.4777	17.5098	8.53539	4.88797	7.59841
Tk2	ENSMUSG00000035824	-1.24132	7.16119e-09	29.2731	28.8655	42.9972	17.3802	13.1935	18.3762
6720463M24Rik	ENSMUSG00000022070	-1.23803	3.01269e-07	63.0544	66.5335	74.6133	44.0243	23.7653	31.6917
Wdr91	ENSMUSG00000058486	-1.23714	1.24149e-06	15.3589	14.4094	25.8798	11.5102	7.03094	8.16045
D330012F22Rik	ENSMUSG00000050973	-1.23322	6.06916e-07	8.4036	6.70218	10.6624	4.74654	3.10594	4.6816
Brip1	ENSMUSG00000034329	-1.23138	1.97225e-08	22.2159	23.5551	25.941	14.8739	9.86229	10.4656
Kbtbd8	ENSMUSG00000030031	-1.22784	7.09117e-10	180.904	199.893	262.12	115.222	87.2881	112.42
Zfp68	ENSMUSG00000058291	-1.21982	4.65434e-08	70.8481	84.6314	86.2708	47.5805	29.885	42.3523
Hpse	ENSMUSG00000035273	-1.21762	4.00155e-08	14.3478	16.1526	13.8271	8.10007	6.20192	7.91705
Cenpo	ENSMUSG00000020652	-1.21082	4.63909e-08	20.5918	19.1189	23.5075	12.5284	7.82944	11.0799
Nat10	ENSMUSG00000027185	-1.19022	1.03529e-05	4.8462	4.30152	10.0654	3.26018	2.58465	3.63597
Atp1b3	ENSMUSG00000032412	-1.18927	6.39715e-06	137.084	128.163	136.069	95.7582	45.4079	61.5424
Tmem209	ENSMUSG00000029782	-1.18894	4.39819e-08	34.5323	32.9255	38.0075	21.6681	13.7722	17.9086
Fut8	ENSMUSG00000021065	-1.18654	2.39334e-08	21.5124	25.4089	34.3859	15.1545	11.4248	14.2908
Slc35a4	ENSMUSG00000033272	-1.18203	7.59833e-07	19.3039	24.1176	31.0875	14.6436	9.07018	13.807
Txndc15	ENSMUSG00000021497	-1.1797	5.78367e-07	9.73376	8.20814	9.96947	4.94067	4.54994	4.78245
Mau2	ENSMUSG00000031858	-1.16945	5.77279e-06	6.14207	7.56187	10.2867	5.20301	2.8707	4.05929
Hipk2	ENSMUSG00000061436	-1.16381	1.20082e-06	2.44349	3.36608	4.92563	1.94746	1.85458	1.66592
Slc6a9	ENSMUSG00000028542	-1.15382	0.00102678	3.19978	2.69033	6.72089	3.16709	1.15564	1.97198
Lysmd4	ENSMUSG00000043831	-1.15309	3.56707e-05	16.4517	14.7435	28.6387	13.1831	6.56154	10.5647
Atg13	ENSMUSG00000027244	-1.14581	2.60468e-06	7.07701	6.7812	7.88377	4.7249	2.76514	3.81581
Sspn	ENSMUSG00000030255	-1.14196	6.90173e-08	6.53041	6.45553	10.4724	3.79309	4.09026	4.29917
Ralgapb	ENSMUSG00000027652	-1.13962	2.16864e-07	6.07761	6.97627	7.64881	2.67412	4.82418	3.4872
Zfp58	ENSMUSG00000071291	-1.1324	3.98852e-06	83.3387	86.4578	104.02	61.9067	31.9628	49.3336
Tmem74	ENSMUSG00000054409	-1.12686	1.26275e-07	21.2796	21.2034	24.4952	13.6507	11.3543	10.428
Hmg20a	ENSMUSG00000032329	-1.12078	1.97062e-09	70.3617	63.5866	63.5681	35.1278	34.7043	36.2808
B3gntl1	ENSMUSG00000046605	-1.11473	1.13393e-05	12.5667	12.7338	18.0801	9.76719	5.1777	7.87999
Enah	ENSMUSG00000022995	-1.10111	2.36899e-07	11.5087	10.8593	16.3668	5.28085	7.71301	7.87218
Atl2	ENSMUSG00000059811	-1.09916	2.74998e-07	86.6251	77.3618	95.6654	54.3795	35.8214	49.515
Txndc16	ENSMUSG00000021830	-1.09856	3.19669e-08	7.94583	8.23468	11.6143	5.20895	4.34198	5.33511
Mudeng	ENSMUSG00000036291	-1.09632	1.22572e-07	12.409	13.1486	15.4336	7.81121	6.18837	8.12547
Ints9	ENSMUSG00000021975	-1.08779	4.64525e-06	105.258	100.451	112.92	74.5321	41.0454	57.1267
4933407H18Rik	ENSMUSG00000037355	-1.08447	1.75583e-08	7.16747	6.98589	9.15838	4.18593	4.83777	3.68886
Mpzl1	ENSMUSG00000026566	-1.08193	9.87278e-06	173.158	157.439	179.696	125.644	67.3933	84.4803
Ift52	ENSMUSG00000017858	-1.07765	4.52301e-05	8.02346	8.1686	12.104	6.27727	3.40184	5.58047
Mcm9	ENSMUSG00000058298	-1.07224	3.23909e-07	5.6602	5.65726	7.01457	3.69147	2.99077	3.36505
Gm505	ENSMUSG00000031986	-1.07192	4.69339e-05	7.51499	7.28834	14.6879	5.4043	6.07826	4.46626
Tmem175	ENSMUSG00000013495	-1.06638	3.97268e-05	23.5784	25.6009	24.196	18.7465	9.56985	12.1352
Trp53bp1	ENSMUSG00000043909	-1.06533	8.52613e-06	11.7592	10.0932	18.0567	8.58882	5.37454	7.68727
Wdr20a	ENSMUSG00000037957	-1.06013	3.73562e-08	133.271	120.582	180.067	78.6869	70.2639	90.1272
Zfp828	ENSMUSG00000047710	-1.0529	7.3313e-07	44.2299	49.5954	76.4138	34.8565	27.3108	31.3036
Hpcal1	ENSMUSG00000071379	-1.05268	6.66938e-07	91.5063	90.8379	100.106	64.5713	46.0064	46.7091
Abcb8	ENSMUSG00000028973	-1.04505	8.73865e-05	4.75845	4.24867	8.13369	3.75749	2.31447	3.3237
Pycrl	ENSMUSG00000022571	-1.04113	6.37138e-06	78.8257	76.804	91.6694	56.0245	32.9573	49.2755
Tert	ENSMUSG00000021611	-1.0405	3.30705e-05	4.0613	3.80484	7.06137	2.84513	2.61073	2.80865
Ap1g1	ENSMUSG00000031731	-1.04014	9.91122e-05	2.6793	3.36689	4.97963	2.55662	1.80941	1.72955
Plat	ENSMUSG00000031538	-1.03989	2.8658e-08	1308.42	1128.61	1463.05	775.9	636.029	778.923
Tmem41b	ENSMUSG00000047554	-1.03975	1.12349e-07	57.3245	56.7092	61.1968	37.5427	28.468	32.7109
Ccdc6	ENSMUSG00000048701	-1.0329	3.37091e-05	246.439	225.166	207.91	170.742	94.1426	120.769
Mfn1	ENSMUSG00000027668	-1.02451	3.65612e-06	10.1449	10.0115	14.9469	7.90309	5.51708	6.27567
Mbtps1	ENSMUSG00000031835	-1.01855	0.00104549	2.07037	3.15098	5.3903	2.52959	1.53881	1.82184
Tacc3	ENSMUSG00000037313	-1.01673	0.000156507	494.617	510.118	492.836	392.654	174.498	287.205
Abhd4	ENSMUSG00000040997	-1.01447	1.96006e-05	91.6053	98.9112	117.879	73.2733	40.2316	61.631
Orc5	ENSMUSG00000029012	-1.01416	0.000198102	932	927.733	737.804	694.014	335.727	466.767
Slc6a15	ENSMUSG00000019894	-1.00674	1.11434e-06	27.3377	30.0031	38.8595	18.8342	14.8926	21.3038
Fam107b	ENSMUSG00000026655	-1.00474	9.55609e-06	37.3136	45.5332	48.9225	31.6567	19.6452	24.2382
Golga5	ENSMUSG00000021192	-1.00456	8.9865e-09	63.5734	68.0857	78.9529	41.9924	40.4975	38.9685
Alkbh5	ENSMUSG00000042650	-1.00367	2.49379e-07	67.4085	59.3079	85.2627	31.8525	47.9704	42.7445
Gsg2	ENSMUSG00000050107	-1.00176	1.30671e-06	32.7098	31.3835	51.1823	24.2624	20.9338	20.5054
Pparg	ENSMUSG00000000440	-1.00173	8.04092e-07	49.3336	35.5349	48.7747	25.114	23.7259	28.5227
Ubl3	ENSMUSG00000001687	-1.00001	7.7239e-08	34.9132	31.1729	44.2748	20.4308	23.7853	19.5143
Pigy	ENSMUSG00000043162	-0.999306	9.86481e-06	8.36391	8.18726	12.2944	5.04465	4.67774	6.84496
Tm7sf3	ENSMUSG00000040234	-0.996433	4.94461e-06	84.3516	86.8142	102.369	66.3975	42.6134	48.6466
Lrrc8b	ENSMUSG00000070639	-0.994311	0.000121527	12.6903	13.6788	13.4454	10.638	6.27365	6.149
Hps6	ENSMUSG00000074811	-0.990205	0.000482053	6.1525	4.69888	11.7427	4.86781	4.23786	3.71787
Raf1	ENSMUSG00000000441	-0.989494	1.86993e-06	42.0321	34.9997	54.1469	29.2428	21.5983	24.8081
Slc35b4	ENSMUSG00000018999	-0.981187	3.79027e-06	8.99253	9.26954	12.935	7.07907	5.02976	5.97293
1110018G07Rik	ENSMUSG00000042350	-0.976844	0.000148728	3.61761	4.34387	6.52113	3.58587	2.32243	2.44496
Fam59a	ENSMUSG00000042680	-0.976495	2.38425e-06	6.32095	6.8869	6.71284	3.53962	4.60181	3.69976
Nup98	ENSMUSG00000063550	-0.974697	7.12716e-07	20.5575	21.4068	32.8313	14.5311	15.5039	13.5874
Slc25a19	ENSMUSG00000020744	-0.972189	1.91514e-05	7.76331	8.69493	13.2112	6.12718	4.78384	6.34508
Mtmr7	ENSMUSG00000039431	-0.971393	9.95411e-05	46.105	56.857	64.5162	43.4147	22.5442	31.8402
Yeats4	ENSMUSG00000020171	-0.971362	9.11476e-07	34.9773	30.1863	45.1656	22.6798	20.8344	21.1683
Psen1	ENSMUSG00000019969	-0.968672	1.72843e-05	151.633	166.243	183.758	122.619	73.0656	99.3969
Rnf139	ENSMUSG00000037075	-0.966828	3.77458e-07	12.3117	12.4425	13.5506	7.99038	7.19241	7.54816
Cs	ENSMUSG00000005683	-0.966531	4.45065e-06	59.1865	55.8321	89.5976	43.6139	33.2208	42.6738
Gtdc1	ENSMUSG00000036890	-0.961811	2.7318e-07	10.4352	10.8071	11.7315	6.97857	6.07745	6.56714
Rad51	ENSMUSG00000027323	-0.959219	1.63187e-05	22.1635	22.3295	27.2712	16.945	10.4574	15.0233
Ece1	ENSMUSG00000057530	-0.95611	1.16794e-05	2.88393	3.02531	3.68005	1.77749	2.10644	1.84798
Spry4	ENSMUSG00000024427	-0.951061	5.1229e-07	69.1545	69.2708	100.826	48.2816	42.5712	51.0955
Ide	ENSMUSG00000056999	-0.940724	7.44538e-05	12.7008	16.1116	18.6659	12.2039	7.38869	8.73458
Plekha1	ENSMUSG00000040268	-0.940335	1.08031e-05	4.46925	5.00242	6.97066	3.6912	2.90948	3.20404
Btbd10	ENSMUSG00000038187	-0.938172	5.65721e-05	64.5364	59.2051	76.2637	52.1362	29.8131	37.7564
Lancl2	ENSMUSG00000062190	-0.937533	2.35252e-05	11.3773	12.6412	14.6941	9.44399	6.82007	6.99013
2700050L05Rik	ENSMUSG00000039990	-0.937525	1.42828e-06	42.4726	45.123	65.5067	33.5435	29.0807	28.8676
Eif4enif1	ENSMUSG00000020454	-0.93549	4.8715e-06	111.173	133.965	155.194	94.1461	67.8496	78.6674
Arhgap26	ENSMUSG00000036452	-0.935303	8.54597e-07	3.99442	4.23389	5.6704	2.35968	3.10784	2.93802
Myst4	ENSMUSG00000021767	-0.932652	2.48639e-06	7.78745	8.34503	8.40222	4.08643	6.01787	4.94663
Hbs1l	ENSMUSG00000019977	-0.930662	5.9679e-05	16.5997	15.997	20.0254	12.5425	7.48542	11.6941
Bclaf1	ENSMUSG00000037608	-0.930451	9.72702e-07	10.8833	12.6348	16.2147	8.02744	7.78085	8.19135
Ccdc71	ENSMUSG00000049305	-0.930167	0.00286782	2.35971	2.1266	5.21407	1.61192	2.31068	1.8613
Asf1b	ENSMUSG00000005470	-0.9241	3.82807e-05	66.5777	65.7535	73.0507	51.4735	31.3871	41.9896
Dclk2	ENSMUSG00000028078	-0.923481	7.63246e-06	52.4184	57.1916	95.3305	39.2096	44.8316	39.3448
Pias1	ENSMUSG00000032405	-0.921961	2.55462e-07	108.156	111.889	126.532	73.9484	64.1187	73.709
Lrrc41	ENSMUSG00000028703	-0.921673	0.00470298	6.62713	7.35113	9.74215	7.40632	2.39135	4.38096
Gm16515	ENSMUSG00000018931	-0.920996	0.000126976	53.1615	61.343	93.7439	52.788	32.2978	39.6768
Prpf31	ENSMUSG00000008373	-0.920526	0.000300338	7.52335	6.25604	14.3334	5.91704	4.90945	5.93931
Tbl1xr1	ENSMUSG00000027630	-0.919044	2.88643e-05	7.93625	8.0198	11.3944	4.30171	7.35055	5.10956
Ppp1r10	ENSMUSG00000039220	-0.916295	7.20822e-07	11.1696	11.2904	15.3314	7.37237	7.52645	8.18235
Smcr7l	ENSMUSG00000022412	-0.913099	0.00070021	14.2626	15.3964	16.0436	13.4737	6.37438	8.03172
Mboat2	ENSMUSG00000020646	-0.91065	0.000238729	26.3453	30.665	32.057	24.3317	13.1646	16.9867
Mms19	ENSMUSG00000025159	-0.906712	0.000198736	5.69263	6.59879	8.36329	5.29124	2.96504	4.33354
Xrcc3	ENSMUSG00000021287	-0.904992	0.000118474	12.0135	11.2161	17.7417	9.96028	6.62369	8.35194
Pcgf3	ENSMUSG00000033623	-0.904668	5.30041e-06	3.5262	3.65501	4.71184	2.6189	2.40107	2.2985
Itsn2	ENSMUSG00000020640	-0.900618	4.3724e-06	30.9681	31.5859	38.4359	23.9485	18.0366	20.3199
Dopey1	ENSMUSG00000034973	-0.895829	3.4751e-06	7.13578	9.12538	10.0099	5.60215	5.66413	5.06531
Ppwd1	ENSMUSG00000021713	-0.891151	0.00148602	5.73354	6.23107	13.7905	4.50914	5.90261	5.32354
Txndc11	ENSMUSG00000022498	-0.890698	0.000264473	5.74867	5.66618	9.21695	5.36227	3.28838	3.9805
Pik3r4	ENSMUSG00000032571	-0.887112	0.000387437	17.1776	22.6175	31.2607	18.4972	10.7609	14.3895
Gpbp1	ENSMUSG00000032745	-0.885431	1.82e-06	180.719	207.606	223.605	133.815	112.853	136.759
Acsl3	ENSMUSG00000032883	-0.882749	2.52073e-06	50.6498	48.8776	60.7049	27.6735	40.5575	32.8771
Spats2	ENSMUSG00000051934	-0.881257	7.80974e-05	114.542	117.805	142.472	98.8359	60.1751	74.6369
Palb2	ENSMUSG00000044702	-0.878352	5.35411e-06	11.828	13.0883	17.7662	9.23643	8.37757	9.04976
Ncoa4	ENSMUSG00000056234	-0.865447	0.000602916	46.8031	52.0576	59.0592	43.6666	21.6158	34.1446
Ncapg2	ENSMUSG00000042029	-0.864551	6.71922e-06	13.5444	14.2989	20.1042	8.55907	11.5469	10.2948
Exoc1	ENSMUSG00000036435	-0.861125	0.000384007	8.08312	8.72743	11.8053	7.48025	4.18472	6.31679
Ctns	ENSMUSG00000005949	-0.860641	0.00498294	4.22449	7.50774	7.3732	5.6687	2.63768	3.71596
Dcaf12	ENSMUSG00000028436	-0.86055	4.301e-05	102.474	104.458	136.233	85.3526	57.188	74.2497
Fbxo18	ENSMUSG00000058594	-0.857006	0.00013446	25.1521	23.989	40.0551	21.5477	14.9593	19.5065
Rmi1	ENSMUSG00000035367	-0.852965	0.00104238	11.0733	9.71329	16.3013	9.33864	5.17182	8.83052
Sephs2	ENSMUSG00000049091	-0.851839	0.000394455	68.7436	66.828	76.785	60.866	35.5021	38.9429
Slc7a2	ENSMUSG00000031596	-0.848999	2.38033e-05	9.94176	10.4845	14.8381	7.02816	9.07661	6.46437
Ttpal	ENSMUSG00000017679	-0.847231	0.000403239	3.29406	3.48621	5.22257	3.05628	2.19416	2.35804
Rbm18	ENSMUSG00000026889	-0.845026	5.7845e-05	131.101	131.876	124	96.5387	68.8929	85.1862
Bmpr2	ENSMUSG00000067336	-0.844979	7.37199e-05	6.15045	7.67784	9.01924	4.28899	5.71149	4.7529
Exoc4	ENSMUSG00000029763	-0.843678	7.19164e-06	3.71449	3.51022	4.49639	2.56334	2.40695	2.57381
9130011E15Rik	ENSMUSG00000039901	-0.842438	0.00327044	6.65065	7.79779	13.0101	7.70942	3.92265	5.63667
Brca2	ENSMUSG00000041147	-0.841985	1.56259e-06	21.7373	22.981	27.4809	13.9895	17.8073	14.9547
Scyl2	ENSMUSG00000069539	-0.839998	2.21124e-05	4.66267	4.957	6.6994	2.91173	4.04046	3.59573
Dcp2	ENSMUSG00000024472	-0.839028	0.000586353	7.12144	5.77789	8.81904	2.98011	6.11856	5.02983
Surf4	ENSMUSG00000014867	-0.837427	0.00278458	182.792	185.462	198.571	175.796	71.0778	117.346
Dbndd1	ENSMUSG00000031970	-0.83559	0.00082319	103.111	87.2056	100.37	86.4483	47.1451	54.0932
Azi2	ENSMUSG00000039285	-0.835177	0.00294631	2.55475	2.76579	3.68524	2.70625	1.35867	1.6812
Psme3	ENSMUSG00000078652	-0.833116	0.000477563	71.1683	63.4817	98.5603	65.5341	45.8052	37.9124
Cnnm2	ENSMUSG00000064105	-0.831696	3.05323e-05	10.0366	12.8487	12.6879	7.75958	7.76181	7.69481
Abcf3	ENSMUSG00000003234	-0.831423	0.000613087	103.94	107.12	133.227	96.6623	50.7505	74.1357
Elmod2	ENSMUSG00000035151	-0.831362	4.06627e-05	21.3232	27.0774	38.6655	18.5444	17.9309	19.495
Cyb561d2	ENSMUSG00000037190	-0.829649	0.000156107	24.9628	21.9794	28.3535	18.121	12.7497	17.935
Clk3	ENSMUSG00000032316	-0.829587	0.000395056	18.7707	16.7352	23.5543	15.8736	9.73812	12.4244
Prune	ENSMUSG00000015711	-0.827331	0.000267068	33.0206	43.252	48.6941	31.4718	20.3188	29.0973
B4galt6	ENSMUSG00000056124	-0.826015	1.90259e-05	10.9044	9.64136	12.9843	7.62255	7.84617	6.38048
Thada	ENSMUSG00000024251	-0.822004	7.04404e-05	4.28604	3.98212	5.30752	2.5694	3.63535	2.70981
Ptdss1	ENSMUSG00000021518	-0.821536	0.000447565	20.0381	21.6627	21.4162	17.208	10.3155	13.7671
Bnc2	ENSMUSG00000028487	-0.817355	0.000923444	2.2892	2.82261	4.89972	2.1718	2.06868	2.21426
Slc41a2	ENSMUSG00000034591	-0.817293	0.000330782	5.16403	7.8601	9.27274	4.39792	4.60148	5.5788
Plag1	ENSMUSG00000003282	-0.816846	0.000298368	3.31928	2.47334	4.62355	2.07887	2.2924	2.40929
Kat5	ENSMUSG00000024926	-0.81683	0.003445	3.10623	3.56587	5.62045	2.79325	2.47103	2.70979
Map2k4	ENSMUSG00000033352	-0.816293	1.29495e-05	33.4627	35.73	46.2612	27.6594	24.2168	23.5295
Plekhg1	ENSMUSG00000040624	-0.813706	7.90727e-06	10.1178	12.2552	13.9939	7.68312	8.51671	7.75352
Myt1	ENSMUSG00000010505	-0.81194	2.42103e-05	5.1121	5.06963	5.54874	3.20972	3.52674	3.69124
Usp46	ENSMUSG00000054814	-0.807118	0.000167397	142.076	168.477	197.582	134.528	88.8865	110.029
Rwdd2b	ENSMUSG00000041079	-0.80301	0.00403698	9.10935	7.43282	10.7167	7.45399	3.7372	6.67132
Nrp1	ENSMUSG00000025810	-0.802844	8.30893e-05	6.23108	7.31445	8.8671	4.03779	5.80258	5.0712
Bap1	ENSMUSG00000021901	-0.801041	0.0165436	7.38546	8.1934	20.7138	10.0724	4.63873	8.37453
Ddx11	ENSMUSG00000035842	-0.799668	0.000128352	12.6379	12.6705	19.6408	10.9723	9.42567	9.11122
Tmco4	ENSMUSG00000041143	-0.798035	0.00246475	2.80191	2.55279	4.05584	2.46834	1.81555	1.89541
Bhlhe41	ENSMUSG00000030256	-0.797146	0.00173982	3.22898	2.83419	3.92804	1.65225	3.15906	1.89336
D230025D16Rik	ENSMUSG00000031889	-0.795702	0.0107228	13.9007	17.3293	18.7261	16.311	5.44061	11.0924
Pard3	ENSMUSG00000025812	-0.793292	8.88701e-05	8.78863	8.54321	14.6626	6.57692	7.08862	7.43496
Nudcd3	ENSMUSG00000053838	-0.791589	0.000130507	8.2723	10.2689	12.4822	7.11702	5.87948	7.61805
Pdia4	ENSMUSG00000025823	-0.789353	8.3483e-06	38.1679	34.9426	47.3511	25.6904	28.4579	26.4211
Plaa	ENSMUSG00000028577	-0.788855	3.20898e-05	35.3511	34.3288	51.5144	28.8211	26.0703	25.4858
Rev1	ENSMUSG00000026082	-0.787253	8.05681e-05	7.25473	7.09511	9.35853	5.54644	5.51594	4.78536
Fpgt	ENSMUSG00000053870	-0.786037	0.00277803	17.3024	21.6388	22.3876	18.1152	8.81098	13.917
Ythdf3	ENSMUSG00000047213	-0.785228	0.00010764	30.075	26.6515	47.8975	22.09	24.41	22.8906
Slc23a2	ENSMUSG00000027340	-0.784207	2.87389e-05	35.0252	34.1824	52.0238	24.1283	26.9738	29.816
AW554918	ENSMUSG00000033632	-0.783792	0.00246606	6.91868	9.58033	12.138	8.33048	4.59822	6.00202
Usp39	ENSMUSG00000056305	-0.783122	0.00159572	31.4586	23.0411	41.9334	27.4632	17.3651	18.8953
Gosr2	ENSMUSG00000020946	-0.782353	0.00267064	12.5289	14.8781	23.8522	13.6887	7.89605	12.1533
Tmem231	ENSMUSG00000031951	-0.780924	0.00128682	11.1585	9.77233	17.842	9.20469	6.69381	9.761
Mrps25	ENSMUSG00000014551	-0.78035	2.92737e-05	8.03616	8.69219	9.71644	5.12584	6.51285	6.27985
Zswim3	ENSMUSG00000045822	-0.775302	0.000756587	104.787	100.002	121.63	91.1535	52.4131	75.6776
Fgfr2	ENSMUSG00000030849	-0.773293	0.000593905	4.2886	4.76743	7.70617	3.12137	4.42763	3.71031
Pdp1	ENSMUSG00000049225	-0.772898	0.000766685	15.9531	17.693	20.6233	15.1149	9.09705	12.2635
Anapc4	ENSMUSG00000029176	-0.770178	0.00104031	59.7041	53.8783	71.8108	51.6407	29.0043	43.9909
Zkscan17	ENSMUSG00000020472	-0.768155	0.000370439	11.5261	10.0504	15.5543	9.8002	7.55237	7.5901
Zfp592	ENSMUSG00000005621	-0.768055	8.87082e-05	19.4566	23.3088	33.2249	17.0594	16.7006	17.3483
Spire1	ENSMUSG00000024533	-0.76657	2.11619e-05	54.1134	58.3151	65.8568	41.551	36.5271	43.2062
Ap3m1	ENSMUSG00000021824	-0.763723	0.000159259	23.9384	27.8383	27.8862	20.5011	15.319	18.5179
Arhgap12	ENSMUSG00000041225	-0.763458	6.10205e-06	71.7552	67.9218	88.8263	50.2036	54.9249	50.5407
Prc1	ENSMUSG00000038943	-0.761959	1.70316e-05	56.3918	54.5991	69.3177	42.8356	37.6166	42.2488
Txnrd1	ENSMUSG00000020250	-0.757378	0.00137856	29.8279	27.2592	41.1756	29.084	18.3232	18.8575
Pms1	ENSMUSG00000026098	-0.757204	0.000512747	15.0269	13.5474	19.3837	12.9557	8.64364	10.8959
Tex10	ENSMUSG00000028345	-0.756854	0.000474959	57.5301	61.5062	65.2065	52.3547	34.4315	39.0818
Adam17	ENSMUSG00000052593	-0.756199	0.000139211	24.1535	24.7054	39.8516	19.6461	19.0003	21.3846
Bmp2k	ENSMUSG00000034663	-0.755913	0.000174123	8.99612	7.42615	7.88972	5.61244	6.14378	5.06572
Mxra8	ENSMUSG00000029070	-0.755506	0.0160549	4.79182	3.94291	4.50236	4.29219	1.74517	2.96393
Rnf14	ENSMUSG00000060450	-0.754482	0.0075278	37.3422	48.0016	53.0353	44.3694	18.3325	30.9928
Bbs4	ENSMUSG00000025235	-0.754342	0.000151589	129.102	114.814	140.911	98.7127	72.8382	91.9082
Slc35a5	ENSMUSG00000022664	-0.75395	5.56262e-05	10.5575	10.8848	12.9143	7.50287	7.45373	8.63613
Eif4e1b	ENSMUSG00000074895	-0.753377	0.00471208	13.8604	20.7344	33.2114	11.8328	14.5051	19.5324
Scap	ENSMUSG00000032485	-0.752349	0.00107759	5.75462	6.04347	10.5523	5.36702	4.57826	5.13892
Calu	ENSMUSG00000029767	-0.751088	0.00141686	46.8338	50.803	59.7838	45.3426	25.2707	36.7281
Tfe3	ENSMUSG00000000134	-0.747829	0.00131914	8.37808	8.78236	15.0299	8.19086	5.81601	7.74323
Zufsp	ENSMUSG00000039531	-0.74525	0.000191561	45.8686	48.9799	56.1869	35.8886	28.5287	39.7107
Zfp184	ENSMUSG00000006720	-0.7447	0.00100129	9.42378	8.11805	8.87995	7.22344	5.24083	5.80427
Abhd12	ENSMUSG00000032046	-0.741702	0.00141945	51.8374	44.6581	53.9604	45.3115	31.2213	27.1875
Dcp1a	ENSMUSG00000021962	-0.740914	0.000222821	120.864	115.761	170.774	108.173	83.4924	87.2405
1810048J11Rik	ENSMUSG00000034501	-0.739422	0.000221352	6.60607	5.98144	8.18385	4.15187	5.14027	5.11859
Ippk	ENSMUSG00000021385	-0.738157	0.00159958	162.367	203.482	260.109	175.193	104.963	148.329
Josd1	ENSMUSG00000022426	-0.738038	0.000266537	9.7138	11.5762	14.5287	8.7763	7.96374	7.96537
Gfm2	ENSMUSG00000021666	-0.735872	0.00220476	3.43832	2.93251	4.15452	2.99667	1.79639	2.44437
Ccnt1	ENSMUSG00000011960	-0.732194	0.00124497	2.34286	3.4419	3.45096	2.34304	1.95356	2.12668
Cnn3	ENSMUSG00000053931	-0.732092	0.00796156	138.692	136.544	151.582	148.711	79.4986	66.7701
Foxn3	ENSMUSG00000033713	-0.731761	9.57645e-05	11.5833	13.6451	15.9654	8.79285	10.6824	9.27309
Mkln1	ENSMUSG00000025609	-0.73022	0.000371575	21.2149	21.1106	21.7165	17.3456	12.316	15.0975
Egfr	ENSMUSG00000020122	-0.729917	0.000126387	7.57071	6.93257	7.64971	4.91372	4.78443	5.84598
Actr1a	ENSMUSG00000025228	-0.729573	0.00417399	32.8711	35.0856	47.8291	32.9469	16.9528	29.7662
Prickle3	ENSMUSG00000031145	-0.727336	0.00450174	5.69085	4.58181	8.8904	5.33217	3.44949	4.33487
Ctnnbl1	ENSMUSG00000027649	-0.724773	0.000836466	75.4848	58.5519	91.0614	63.2119	47.2337	45.6306
Tbc1d8	ENSMUSG00000003134	-0.724386	0.000602228	17.5836	17.8106	29.7731	16.2407	14.1436	14.5515
2700049A03Rik	ENSMUSG00000034601	-0.72361	1.86172e-05	38.9986	41.5766	48.4057	27.7507	31.8496	31.03
Cog4	ENSMUSG00000031753	-0.722148	0.000601342	23.2193	22.0757	26.3463	19.952	13.7566	16.3506
Mvd	ENSMUSG00000006517	-0.722049	0.0178367	3.26946	3.30148	4.60117	3.37057	2.18737	2.17917
Dhcr7	ENSMUSG00000058454	-0.719904	0.00601985	3.7314	4.52846	5.58267	4.14455	2.45	3.01216
Rhobtb1	ENSMUSG00000019944	-0.719872	0.00231891	2.73039	2.66958	4.34429	2.09752	2.00967	2.66819
Heatr2	ENSMUSG00000025857	-0.717804	0.00084488	20.9488	23.1978	39.479	19.3552	19.0808	19.4616
Stard7	ENSMUSG00000027367	-0.713801	8.41901e-05	37.4044	41.0485	46.3883	31.771	27.7239	28.4993
Tbc1d1	ENSMUSG00000029174	-0.713253	0.000221022	9.6765	10.6284	15.1337	7.5352	9.29018	8.06202
Lman2l	ENSMUSG00000001143	-0.713222	0.00141497	3.32705	3.22583	3.62993	2.63418	2.02559	2.52226
Sipa1l1	ENSMUSG00000042700	-0.713212	0.000423512	10.6415	11.2904	11.5121	6.46638	9.92415	7.50093
Tgif2	ENSMUSG00000062175	-0.712294	0.000341313	7.3784	6.82838	9.18621	5.66227	5.43776	5.3706
Ccdc14	ENSMUSG00000022833	-0.711292	3.09946e-05	55.3742	50.5148	63.8794	38.1197	40.0435	41.9776
Mdm2	ENSMUSG00000020184	-0.710879	0.00031063	31.7158	32.3015	40.3421	28.6022	23.2691	21.521
1110008F13Rik	ENSMUSG00000027637	-0.710834	0.0212932	9.52567	8.56913	8.00308	9.55946	4.47983	4.36905
Prep	ENSMUSG00000019849	-0.709115	0.00273637	49.6797	45.8375	70.2828	48.3688	28.2298	38.9538
Lpcat1	ENSMUSG00000021608	-0.708953	0.000630034	62.5356	65.9692	87.3256	58.7521	40.9646	51.6195
Pgs1	ENSMUSG00000017715	-0.701488	0.00711828	11.5672	13.2542	19.1329	13.5193	6.91681	10.246
Banp	ENSMUSG00000025316	-0.699328	0.00193617	10.9345	10.6489	14.6959	10.4853	6.59567	8.48092
Ncbp2	ENSMUSG00000022774	-0.698196	0.0004274	22.0048	20.4439	26.0882	14.978	14.7003	19.2081
Sec23ip	ENSMUSG00000055319	-0.69763	0.000525518	18.5952	19.8516	30.5437	16.7599	15.074	16.7901
Fbxo38	ENSMUSG00000042211	-0.696623	0.000177153	13.699	14.4071	19.8504	11.1441	11.4119	11.4997
Hjurp	ENSMUSG00000044783	-0.695328	0.0160363	25.8914	24.9762	48.4837	33.6494	16.1357	19.0303
Mcm6	ENSMUSG00000026355	-0.693953	0.00693483	49.8293	49.1321	63.0234	51.3576	24.6431	38.4804
Usp9x	ENSMUSG00000031010	-0.692764	0.00010726	22.7289	27.186	28.7401	17.3882	21.2723	17.9353
Zdhhc13	ENSMUSG00000030471	-0.691323	0.000262824	49.1454	46.8261	53.6255	39.4515	32.3998	35.3878
Rbbp8	ENSMUSG00000041238	-0.688698	0.000405651	18.097	18.5164	19.5914	14.786	13.8949	11.8048
Rbm38	ENSMUSG00000027510	-0.688249	0.0118405	28.2864	26.1946	50.8963	31.7922	16.3616	25.4939
Gnl2	ENSMUSG00000028869	-0.685858	0.0031635	36.6438	31.638	48.7147	32.9568	20.102	30.0145
Myadm	ENSMUSG00000068566	-0.68558	0.00742155	5.16498	3.66664	6.84576	3.81755	3.02443	4.29839
Trmt12	ENSMUSG00000037085	-0.685304	0.000859566	17.5128	14.452	16.482	12.6486	10.1414	12.1815
Slc37a3	ENSMUSG00000029924	-0.683907	0.0107527	2.66411	2.45398	4.7981	2.26393	2.02367	2.73349
Eefsec	ENSMUSG00000033216	-0.68188	0.00118969	14.0717	11.5362	14.8417	10.9967	9.26061	8.87261
Rab8a	ENSMUSG00000003037	-0.68104	0.000203735	27.531	25.5497	27.404	20.0801	20.1807	18.182
Paxip1	ENSMUSG00000002221	-0.680881	0.0109375	3.09334	3.02845	4.2273	3.25522	1.78338	2.32416
Alg11	ENSMUSG00000063362	-0.680438	0.00207048	6.84037	7.57584	7.26953	5.96148	4.31739	5.41586
Slc39a10	ENSMUSG00000025986	-0.680282	0.000224505	59.3516	65.615	79.1949	41.6338	58.7246	47.5589
Fzd3	ENSMUSG00000007989	-0.679566	0.00681195	2.74038	4.63299	4.40883	2.75688	3.22807	2.56098
Mtus2	ENSMUSG00000029651	-0.678128	0.000747355	6.19334	7.64292	6.53846	4.63457	5.51037	4.77063
Acox3	ENSMUSG00000029098	-0.678114	0.00275809	3.70863	4.83238	7.30692	3.94652	3.52536	3.81717
Fkbpl	ENSMUSG00000033739	-0.674846	0.00122095	42.8387	37.5164	64.4176	35.2163	31.8129	36.6123
Atl1	ENSMUSG00000021066	-0.673317	0.000455145	72.239	66.4545	75.7237	58.0104	46.0811	51.626
Cd164	ENSMUSG00000019818	-0.672111	0.000812909	110.83	135.589	141.5	105.427	79.2906	96.5806
Gpr180	ENSMUSG00000022131	-0.672057	0.00666041	20.5364	26.0367	29.9741	21.71	12.3449	21.0432
Maea	ENSMUSG00000079562	-0.667082	0.00699104	286.729	310.711	284.621	286.195	153.799	203.078
Slc52a2	ENSMUSG00000022560	-0.666745	0.0363946	5.83875	6.70922	10.4177	7.26064	2.78076	6.30041
Poc5	ENSMUSG00000021671	-0.666516	0.00299325	25.9885	21.7112	32.7831	22.8017	14.9603	20.2819
Brca1	ENSMUSG00000017146	-0.663575	0.00177353	9.67964	12.0795	10.9047	6.60448	10.1366	7.4535
Eef2k	ENSMUSG00000035064	-0.661876	0.0145472	12.2909	9.16362	24.5606	12.2041	9.3658	11.062
Litaf	ENSMUSG00000022500	-0.659473	0.000221585	25.4762	27.426	30.0553	18.715	21.573	20.7903
Paqr4	ENSMUSG00000023909	-0.659291	0.00786502	7.90132	7.1769	9.90382	7.79788	5.10423	5.20903
Eif2b1	ENSMUSG00000029388	-0.659107	0.00168313	194.003	169.419	157.615	141.451	113.144	131.022
Cnot8	ENSMUSG00000020515	-0.658363	0.00333756	119.922	98.4152	126.621	104.84	65.3368	81.4386
C230081A13Rik	ENSMUSG00000074305	-0.658256	0.00022469	17.1901	17.6901	21.5434	11.9655	16.023	13.5351
Aste1	ENSMUSG00000032567	-0.657508	0.028862	3.21421	3.31712	5.19899	3.69775	1.7296	2.99986
Cdk20	ENSMUSG00000021483	-0.655864	0.00205352	190.836	154.606	211.853	143.056	105.547	159.282
4930453N24Rik	ENSMUSG00000059920	-0.654821	0.000272813	17.8615	16.5035	17.8941	11.9841	13.8741	12.865
Fbxl5	ENSMUSG00000039753	-0.654805	0.0171394	9.47458	10.6292	13.1623	11.3883	4.92923	7.77106
Lrrc42	ENSMUSG00000028617	-0.654742	0.00224415	204.216	209.375	230.287	178.945	118.488	175.176
Strn	ENSMUSG00000024077	-0.653529	0.000244686	123.806	109.596	119.431	85.8933	93.6414	82.0673
Rbm14	ENSMUSG00000006456	-0.651263	0.00155485	5.11873	4.89905	5.684	3.7046	3.85713	4.04304
Gm9766	ENSMUSG00000038594	-0.650188	0.00250708	12.8882	16.8064	18.0016	13.4771	10.8448	10.7274
Glrx5	ENSMUSG00000021102	-0.649498	0.00145198	100.823	70.9381	109.591	63.1207	79.8892	64.7901
Dtl	ENSMUSG00000037474	-0.646864	0.000906735	21.3684	22.662	32.7258	18.9076	17.0598	20.2417
Lass6	ENSMUSG00000027035	-0.64647	0.000295907	29.2139	27.6457	33.2883	21.8134	25.2008	19.8409
Atf1	ENSMUSG00000023027	-0.644639	0.00250964	11.5804	9.43984	14.923	7.56317	10.6679	8.34813
Limd1	ENSMUSG00000025239	-0.644061	0.00787967	4.46674	4.16491	7.79401	4.22252	3.41988	4.29957
Fbxl20	ENSMUSG00000020883	-0.63889	0.00599944	11.0858	8.88209	13.391	10.4987	6.55785	7.44698
Mysm1	ENSMUSG00000062627	-0.638363	0.000674566	8.29	9.28998	11.1922	7.37751	6.49516	7.44606
St6gal1	ENSMUSG00000022885	-0.638225	0.00885098	4.23855	4.61855	8.13516	3.27881	4.46227	4.75362
Vps39	ENSMUSG00000027291	-0.638129	0.0113621	3.24987	4.16053	6.85367	3.80329	2.7693	3.81399
Txndc5	ENSMUSG00000038991	-0.635766	0.00497537	47.3797	50.9469	83.5555	53.5299	39.54	39.8057
Wdr73	ENSMUSG00000025722	-0.634974	0.00577656	5.56293	5.59195	7.66809	5.06352	3.66704	5.17196
Ltn1	ENSMUSG00000052299	-0.63315	0.0102522	3.35755	4.42955	4.46582	3.70915	2.23616	3.15365
Rnf34	ENSMUSG00000029474	-0.633082	0.002061	205.345	197.002	224.455	179.528	124.427	163.065
Asnsd1	ENSMUSG00000026095	-0.632733	0.00777814	21.6741	22.5601	24.0717	21.2623	11.9288	17.6094
Slc35c2	ENSMUSG00000017664	-0.632519	0.00977427	7.75781	8.3183	11.7852	8.66769	5.17094	6.64371
Tmco3	ENSMUSG00000038497	-0.632506	0.00204042	7.16719	6.22385	9.25661	6.0185	5.3866	5.3827
Tk1	ENSMUSG00000025574	-0.632455	0.00189699	7.02825	6.20466	6.40223	4.41044	5.37571	5.03565
Hif1an	ENSMUSG00000036450	-0.632073	0.00610981	2.82219	4.10402	3.94252	2.99229	2.45099	2.67047
Smarca2	ENSMUSG00000024921	-0.631561	0.000918804	25.9628	22.1762	26.779	17.3612	22.4358	16.547
Taz	ENSMUSG00000009995	-0.629766	0.0335869	11.7048	10.2112	15.8825	12.1112	4.77118	10.8808
Stk3	ENSMUSG00000022329	-0.629471	0.000787055	33.244	25.9958	36.5458	23.0975	25.9979	22.6133
Cd2ap	ENSMUSG00000061665	-0.627445	0.00128188	15.0947	15.5066	21.9434	11.2258	15.5751	12.4865
Kdm6a	ENSMUSG00000037369	-0.627361	0.00233481	12.9052	11.7177	20.9356	10.0125	11.9643	11.774
Gen1	ENSMUSG00000051235	-0.626968	0.0130278	4.38434	4.25019	4.63644	2.38851	4.43468	3.26247
Tacc1	ENSMUSG00000065954	-0.625782	0.000597775	7.74938	7.63496	8.83749	6.22745	6.21057	5.76114
Ammecr1l	ENSMUSG00000041915	-0.625552	0.00420412	14.2143	14.7062	23.2646	14.4787	10.7877	13.2712
Slc39a6	ENSMUSG00000024270	-0.624971	0.00105803	76.4849	79.7254	91.7664	70.9664	56.0063	58.6546
Gpr125	ENSMUSG00000029090	-0.624904	0.00849744	12.8506	11.7338	16.3993	13.1908	7.87824	9.31782
Ap3s2	ENSMUSG00000063801	-0.622693	0.00133222	7.40163	7.85441	10.3532	6.76341	6.02531	6.34319
Ppp6r3	ENSMUSG00000024908	-0.620749	0.00402539	6.96215	7.92175	12.4004	6.48795	6.39425	7.40245
3230401D17Rik	ENSMUSG00000035399	-0.620212	0.000764266	103.34	99.8484	137.834	83.2321	76.9888	95.2551
Dhx57	ENSMUSG00000035051	-0.619591	0.00077222	10.1794	9.75181	13.3148	7.58313	8.78299	8.64167
Ctsh	ENSMUSG00000032359	-0.618051	0.0115881	13.3827	23.6322	19.8006	11.3106	14.3738	17.5712
Derl3	ENSMUSG00000009092	-0.617369	0.000619783	46.4812	44.3876	54.1073	34.4418	35.9667	39.1418
Dus3l	ENSMUSG00000007603	-0.616898	0.0161604	9.58336	6.72312	10.2031	8.44132	5.9249	5.47148
Kif5c	ENSMUSG00000026764	-0.616362	0.00274659	4.32825	4.57578	5.77789	2.93547	4.3147	3.8735
Arf1	ENSMUSG00000048076	-0.615103	0.00222262	156.803	150.961	191.748	127.105	100.884	148.25
Ptcd1	ENSMUSG00000029624	-0.615046	0.0269048	3.77179	2.95611	5.87432	3.6958	2.37517	3.25693
Xpo5	ENSMUSG00000067150	-0.61456	0.0154305	8.22355	10.0156	13.6069	10.3507	5.98482	7.33521
Psmd5	ENSMUSG00000026869	-0.614485	0.0111578	91.8093	92.9952	81.5943	84.3525	48.5939	69.3804
Asb8	ENSMUSG00000048175	-0.614326	0.0020908	98.8311	105.613	117.265	91.24	66.6147	84.8927
Pou2f1	ENSMUSG00000026565	-0.614058	0.00354913	2.65893	3.87078	4.23586	2.29287	2.94955	2.91195
Zfp35	ENSMUSG00000063281	-0.613578	0.00525833	7.28258	6.80436	9.04315	6.16199	4.83212	6.40592
Jkamp	ENSMUSG00000005078	-0.610929	0.00977821	6.31441	5.11507	7.39577	4.6323	3.95313	5.617
Noc3l	ENSMUSG00000024999	-0.610858	0.00205335	6.42849	6.81698	8.41147	5.03882	6.15608	5.2423
Zfand2a	ENSMUSG00000053581	-0.610231	0.0118552	7.36317	7.86767	13.0463	7.70391	5.53802	7.8173
Myo1e	ENSMUSG00000032220	-0.609194	0.0200966	3.45205	3.51547	6.83651	3.43647	2.78633	4.03159
1810013D10Rik	ENSMUSG00000061461	-0.606884	0.00600093	26.1544	23.9556	18.3503	16.9721	17.9153	18.1602
Zfp830	ENSMUSG00000046010	-0.60688	0.00104863	20.4287	17.3441	24.6654	14.8015	17.0687	15.5335
Cdc42ep2	ENSMUSG00000045664	-0.606477	0.00450014	107.755	109.592	98.7505	90.685	66.6447	84.6277
Erc2	ENSMUSG00000040640	-0.605834	0.00208298	4.81134	5.33215	6.73621	4.38646	4.33603	4.06763
Zcchc7	ENSMUSG00000035649	-0.605244	0.00290123	3.15184	3.1198	3.36587	2.15848	2.39088	2.83045
Stau1	ENSMUSG00000039536	-0.605196	0.000544096	91.3364	84.7502	119.226	76.3086	73.6945	73.5197
Rnf214	ENSMUSG00000042790	-0.602307	0.00109539	8.62271	8.6187	11.7472	6.75858	7.69513	7.59237
Usp5	ENSMUSG00000038429	-0.602155	0.0249531	3.0852	3.11226	6.76328	3.26422	3.44733	2.94997
Abr	ENSMUSG00000017631	-0.600418	0.00816275	2.8248	3.18889	5.47236	2.68636	2.96577	2.99038
Smug1	ENSMUSG00000036061	-0.598667	0.00586444	15.3546	18.9696	27.7298	15.9829	13.73	17.0904
Ermp1	ENSMUSG00000046324	-0.598214	0.013658	35.6802	43.0319	80.3932	32.5341	47.9342	39.1391
Ncoa3	ENSMUSG00000027678	-0.597948	0.00233038	8.79454	8.48026	13.7231	7.58022	8.00483	7.87868
Tulp4	ENSMUSG00000034377	-0.597145	0.00548524	2.76385	3.76943	3.43013	2.23803	3.16058	2.30641
Polm	ENSMUSG00000020474	-0.595863	0.0211595	3.27907	3.91486	6.55023	3.79606	2.96274	3.56999
Herpud2	ENSMUSG00000008429	-0.595639	0.00659712	34.196	32.0715	58.9097	33.5977	28.3847	32.1449
Amz2	ENSMUSG00000020610	-0.595477	0.00216373	10.053	10.7515	10.5927	8.57195	7.6114	7.98013
Ift46	ENSMUSG00000002031	-0.595045	0.00210626	17.5597	19.6546	20.0712	15.6145	12.8626	15.5084
Ap3m2	ENSMUSG00000031539	-0.594554	0.00797921	10.5966	12.2327	13.0209	10.759	7.19347	9.43318
Hsd3b7	ENSMUSG00000042289	-0.593083	0.00494553	15.1697	13.4351	14.9252	12.8925	9.19793	11.3362
Anapc2	ENSMUSG00000026965	-0.592844	0.0268462	7.08299	5.15173	13.3728	5.86436	6.51925	6.83327
Atf6	ENSMUSG00000026663	-0.589883	0.00163672	7.80659	8.47093	10.9967	6.15836	7.12098	7.65937
Paqr6	ENSMUSG00000041423	-0.589675	0.0061666	8.97337	11.2118	14.7728	9.3934	8.76231	8.51247
Tiparp	ENSMUSG00000034640	-0.589541	0.0018862	344.756	318.588	355.419	272.684	224.631	288.466
Galnt6	ENSMUSG00000037280	-0.589213	0.00581579	19.4949	12.9639	22.6062	14.4191	13.3577	14.2932
Sh3bgrl2	ENSMUSG00000032261	-0.588493	0.00624002	13.1954	14.1591	18.3167	13.9831	10.1633	10.6831
Dsn1	ENSMUSG00000027635	-0.586686	0.0073503	171.13	181.316	175.561	163.819	105.873	137.897
4922501C03Rik	ENSMUSG00000056919	-0.585463	0.00316599	4.11206	4.60112	4.37661	3.11816	3.34605	3.71787
Rap1gds1	ENSMUSG00000028149	-0.583956	0.019572	5.0148	5.32964	8.50051	5.78294	3.81422	4.69094
Cd151	ENSMUSG00000025510	-0.583947	0.0350296	3.13724	3.89725	4.98138	2.95302	2.53354	3.73294
Cops2	ENSMUSG00000027206	-0.582005	0.00478943	127.196	102.585	125.635	107.989	79.7281	86.8749
Wdr48	ENSMUSG00000032512	-0.580774	0.00198693	14.9605	15.8403	18.2217	13.2966	11.653	12.9513
Atg12	ENSMUSG00000032905	-0.579553	0.0116281	167.064	213.582	185.868	174.727	110.899	154.246
Yipf5	ENSMUSG00000024487	-0.576569	0.00717641	91.0851	69.4762	88.7899	72.5986	51.7477	69.0072
BC052040	ENSMUSG00000040282	-0.576358	0.016437	5.79982	6.64196	8.74331	6.07279	3.96317	6.22942
Wdr47	ENSMUSG00000040389	-0.575573	0.00259793	18.1104	18.0644	26.5804	14.2891	18.454	15.7986
Edem2	ENSMUSG00000038312	-0.575563	0.00320586	29.4316	27.1799	31.9046	25.993	20.625	22.0637
Sf3a1	ENSMUSG00000002129	-0.574134	0.0151681	6.69028	6.36182	12.9555	6.68836	6.98862	6.14042
Tmem87b	ENSMUSG00000014353	-0.572413	0.00311157	11.8387	13.0854	14.4501	11.4877	9.2001	9.90654
Tgfb3	ENSMUSG00000021253	-0.569925	0.00282995	16.1835	18.1571	22.61	14.7401	13.5243	15.9609
Dhx40	ENSMUSG00000018425	-0.569647	0.0207699	15.3535	17.8345	17.89	17.1839	9.36466	13.1176
Naa40	ENSMUSG00000024764	-0.568948	0.00973322	36.4371	35.0376	56.2503	39.6231	29.6235	28.8218
Aktip	ENSMUSG00000031667	-0.568061	0.0235185	7.17032	7.48624	11.3934	7.17085	4.80054	8.07843
Tmem97	ENSMUSG00000037278	-0.56694	0.00220015	102.638	94.8472	101.104	75.4051	73.4542	85.9771
Wipi2	ENSMUSG00000029578	-0.56676	0.0160101	4.52627	4.24686	5.25427	4.66601	2.92295	3.29085
2020-09-14	ENSMUSG00000034219	-0.565888	0.0113301	15.2867	11.7878	13.327	9.93672	10.8733	11.0322
Pik3r1	ENSMUSG00000041417	-0.565734	0.00739766	9.53828	10.4569	14.5945	7.86569	11.4209	7.69895
Fam120b	ENSMUSG00000014763	-0.564094	0.0189204	2.98866	3.52185	4.84223	2.97706	2.42768	3.39754
Ttc4	ENSMUSG00000025413	-0.561018	0.00769438	16.9434	15.2483	18.8162	14.3463	10.6311	14.9452
Lmbr1	ENSMUSG00000010721	-0.560327	0.00180033	16.2614	16.8111	17.2808	12.6767	13.8108	13.3104
Tmem108	ENSMUSG00000042757	-0.559762	0.00562408	13.144	13.7913	17.1653	9.9411	14.4297	10.3786
Sec24c	ENSMUSG00000039367	-0.559622	0.017019	5.54995	5.17562	10.1147	5.18092	5.33047	5.5782
Cox10	ENSMUSG00000042148	-0.55797	0.00491425	50.735	48.1612	54.2172	45.9737	34.5462	39.8125
Rffl	ENSMUSG00000020696	-0.557606	0.0211783	7.74308	8.87705	12.5095	8.89189	5.391	8.27907
Dcaf8	ENSMUSG00000026554	-0.555802	0.0159678	52.1709	48.6256	99.3312	53.3491	46.7285	54.0017
Ogdh	ENSMUSG00000020456	-0.555493	0.0433854	3.2286	3.89224	7.25574	4.02223	2.77615	4.24114
Rrm2b	ENSMUSG00000022292	-0.555123	0.0172328	21.8712	23.0078	37.2864	14.6437	26.2488	23.5263
Tm9sf4	ENSMUSG00000068040	-0.554886	0.0103886	7.23921	9.46436	11.1603	8.33164	6.13329	7.30803
Cnnm4	ENSMUSG00000037408	-0.553972	0.0172848	6.07486	5.86821	7.28066	6.07182	3.86239	5.11419
Meis2	ENSMUSG00000027210	-0.553743	0.00458736	96.5393	88.82	99.2584	66.98	94.5354	65.0383
Tfb1m	ENSMUSG00000036983	-0.55294	0.00334997	31.7658	34.6348	37.1594	25.3603	26.9119	29.782
Mllt10	ENSMUSG00000026743	-0.55244	0.00237563	54.9542	53.4079	60.6686	36.7734	51.5932	46.1256
Gprc5c	ENSMUSG00000051043	-0.551218	0.0472963	5.9187	5.14463	8.59427	6.59146	3.13618	5.49181
Ccnf	ENSMUSG00000072082	-0.550654	0.019459	11.6559	11.0786	17.2191	12.4584	7.98447	10.6458
Tbc1d5	ENSMUSG00000023923	-0.548457	0.0131339	3.30926	3.64163	4.31004	3.40524	2.6985	2.76535
Specc1l	ENSMUSG00000033444	-0.548272	0.00521841	9.44355	9.28814	14.2142	7.67297	9.74742	8.51368
Pabpc1l	ENSMUSG00000054582	-0.547472	0.0118318	78.9842	82.1827	110.462	82.7817	53.9986	76.0532
Rnf146	ENSMUSG00000038876	-0.547274	0.0205845	4.06265	4.38313	6.84795	3.30103	5.0424	3.71641
Got2	ENSMUSG00000031672	-0.546896	0.0140947	14.9016	13.5419	23.7998	13.0186	12.022	15.7981
Rassf1	ENSMUSG00000010067	-0.546471	0.0155114	7.34061	6.39628	9.33487	7.27737	4.89805	5.91241
Ciao1	ENSMUSG00000003662	-0.546338	0.00534515	31.2373	24.5026	34.5411	25.4815	24.8529	21.0688
Osbpl9	ENSMUSG00000028559	-0.545622	0.00497281	59.9326	59.714	72.9028	57.8514	43.2111	50.9405
Zfp653	ENSMUSG00000038895	-0.544719	0.0145045	15.9138	17.6535	14.9034	12.4388	15.5869	10.9878
Pex12	ENSMUSG00000018733	-0.543461	0.022927	32.0418	39.7205	37.0237	36.9603	21.6209	27.6663
Tgfbrap1	ENSMUSG00000070939	-0.542608	0.00643768	5.27245	4.45344	6.31225	4.2085	4.31476	4.18869
1700066M21Rik	ENSMUSG00000038323	-0.542584	0.0156185	23.2423	26.5304	36.6729	28.0058	20.4457	19.3079
Psmd4	ENSMUSG00000005625	-0.540891	0.00957561	282.857	206.089	240.347	218.226	177.61	187.189
Rab3gap1	ENSMUSG00000036104	-0.539555	0.00324604	16.2599	20.7112	22.4863	14.9856	15.9631	16.4488
Spint1	ENSMUSG00000027315	-0.539371	0.0380572	15.3581	14.5975	19.0341	18.1844	10.5941	9.77032
Fdft1	ENSMUSG00000021273	-0.539252	0.00750198	375.327	395.739	401.41	337.943	252.429	345.942
Nlgn1	ENSMUSG00000063887	-0.539202	0.00544376	9.05715	9.85585	10.3564	8.25754	7.44386	7.66051
Dnmt3a	ENSMUSG00000020661	-0.539192	0.0145926	5.65897	5.46459	10.0193	5.92256	4.98619	5.61338
Tiam2	ENSMUSG00000023800	-0.537722	0.010847	11.24	10.2697	16.4294	8.16692	12.4421	9.53847
Dcakd	ENSMUSG00000020935	-0.537329	0.0307975	13.1399	13.1209	19.043	15.3181	8.68454	11.5628
Diras2	ENSMUSG00000047842	-0.536827	0.00364252	18.1601	15.4123	20.5788	13.2004	16.2317	13.8712
Mapre2	ENSMUSG00000024277	-0.534863	0.00369774	19.5239	20.0477	25.2733	18.2548	15.3267	17.9936
Phactr3	ENSMUSG00000027525	-0.53457	0.0209175	4.38617	3.7921	5.63676	3.4592	4.72816	2.84281
Ttc17	ENSMUSG00000027194	-0.534435	0.0168258	2.9144	3.7466	5.4887	3.29735	3.0013	3.28332
Rpap2	ENSMUSG00000033773	-0.533208	0.0192506	73.4893	70.3639	74.0512	71.8557	43.0497	59.2479
Fam185a	ENSMUSG00000047221	-0.532983	0.0158975	4.10125	4.88774	6.42078	4.32114	3.82268	4.08907
Usp4	ENSMUSG00000032612	-0.532352	0.00197241	36.0835	37.34	41.6084	29.9442	30.7035	31.6988
Mllt3	ENSMUSG00000028496	-0.532226	0.0130388	16.4046	17.2422	22.2845	10.2976	17.9698	16.7001
Fbxo34	ENSMUSG00000037536	-0.530207	0.0144846	107.393	97.1858	141.351	109.509	71.4551	93.1242
Igf2bp3	ENSMUSG00000029814	-0.528927	0.0212172	17.7666	16.7931	22.3431	19.2923	11.813	14.0686
Ncoa5	ENSMUSG00000039804	-0.5286	0.00745637	8.97628	8.7826	12.901	8.26202	8.71391	7.46175
Limk2	ENSMUSG00000020451	-0.527593	0.0151504	10.002	10.0242	16.1036	10.4017	7.98563	10.1894
Polr3a	ENSMUSG00000025280	-0.526984	0.016036	14.007	17.9428	27.4365	16.5934	15.3076	15.056
Ercc6l	ENSMUSG00000051220	-0.526958	0.00499415	19.6111	22.3119	21.7008	18.1379	16.8821	16.3338
Nap1l4	ENSMUSG00000059119	-0.526498	0.0293674	31.0735	34.7143	68.2447	30.841	35.0315	39.6645
Alg12	ENSMUSG00000035845	-0.525785	0.0465915	5.09118	4.31198	8.20486	5.4085	3.93497	4.54613
Gpn1	ENSMUSG00000064037	-0.525781	0.02434	6.70129	5.93657	8.87509	6.51098	4.14443	6.43949
Proc	ENSMUSG00000024386	-0.523819	0.0439895	7.7033	5.19761	6.2459	4.97257	5.58653	4.9742
2810025M15Rik	ENSMUSG00000049881	-0.523014	0.0119293	20.4534	19.1343	20.5211	14.1044	18.5519	16.2275
Jhdm1d	ENSMUSG00000042599	-0.521323	0.0044567	8.9758	9.85195	11.1356	6.7791	8.83524	8.67376
Gemin7	ENSMUSG00000044709	-0.520713	0.00478011	93.1791	78.9664	88.1288	64.1341	77.1069	70.6623
Dicer1	ENSMUSG00000041415	-0.520322	0.00539916	16.5597	20.2961	26.2855	15.3177	17.755	17.6638
Otub2	ENSMUSG00000021203	-0.520078	0.0373018	29.0306	36.2887	40.6308	37.4036	19.701	27.5299
Tti1	ENSMUSG00000027650	-0.520053	0.0415801	4.78083	5.48404	10.8632	5.15666	5.56579	5.97872
Usp15	ENSMUSG00000020124	-0.518064	0.00756864	86.0225	102.125	116.362	89.8074	70.7094	84.6101
Pacrgl	ENSMUSG00000029089	-0.517938	0.00495781	301.322	270.588	280.565	236.566	220.969	236.617
B4galt2	ENSMUSG00000028541	-0.515924	0.00630622	8.25609	7.60273	9.60577	5.99641	7.39689	7.28621
Pard6b	ENSMUSG00000044641	-0.515907	0.0387287	7.3805	5.81561	11.7149	7.35356	7.20292	5.27435
Fam192a	ENSMUSG00000031774	-0.514651	0.00377756	95.8518	89.8742	105.446	80.5155	73.6435	82.0739
Tsc22d1	ENSMUSG00000022010	-0.514638	0.00533152	66.972	76.6994	77.786	59.7828	53.9778	66.3194
Lonp1	ENSMUSG00000041168	-0.512796	0.0426071	9.06798	6.65071	15.5287	8.17833	9.14419	7.55825
Mtif3	ENSMUSG00000016510	-0.5125	0.0251186	3.06146	2.51862	4.19933	2.3048	2.76328	2.8264
Dcun1d1	ENSMUSG00000027708	-0.51232	0.00616546	131.76	124.625	134.128	86.5794	124.888	108.981
Etaa1	ENSMUSG00000016984	-0.509466	0.00817604	15.2643	16.0565	22.2239	14.9897	13.2291	14.9726
Tyw1	ENSMUSG00000056310	-0.508549	0.0263313	14.0275	11.2159	21.449	14.0486	10.4011	12.8461
Riok3	ENSMUSG00000024404	-0.508187	0.0101645	12.2443	11.6012	17.8008	10.2781	11.0566	12.3283
Capn7	ENSMUSG00000021893	-0.507928	0.0221995	5.63338	5.75397	10.0638	5.36149	6.16595	5.71191
Edem1	ENSMUSG00000030104	-0.507441	0.0346236	2.64433	2.36104	4.11002	2.11015	2.3293	2.91369
Zfyve9	ENSMUSG00000034557	-0.506828	0.0109037	4.45697	5.13544	5.43009	4.24071	4.26556	3.7599
Thap11	ENSMUSG00000036442	-0.50682	0.0178249	55.6717	43.8129	64.3277	51.0366	46.2805	35.3948
Hivep1	ENSMUSG00000021366	-0.506678	0.0182476	10.6262	11.858	15.1154	7.91346	13.4856	9.33777
Ckap2	ENSMUSG00000037725	-0.504017	0.0061067	75.0509	63.1048	73.1407	52.0262	58.0583	63.6185
Atg4b	ENSMUSG00000026280	-0.503556	0.0249456	31.2632	29.7295	34.7993	31.7324	19.1954	26.9239
Canx	ENSMUSG00000020368	-0.502543	0.00380216	51.9797	48.0541	65.177	45.3925	44.1973	44.9253
Cog3	ENSMUSG00000034893	-0.502074	0.0494971	4.54565	4.73995	7.70403	5.70086	3.57209	4.34118
Skp2	ENSMUSG00000054115	-0.501446	0.0296808	2.64346	2.40964	4.11867	2.39014	2.30723	2.71733
Trnt1	ENSMUSG00000013736	-0.501417	0.0145654	20.8868	21.8285	26.6269	20.8023	15.187	20.4146
Pkmyt1	ENSMUSG00000023908	-0.501393	0.0446133	7.69794	6.78321	10.6726	8.33247	6.49991	5.47764
Bivm	ENSMUSG00000041684	-0.501172	0.0233807	3.40645	3.56379	4.11118	3.15739	2.83502	3.06222
Evi5	ENSMUSG00000011831	-0.501002	0.0159489	26.3708	21.5639	26.5972	21.2887	24.0251	15.8967
Xpo4	ENSMUSG00000021952	-0.500438	0.0194413	3.19787	3.58805	5.1934	3.28258	3.54021	2.90087
Larp4b	ENSMUSG00000033499	-0.499109	0.015593	10.6969	14.0716	16.3472	12.1721	10.0217	11.2743
Rgs12	ENSMUSG00000029101	-0.498874	0.0118821	4.16797	4.27851	4.40474	3.53853	3.85451	3.20053
Zkscan5	ENSMUSG00000055991	-0.498262	0.0126839	15.4444	11.9452	16.0095	12.7599	12.0291	10.762
Supv3l1	ENSMUSG00000020079	-0.497979	0.0180705	16.945	15.8511	21.8132	16.5437	12.0943	15.7611
Mcm5	ENSMUSG00000005410	-0.497051	0.0258676	27.4208	21.9794	41.0985	27.4661	21.2918	24.2027
Smarcd2	ENSMUSG00000078619	-0.49616	0.0308282	23.7003	21.9457	34.9289	27.3867	18.6093	19.0549
Carhsp1	ENSMUSG00000008393	-0.495917	0.00854943	31.7569	33.3598	49.5472	29.1483	32.6322	31.6237
Strada	ENSMUSG00000069631	-0.494049	0.0253302	26.6463	27.3082	29.1615	28.3079	17.9367	21.8965
Slc15a4	ENSMUSG00000029416	-0.492962	0.0131378	17.7934	18.7569	28.4956	17.3005	17.0151	18.6445
4930471M23Rik	ENSMUSG00000029175	-0.491079	0.043115	27.2843	29.3149	29.0517	30.2947	16.7211	23.3707
Rabif	ENSMUSG00000042229	-0.490389	0.0377721	47.7377	54.6631	60.804	51.5331	30.6587	51.5693
Rpgr	ENSMUSG00000031174	-0.490136	0.0421885	3.51836	3.88458	4.64	3.99751	2.39636	3.44591
Rufy1	ENSMUSG00000020375	-0.488889	0.0180586	83.5199	76.1001	97.2211	83.0416	72.2081	55.8051
Dnaja3	ENSMUSG00000004069	-0.487621	0.0479117	20.0089	22.3082	24.6773	24.346	12.984	17.5402
Slco4a1	ENSMUSG00000038963	-0.487576	0.036894	5.09887	5.52181	8.16465	5.94589	4.10852	5.22756
Olfm1	ENSMUSG00000026833	-0.486608	0.0197177	4.95786	5.77024	6.69494	4.75119	4.61219	5.0135
Gtf2h1	ENSMUSG00000006599	-0.48653	0.0198813	38.3825	32.6504	41.2348	37.0818	27.699	27.6401
Mtus1	ENSMUSG00000045636	-0.485616	0.010644	53.0829	63.0875	74.0824	42.708	62.4563	52.6445
Extl3	ENSMUSG00000021978	-0.48512	0.0280891	2.7981	3.73726	4.49298	2.91543	2.85093	3.31565
Cecr2	ENSMUSG00000071226	-0.48509	0.00971006	22.6653	24.2478	23.0313	18.4899	22.3839	17.5841
Pld2	ENSMUSG00000020828	-0.484684	0.018964	12.1691	13.2343	14.4968	12.9169	9.33571	10.6637
Dlgap4	ENSMUSG00000061689	-0.484383	0.0163638	45.1998	40.1041	43.4739	40.0534	37.8158	29.1906
Trim36	ENSMUSG00000033949	-0.482394	0.0197069	8.08537	8.6201	13.6664	7.91723	9.00747	7.98492
Cstf1	ENSMUSG00000027498	-0.481933	0.023434	26.2705	25.1677	36.057	26.6524	18.9303	26.1863
Stk36	ENSMUSG00000033276	-0.480849	0.0238343	13.5976	13.8903	24.7347	13.7385	14.1184	14.7707
Arhgef3	ENSMUSG00000021895	-0.480658	0.0296532	6.65344	6.23086	6.02171	4.42018	6.24646	5.24035
Ccdc50	ENSMUSG00000038127	-0.479572	0.00849498	11.2108	10.2364	11.878	8.49064	10.5877	8.76484
Pde3a	ENSMUSG00000041741	-0.479516	0.0320332	6.43854	6.44736	11.0522	5.91816	7.6699	6.0886
Polr1a	ENSMUSG00000049553	-0.479341	0.0133987	5.33291	5.4633	6.73089	5.11991	4.684	4.70971
Gigyf2	ENSMUSG00000048000	-0.478712	0.0310475	2.69688	2.64179	4.46975	2.21343	3.21102	2.66337
Ptp4a1	ENSMUSG00000026064	-0.476737	0.0185562	47.3166	38.6464	51.4667	43.2065	31.992	38.6648
Sh3gl1	ENSMUSG00000003200	-0.476434	0.0497055	41.6809	30.0974	51.312	43.5744	29.0201	28.3618
Aurka	ENSMUSG00000027496	-0.476322	0.0464379	320.611	278.696	293.703	286.539	169.319	288.849
Spin1	ENSMUSG00000021395	-0.475723	0.0104359	3231.78	3190.64	2945.76	2654.91	2696.33	2531.44
Phb2	ENSMUSG00000004264	-0.475446	0.0350258	20.2418	16.526	28.5956	19.3624	14.1883	20.1037
Ep400	ENSMUSG00000029505	-0.474646	0.00802707	9.81202	9.14633	13.2356	8.39565	9.64519	8.67079
1700021K19Rik	ENSMUSG00000035629	-0.472742	0.0499527	15.9485	14.1826	31.1361	13.7047	18.3866	18.0837
Fbxo21	ENSMUSG00000032898	-0.467272	0.0452012	9.45103	9.06477	16.9675	10.8102	8.73504	9.56805
Cenpj	ENSMUSG00000064128	-0.467074	0.0116979	18.4433	19.7357	26.3315	15.489	19.8121	18.6414
Sel1l	ENSMUSG00000020964	-0.465971	0.0388264	3.06055	3.76994	5.8113	3.57091	3.22048	3.64882
Ccdc45	ENSMUSG00000018372	-0.465331	0.0124127	17.5476	14.8807	20.4682	12.8518	16.2013	15.3728
D9Ertd402e	ENSMUSG00000046603	-0.464902	0.010175	30.2584	25.803	35.4922	25.1893	25.0623	26.3845
Dhx8	ENSMUSG00000034931	-0.463958	0.027688	8.63584	8.9512	14.1585	9.46899	8.10902	8.69618
Nup54	ENSMUSG00000034826	-0.463659	0.020694	71.2912	66.3647	72.7338	64.5784	48.7321	63.5894
Ccrn4l	ENSMUSG00000023087	-0.463183	0.0228163	9.14492	7.72308	13.0219	8.91571	8.37378	7.51827
Tmem38a	ENSMUSG00000031791	-0.462962	0.0314343	11.8819	10.2291	12.9627	11.0262	8.82345	9.51872
Ss18	ENSMUSG00000037013	-0.461665	0.0227818	11.0322	10.0127	16.5836	9.17412	11.0568	11.1564
Atf7ip	ENSMUSG00000030213	-0.461399	0.0239594	11.8452	13.4976	18.5204	11.9139	14.3127	10.4553
Slain2	ENSMUSG00000036087	-0.461201	0.0459181	13.6698	14.014	21.4563	9.73267	18.061	13.4727
Zfand5	ENSMUSG00000024750	-0.461002	0.0125719	26.6398	24.2207	37.4377	23.4157	26.7243	23.6394
Mfsd9	ENSMUSG00000041945	-0.460492	0.0297071	8.89373	8.63353	13.1111	9.44592	7.27396	8.73954
Slc7a11	ENSMUSG00000027737	-0.459538	0.0303236	15.0554	15.3256	19.4808	9.95634	17.8183	14.4503
Papd7	ENSMUSG00000034575	-0.459296	0.0334211	19.6549	16.9792	16.4216	11.6806	17.571	16.1937
Trit1	ENSMUSG00000028653	-0.458924	0.0148755	24.8945	21.4064	25.3191	20.0911	19.9585	20.4735
Eftud2	ENSMUSG00000020929	-0.458619	0.0346346	4.31908	4.78219	7.5146	5.04007	4.43285	4.31876
Cnst	ENSMUSG00000038949	-0.458165	0.0364644	14.7931	14.7626	26.5111	12.6379	17.9155	16.1504
Egln1	ENSMUSG00000031987	-0.45756	0.0176663	13.2794	15.13	19.7915	13.695	12.7789	13.8995
Lmna	ENSMUSG00000028063	-0.456486	0.0248096	10.5585	8.95243	13.7612	7.97868	11.0245	9.02521
Cul1	ENSMUSG00000029686	-0.455355	0.0216083	271.516	310.383	302.445	286.23	219.512	242.331
N4bp2l2	ENSMUSG00000029655	-0.454862	0.0170522	6.42825	6.29358	9.06705	5.71549	5.71304	6.86177
Aldh18a1	ENSMUSG00000025007	-0.454521	0.0382337	4.34278	4.59894	5.88427	4.47995	3.59144	4.3745
Matr3	ENSMUSG00000037236	-0.451196	0.0212376	98.5826	119.004	121.589	107.29	83.6968	96.0712
Mettl9	ENSMUSG00000030876	-0.451164	0.030372	48.7543	38.3585	48.7278	37.3293	46.7618	31.5618
Kif4	ENSMUSG00000034311	-0.450476	0.00985849	47.7581	49.9669	58.2121	46.2382	42.329	43.4196
Nol10	ENSMUSG00000061458	-0.450265	0.0140667	26.6451	31.2479	33.2309	25.5505	28.0173	23.8778
Gdap1	ENSMUSG00000025777	-0.447967	0.0134797	41.1954	50.6258	57.9609	43.3725	41.2228	42.1921
Blm	ENSMUSG00000030528	-0.447254	0.0171935	11.7655	14.9718	15.844	11.7585	12.3288	12.1246
Xrn1	ENSMUSG00000032410	-0.447253	0.0383273	5.49681	5.87617	7.5779	6.05053	4.4166	5.48912
Uck2	ENSMUSG00000026558	-0.447193	0.0154952	44.699	42.6691	60.5287	38.5398	42.1841	44.3666
Nsd1	ENSMUSG00000021488	-0.444615	0.0154817	11.7847	11.6136	16.1215	9.47336	12.6857	11.4203
Ypel5	ENSMUSG00000039770	-0.444598	0.0240889	404.777	394.732	339.006	291.501	357.135	335.992
Usp8	ENSMUSG00000027363	-0.444293	0.0261237	15.1861	13.136	21.1187	14.8183	13.4685	13.3458
Atp2c1	ENSMUSG00000032570	-0.44412	0.0167011	53.8099	62.0573	85.1986	57.8096	56.489	55.3074
Inadl	ENSMUSG00000061859	-0.441884	0.0299313	6.72534	6.28545	9.32317	7.24483	5.87715	5.70751
Fam118a	ENSMUSG00000022434	-0.439274	0.0226034	33.8532	25.0283	34.5937	25.5464	28.4461	25.9917
Dnajc11	ENSMUSG00000039768	-0.435164	0.0212787	51.2812	39.9472	61.9738	44.0157	40.7939	45.5991
Rspo2	ENSMUSG00000051920	-0.43466	0.0106894	138.692	150.585	187.035	124.571	147.152	136.075
Casc5	ENSMUSG00000027326	-0.434489	0.0167422	10.0702	10.7395	11.62	9.09705	10.3335	8.47546
Ankrd26	ENSMUSG00000007827	-0.433416	0.0324486	8.15918	6.71643	7.20408	5.62305	6.83319	6.67756
Whsc2	ENSMUSG00000029111	-0.430826	0.031204	32.539	29.0158	44.5906	31.8086	25.7863	32.643
Lclat1	ENSMUSG00000054469	-0.430363	0.0331672	9.99843	10.3369	11.3308	10.2662	8.01994	8.89257
Fbxo5	ENSMUSG00000019773	-0.429804	0.0250587	141.19	150.477	143.867	126.391	111.213	139.202
Stip1	ENSMUSG00000024966	-0.429695	0.0277502	117.811	112.963	133.917	118.833	88.9926	104.774
Mmp2	ENSMUSG00000031740	-0.428587	0.0452198	20.4182	23.2467	23.5467	22.5491	15.7738	19.4378
Cep164	ENSMUSG00000043987	-0.428501	0.01891	28.1389	26.8948	34.174	27.7282	25.6891	23.0926
Zkscan14	ENSMUSG00000029627	-0.427445	0.0402233	50.1433	39.7622	57.9056	46.6755	35.0832	44.6389
Fem1b	ENSMUSG00000032244	-0.427187	0.0245374	7.09928	6.72547	8.33174	5.97593	5.95716	7.15073
Stk38	ENSMUSG00000024006	-0.426957	0.0421333	4.71533	5.60155	7.745	5.58083	4.61449	5.1818
Immt	ENSMUSG00000052337	-0.42679	0.0404801	50.3294	47.4773	57.5847	53.5662	36.4972	43.1073
Lrrfip2	ENSMUSG00000032497	-0.426502	0.0415798	58.4919	46.5938	77.3517	57.0272	55.7345	42.8695
Dennd4c	ENSMUSG00000038024	-0.423217	0.0342745	4.39599	4.29302	5.66343	3.37052	4.88	4.17317
Ctdspl2	ENSMUSG00000033411	-0.422137	0.0258709	5.90508	5.59	8.44588	5.39191	5.89992	5.82609
Usp37	ENSMUSG00000033364	-0.420695	0.0216984	31.7849	34.4776	38.493	32.9181	27.7897	29.7923
Poli	ENSMUSG00000038425	-0.419994	0.0452374	7.78925	7.11321	7.9855	7.37247	5.94904	6.4942
Thap7	ENSMUSG00000022760	-0.419614	0.0331502	84.3284	72.2668	73.4227	60.8851	77.9975	62.7908
Fkbp15	ENSMUSG00000066151	-0.418641	0.0345345	4.39617	5.2526	6.83886	4.71724	4.92587	4.55773
Tbccd1	ENSMUSG00000004462	-0.414265	0.0345866	18.6702	21.064	23.9473	19.8109	16.2856	19.078
Ecd	ENSMUSG00000021810	-0.413731	0.0318706	31.2551	28.2984	34.2997	30.1113	24.2138	27.1078
E330009J07Rik	ENSMUSG00000037172	-0.413721	0.0278082	9.83733	11.236	14.1242	8.62751	11.3086	10.6531
Ccnt2	ENSMUSG00000026349	-0.413583	0.0428888	4.45842	4.4319	6.64322	3.55974	5.0876	4.81131
Fut11	ENSMUSG00000039357	-0.411653	0.0409629	7.03046	7.99759	10.1422	7.23024	7.80949	6.79986
Mis12	ENSMUSG00000040599	-0.411251	0.0464129	29.4207	27.6139	42.0339	30.1378	23.7626	31.3943
Sec22b	ENSMUSG00000027879	-0.409437	0.0462482	14.8763	14.0251	17.8045	13.9771	11.0719	15.5198
Cand1	ENSMUSG00000020114	-0.40789	0.0298124	13.5165	14.0896	20.9911	13.5078	14.9683	13.584
Slu7	ENSMUSG00000020409	-0.407317	0.0422235	29.2615	26.308	35.7546	29.419	22.0848	27.6907
A4galt	ENSMUSG00000047878	-0.407107	0.0460203	8.49275	9.75349	10.6368	8.07667	8.60072	8.6007
Ipmk	ENSMUSG00000060733	-0.405575	0.0288769	28.5937	26.6866	31.2595	25.1277	29.1045	21.7058
Fbxo28	ENSMUSG00000047539	-0.399732	0.0222647	66.4353	62.1456	74.0151	61.759	61.4469	54.8049
Spata5	ENSMUSG00000027722	-0.39876	0.0313907	39.3555	39.7599	46.1879	39.2742	32.5575	38.0583
Yipf6	ENSMUSG00000047694	-0.397548	0.0330583	16.2606	17.2922	23.939	17.5956	16.073	16.4402
Pacsin2	ENSMUSG00000016664	-0.397275	0.0339566	75.2285	65.4522	98.7396	71.5131	75.6056	62.0532
Dnm1l	ENSMUSG00000022789	-0.395426	0.0461088	36.6491	39.6519	52.3521	40.5859	31.5706	40.1228
Phf8	ENSMUSG00000041229	-0.394529	0.047877	8.70198	9.1227	12.4846	6.89597	10.0474	9.74277
Mynn	ENSMUSG00000037730	-0.391983	0.0300074	21.2955	21.3872	23.7387	20.3681	18.6647	19.6715
2020-03-06	ENSMUSG00000039100	-0.391684	0.041221	27.3684	29.6083	43.8897	25.4722	31.6909	31.2467
Csrp2bp	ENSMUSG00000027425	-0.387394	0.0474191	30.2378	30.7102	43.2686	31.5789	26.2733	33.5809
Plk4	ENSMUSG00000025758	-0.385963	0.0333056	55.5887	48.694	64.9046	42.9286	58.2831	49.129
Rlim	ENSMUSG00000056537	-0.383743	0.039405	13.7975	15.147	20.4193	14.1557	13.5451	15.8141
Ccnl2	ENSMUSG00000029068	-0.383329	0.0496526	14.9603	11.3632	18.0164	13.1649	13.149	12.827
Timeless	ENSMUSG00000039994	-0.381045	0.0366292	16.1519	14.1813	18.9671	15.2634	14.7337	13.722
Nup214	ENSMUSG00000001855	-0.378568	0.0435354	12.2196	13.4449	18.8387	11.7828	13.2886	14.3265
Chchd3	ENSMUSG00000053768	-0.377802	0.0432999	39.3084	34.718	37.9732	31.2857	32.1155	37.0867
Fam175a	ENSMUSG00000035234	-0.372538	0.0380518	20.2826	18.5162	23.3734	16.9821	19.97	18.7751
Mmadhc	ENSMUSG00000026766	-0.364334	0.046765	137.118	129.728	133.299	125.094	114.285	122.666
4933439F18Rik	ENSMUSG00000018415	-0.36096	0.0482311	33.1859	39.1049	44.2044	34.4261	32.3349	38.1529
Riok1	ENSMUSG00000021428	-0.359149	0.0494621	152.246	118.227	166.478	129.449	127.125	137.409
Ccdc130	ENSMUSG00000004994	-0.352298	0.0452869	56.6857	48.3867	59.423	48.6131	51.498	49.5375
Phf20	ENSMUSG00000038116	-0.346914	0.0447528	21.6853	21.8069	29.2974	21.3883	21.8256	22.7718
