# Supplementary material for: METTL3-mediated mRNA N6-methyladenosine is required for oocyte and follicle development in mice
Source: Cell Death Dis. 2021 Oct 23;12(11):989. doi: 10.1038/s41419-021-04272-9 (PMC8542036; doi:10.1038/s41419-021-04272-9)
Supplement: Supplementary file 9 — Table-S5 [file 41419_2021_4272_MOESM9_ESM.xlsx]

## Sheet: siRNA squences
Gene	Forward	Reverse
Itsn2 siRNA-1	GUGGGCUAUUACAUCUGAATT	UUCAGAUGUAAUAGCCCACTT
Itsn2 siRNA-2	GGGAAAGCAAGUUGAUUCUTT	AGAAUCAACUUGCUUUCCCTT
Itsn2 siRNA-3	GACCUGGAAAUUAUGGAAATT	UUUCCAUAAUUUCCAGGUCTT
NC-siRNA	UUCUCCGAACGUGUCACGUTT	ACGUGACACGUUCGGAGAATT
