# Supplementary material for: METTL3-mediated mRNA N6-methyladenosine is required for oocyte and follicle development in mice
Source: Cell Death Dis. 2021 Oct 23;12(11):989. doi: 10.1038/s41419-021-04272-9 (PMC8542036; doi:10.1038/s41419-021-04272-9)
Supplement: Supplementary file 10 — Table-S6 [file 41419_2021_4272_MOESM10_ESM.xlsx]

## Sheet: genotyping primers
Gene	Sequences	Prdoucts
Mettl3-flox F	TGCTGTGCCTTTCTTAGTTGTC	WT:159bp Floxed:199bp
Mettl3-flox R	AGGCTCAGTCCTCCTCACAA
Gdf9-cre F	TCTGATGAAGTCAGGAAGAACC	Positive: 500bp
Gdf9-cre R	GAGATGTCCTTCACTCTGATTC
