# Supplementary material for: METTL3-mediated mRNA N6-methyladenosine is required for oocyte and follicle development in mice
Source: Cell Death Dis. 2021 Oct 23;12(11):989. doi: 10.1038/s41419-021-04272-9 (PMC8542036; doi:10.1038/s41419-021-04272-9)
Supplement: Supplementary file 11 — Table-S7 [file 41419_2021_4272_MOESM11_ESM.xlsx]

## Sheet: qRT-PCR primers
Gene	Forward	Reverse
Itsn2	GGACCAGTATTCCTCCCCTAAT	CACCAAATCCTCCCATCATCAG
Mettl3	GAAACAGCTGGACTCGCTTC	GGCACGGGACTATCACTACG
β-actin	GATCTGGCACCACACCTTCT	GGGGTGTTGAAGGTCTCAAA
